# Supplementary material for: Inhibition of the transcriptional kinase CDK7 overcomes therapeutic resistance in HER2-positive breast cancers
Source: Oncogene. 2019 Aug 28;39(1):50–63. doi: 10.1038/s41388-019-0953-9 (PMC6937212; doi:10.1038/s41388-019-0953-9)
Supplement: Supplementary file 2 — Supplementary Table 1 [file 41388_2019_953_MOESM2_ESM.xlsx]

## Sheet: SKBR 3 lapatinib, p<0.05
SYMBOL	p-value(SKBR3-LAPA vs. SKBR3-DMSO)	Fold-Change(SKBR3-LAPA vs. SKBR3-DMSO)	Fold-Change(SKBR3-LAPA vs. SKBR3-DMSO) (Description)
PHLDA2	6.2376e-05	-3.59591	SKBR3-LAPA down vs SKBR3-DMSO
ISG20L1	7.69185e-06	-3.3639	SKBR3-LAPA down vs SKBR3-DMSO
CLDN1	1.95659e-05	-2.97738	SKBR3-LAPA down vs SKBR3-DMSO
CCND1	1.3404e-05	-2.97326	SKBR3-LAPA down vs SKBR3-DMSO
MAT2A	0.000190585	-2.90648	SKBR3-LAPA down vs SKBR3-DMSO
BHLHB2	0.00441842	-2.86143	SKBR3-LAPA down vs SKBR3-DMSO
AMD1	3.41197e-05	-2.64109	SKBR3-LAPA down vs SKBR3-DMSO
CCL2	0.000391951	-2.64021	SKBR3-LAPA down vs SKBR3-DMSO
HSPH1	0.0011016	-2.55039	SKBR3-LAPA down vs SKBR3-DMSO
TUBA4A	0.00116652	-2.40223	SKBR3-LAPA down vs SKBR3-DMSO
LOC649151	0.0231196	-2.32492	SKBR3-LAPA down vs SKBR3-DMSO
E2F3	2.38492e-05	-2.29805	SKBR3-LAPA down vs SKBR3-DMSO
SLC45A3	0.000225108	-2.28268	SKBR3-LAPA down vs SKBR3-DMSO
CCDC86	0.000131302	-2.28197	SKBR3-LAPA down vs SKBR3-DMSO
GTPBP4	0.00185716	-2.25614	SKBR3-LAPA down vs SKBR3-DMSO
LTV1	0.00322252	-2.24219	SKBR3-LAPA down vs SKBR3-DMSO
PAK1IP1	8.37894e-05	-2.22496	SKBR3-LAPA down vs SKBR3-DMSO
CHD1	0.00083771	-2.20987	SKBR3-LAPA down vs SKBR3-DMSO
RAI14	0.00250742	-2.15689	SKBR3-LAPA down vs SKBR3-DMSO
C8orf30B	0.000612455	-2.15057	SKBR3-LAPA down vs SKBR3-DMSO
NOP2	3.80053e-05	-2.149	SKBR3-LAPA down vs SKBR3-DMSO
HSPA1A	0.000147058	-2.13627	SKBR3-LAPA down vs SKBR3-DMSO
HSPA1B	0.001207	-2.13491	SKBR3-LAPA down vs SKBR3-DMSO
SFRS7	1.69234e-05	-2.13455	SKBR3-LAPA down vs SKBR3-DMSO
LYAR	0.000184243	-2.11727	SKBR3-LAPA down vs SKBR3-DMSO
PPRC1	8.74254e-06	-2.10974	SKBR3-LAPA down vs SKBR3-DMSO
DDX21	0.00263626	-2.10901	SKBR3-LAPA down vs SKBR3-DMSO
HPDL	0.00147436	-2.09741	SKBR3-LAPA down vs SKBR3-DMSO
FLJ39827	0.000787577	-2.09479	SKBR3-LAPA down vs SKBR3-DMSO
KIAA0020	4.03193e-05	-2.08118	SKBR3-LAPA down vs SKBR3-DMSO
RASL11B	0.000191833	-2.07719	SKBR3-LAPA down vs SKBR3-DMSO
C1orf135	0.00401078	-2.07575	SKBR3-LAPA down vs SKBR3-DMSO
C7orf40	0.000309254	-2.07078	SKBR3-LAPA down vs SKBR3-DMSO
DDX5	0.00135593	-2.06523	SKBR3-LAPA down vs SKBR3-DMSO
BAZ1A	0.000800651	-2.054	SKBR3-LAPA down vs SKBR3-DMSO
HSPC111	0.00170817	-2.04166	SKBR3-LAPA down vs SKBR3-DMSO
MARS2	0.00197716	-2.03208	SKBR3-LAPA down vs SKBR3-DMSO
CEBPZ	0.000155773	-2.01608	SKBR3-LAPA down vs SKBR3-DMSO
NXT1	0.000293919	-1.99055	SKBR3-LAPA down vs SKBR3-DMSO
RRS1	0.000134667	-1.98853	SKBR3-LAPA down vs SKBR3-DMSO
SLC25A22	0.000953081	-1.98256	SKBR3-LAPA down vs SKBR3-DMSO
ZNF800	0.000831559	-1.97258	SKBR3-LAPA down vs SKBR3-DMSO
MALL	4.64547e-05	-1.96568	SKBR3-LAPA down vs SKBR3-DMSO
PPAT	0.000349916	-1.96319	SKBR3-LAPA down vs SKBR3-DMSO
ADM	0.00737496	-1.95581	SKBR3-LAPA down vs SKBR3-DMSO
AEN	0.00345836	-1.95271	SKBR3-LAPA down vs SKBR3-DMSO
FHL2	0.00209806	-1.94961	SKBR3-LAPA down vs SKBR3-DMSO
GPATCH4	0.00237659	-1.94779	SKBR3-LAPA down vs SKBR3-DMSO
PDXP	0.00101563	-1.93767	SKBR3-LAPA down vs SKBR3-DMSO
ADORA2A	0.000461863	-1.93608	SKBR3-LAPA down vs SKBR3-DMSO
C12orf5	0.0163478	-1.93314	SKBR3-LAPA down vs SKBR3-DMSO
SPRR3	0.0190964	-1.91979	SKBR3-LAPA down vs SKBR3-DMSO
TNFRSF12A	0.000683814	-1.91386	SKBR3-LAPA down vs SKBR3-DMSO
CTPS	0.00113992	-1.91156	SKBR3-LAPA down vs SKBR3-DMSO
DUSP1	0.000287176	-1.90721	SKBR3-LAPA down vs SKBR3-DMSO
CHSY1	0.00149807	-1.90721	SKBR3-LAPA down vs SKBR3-DMSO
NOP16	5.62001e-06	-1.90201	SKBR3-LAPA down vs SKBR3-DMSO
CCNE1	0.000326025	-1.89118	SKBR3-LAPA down vs SKBR3-DMSO
SPRED1	0.000648157	-1.89106	SKBR3-LAPA down vs SKBR3-DMSO
ADORA1	1.65023e-05	-1.88971	SKBR3-LAPA down vs SKBR3-DMSO
PPM1F	7.00358e-05	-1.86879	SKBR3-LAPA down vs SKBR3-DMSO
IGFBP3	0.00188461	-1.86528	SKBR3-LAPA down vs SKBR3-DMSO
PUS7	0.000130632	-1.86064	SKBR3-LAPA down vs SKBR3-DMSO
BRIX1	0.000560627	-1.85884	SKBR3-LAPA down vs SKBR3-DMSO
C1orf163	0.000876322	-1.84595	SKBR3-LAPA down vs SKBR3-DMSO
LOC647150	0.000506123	-1.84592	SKBR3-LAPA down vs SKBR3-DMSO
ERRFI1	0.00644175	-1.83794	SKBR3-LAPA down vs SKBR3-DMSO
ABCE1	0.00413078	-1.83251	SKBR3-LAPA down vs SKBR3-DMSO
MED22	0.000234589	-1.82219	SKBR3-LAPA down vs SKBR3-DMSO
EGR1	0.00333579	-1.8206	SKBR3-LAPA down vs SKBR3-DMSO
PNO1	0.00130425	-1.81851	SKBR3-LAPA down vs SKBR3-DMSO
ACTA1	0.00137229	-1.81782	SKBR3-LAPA down vs SKBR3-DMSO
SYTL2	7.73671e-05	-1.81747	SKBR3-LAPA down vs SKBR3-DMSO
CAMSAP1L1	9.17001e-06	-1.81442	SKBR3-LAPA down vs SKBR3-DMSO
LOC340549	0.0216278	-1.81327	SKBR3-LAPA down vs SKBR3-DMSO
FZD9	0.00188692	-1.81312	SKBR3-LAPA down vs SKBR3-DMSO
NOP58	0.00252125	-1.80584	SKBR3-LAPA down vs SKBR3-DMSO
FUT4	0.00241059	-1.80577	SKBR3-LAPA down vs SKBR3-DMSO
ALDH1B1	0.00197562	-1.80438	SKBR3-LAPA down vs SKBR3-DMSO
LOC100134393	9.75176e-05	-1.8043	SKBR3-LAPA down vs SKBR3-DMSO
TRIB3	0.000394474	-1.80409	SKBR3-LAPA down vs SKBR3-DMSO
HK2	0.0018065	-1.7993	SKBR3-LAPA down vs SKBR3-DMSO
NIP7	0.00122387	-1.78831	SKBR3-LAPA down vs SKBR3-DMSO
OR4C16	0.00808592	-1.78647	SKBR3-LAPA down vs SKBR3-DMSO
LOC652396	0.0192329	-1.78258	SKBR3-LAPA down vs SKBR3-DMSO
FERMT2	0.00856852	-1.78164	SKBR3-LAPA down vs SKBR3-DMSO
EIF3J	0.000209281	-1.77928	SKBR3-LAPA down vs SKBR3-DMSO
CCDC88C	3.70459e-05	-1.77751	SKBR3-LAPA down vs SKBR3-DMSO
IER3	0.0024576	-1.77746	SKBR3-LAPA down vs SKBR3-DMSO
VPS36	0.00282555	-1.77438	SKBR3-LAPA down vs SKBR3-DMSO
FLJ43806	0.0168884	-1.77026	SKBR3-LAPA down vs SKBR3-DMSO
SURF6	1.2207e-05	-1.76957	SKBR3-LAPA down vs SKBR3-DMSO
NP	0.000432106	-1.76484	SKBR3-LAPA down vs SKBR3-DMSO
GGNBP1	0.0127081	-1.76395	SKBR3-LAPA down vs SKBR3-DMSO
MAK16	8.00235e-05	-1.76185	SKBR3-LAPA down vs SKBR3-DMSO
SCYL2	0.0036546	-1.76172	SKBR3-LAPA down vs SKBR3-DMSO
FHOD1	0.000194083	-1.76161	SKBR3-LAPA down vs SKBR3-DMSO
RPF2	0.000406179	-1.75351	SKBR3-LAPA down vs SKBR3-DMSO
TOMM40	0.000150033	-1.75202	SKBR3-LAPA down vs SKBR3-DMSO
PUS1	0.00152558	-1.75198	SKBR3-LAPA down vs SKBR3-DMSO
RCAN1	0.0039818	-1.75068	SKBR3-LAPA down vs SKBR3-DMSO
SRFBP1	0.00822932	-1.74504	SKBR3-LAPA down vs SKBR3-DMSO
WDR77	0.00334057	-1.73719	SKBR3-LAPA down vs SKBR3-DMSO
EPHA2	0.0170407	-1.7314	SKBR3-LAPA down vs SKBR3-DMSO
LOC730167	0.00214086	-1.73122	SKBR3-LAPA down vs SKBR3-DMSO
PHF23	0.000690278	-1.73072	SKBR3-LAPA down vs SKBR3-DMSO
POLR3K	0.000608849	-1.72952	SKBR3-LAPA down vs SKBR3-DMSO
ID3	0.000330131	-1.72947	SKBR3-LAPA down vs SKBR3-DMSO
LOC649683	0.0153459	-1.72936	SKBR3-LAPA down vs SKBR3-DMSO
USP36	0.0221615	-1.72936	SKBR3-LAPA down vs SKBR3-DMSO
DAGLA	0.016494	-1.72715	SKBR3-LAPA down vs SKBR3-DMSO
KRT80	0.00170227	-1.72615	SKBR3-LAPA down vs SKBR3-DMSO
AHCTF1	0.000355427	-1.726	SKBR3-LAPA down vs SKBR3-DMSO
FETUB	0.00495456	-1.72571	SKBR3-LAPA down vs SKBR3-DMSO
SNAPC4	7.88379e-06	-1.72537	SKBR3-LAPA down vs SKBR3-DMSO
AQP2	0.0217914	-1.72485	SKBR3-LAPA down vs SKBR3-DMSO
LRP8	0.00218766	-1.72383	SKBR3-LAPA down vs SKBR3-DMSO
GRPEL1	0.00419393	-1.7238	SKBR3-LAPA down vs SKBR3-DMSO
AKIRIN1	0.000141519	-1.72353	SKBR3-LAPA down vs SKBR3-DMSO
KIAA1618	0.000196222	-1.72254	SKBR3-LAPA down vs SKBR3-DMSO
UBE2Q1	8.20088e-05	-1.72246	SKBR3-LAPA down vs SKBR3-DMSO
TMEM138	0.000370689	-1.72219	SKBR3-LAPA down vs SKBR3-DMSO
ZNHIT6	0.00436237	-1.71801	SKBR3-LAPA down vs SKBR3-DMSO
NOL11	0.00165904	-1.71607	SKBR3-LAPA down vs SKBR3-DMSO
SDCCAG3	0.000495118	-1.7149	SKBR3-LAPA down vs SKBR3-DMSO
PGAM5	0.000726696	-1.7127	SKBR3-LAPA down vs SKBR3-DMSO
LOC649593	0.03265	-1.71107	SKBR3-LAPA down vs SKBR3-DMSO
TIGD5	0.0010333	-1.70777	SKBR3-LAPA down vs SKBR3-DMSO
JMJD4	0.0176244	-1.70719	SKBR3-LAPA down vs SKBR3-DMSO
RBM25	0.0024893	-1.70642	SKBR3-LAPA down vs SKBR3-DMSO
LOC100132564	0.0194372	-1.70323	SKBR3-LAPA down vs SKBR3-DMSO
TDG	7.24529e-07	-1.69944	SKBR3-LAPA down vs SKBR3-DMSO
TNFRSF21	0.000735282	-1.69478	SKBR3-LAPA down vs SKBR3-DMSO
VTRNA1-1	0.0384798	-1.69174	SKBR3-LAPA down vs SKBR3-DMSO
SRRM2	0.00260653	-1.69045	SKBR3-LAPA down vs SKBR3-DMSO
ZBTB37	0.00414726	-1.68981	SKBR3-LAPA down vs SKBR3-DMSO
PRKRIR	0.000975198	-1.68964	SKBR3-LAPA down vs SKBR3-DMSO
ZBTB33	0.0234803	-1.68849	SKBR3-LAPA down vs SKBR3-DMSO
TRQ1	0.0124962	-1.6884	SKBR3-LAPA down vs SKBR3-DMSO
PDSS1	0.00145409	-1.68745	SKBR3-LAPA down vs SKBR3-DMSO
TAGLN	0.000147204	-1.68648	SKBR3-LAPA down vs SKBR3-DMSO
GEMIN4	0.000717341	-1.68524	SKBR3-LAPA down vs SKBR3-DMSO
C3orf52	0.00272991	-1.68506	SKBR3-LAPA down vs SKBR3-DMSO
KRT32	0.00367809	-1.68357	SKBR3-LAPA down vs SKBR3-DMSO
ZYX	0.0027412	-1.68153	SKBR3-LAPA down vs SKBR3-DMSO
OR10A5	0.0151231	-1.68084	SKBR3-LAPA down vs SKBR3-DMSO
LOC652783	0.000554048	-1.6807	SKBR3-LAPA down vs SKBR3-DMSO
ACTN1	0.00397213	-1.67818	SKBR3-LAPA down vs SKBR3-DMSO
EIF2S1	0.0126001	-1.67588	SKBR3-LAPA down vs SKBR3-DMSO
TP53RK	0.000159774	-1.67501	SKBR3-LAPA down vs SKBR3-DMSO
OTUD6B	0.00470081	-1.67402	SKBR3-LAPA down vs SKBR3-DMSO
PER2	0.00255692	-1.67209	SKBR3-LAPA down vs SKBR3-DMSO
LOC644363	0.00125611	-1.66957	SKBR3-LAPA down vs SKBR3-DMSO
LOC728612	0.0158674	-1.6673	SKBR3-LAPA down vs SKBR3-DMSO
MIR372	0.0343294	-1.66704	SKBR3-LAPA down vs SKBR3-DMSO
SRXN1	1.7446e-05	-1.66453	SKBR3-LAPA down vs SKBR3-DMSO
URB2	0.00725438	-1.66312	SKBR3-LAPA down vs SKBR3-DMSO
FLJ40504	0.00467406	-1.66251	SKBR3-LAPA down vs SKBR3-DMSO
SLC25A19	0.00361749	-1.66173	SKBR3-LAPA down vs SKBR3-DMSO
NCLN	0.000868839	-1.65974	SKBR3-LAPA down vs SKBR3-DMSO
HOOK1	0.0060201	-1.65871	SKBR3-LAPA down vs SKBR3-DMSO
PTCD1	0.00776151	-1.65732	SKBR3-LAPA down vs SKBR3-DMSO
WDR4	0.000941618	-1.65704	SKBR3-LAPA down vs SKBR3-DMSO
ZNF148	0.00141328	-1.65259	SKBR3-LAPA down vs SKBR3-DMSO
LRFN4	0.0251318	-1.64898	SKBR3-LAPA down vs SKBR3-DMSO
MSTO1	0.0364171	-1.647	SKBR3-LAPA down vs SKBR3-DMSO
SNORA24	0.00548221	-1.6469	SKBR3-LAPA down vs SKBR3-DMSO
LOC646090	0.0488445	-1.64341	SKBR3-LAPA down vs SKBR3-DMSO
BCL3	0.000681942	-1.64296	SKBR3-LAPA down vs SKBR3-DMSO
TWISTNB	0.00590611	-1.6412	SKBR3-LAPA down vs SKBR3-DMSO
LDLR	0.00430312	-1.63925	SKBR3-LAPA down vs SKBR3-DMSO
WDR43	0.00078836	-1.63921	SKBR3-LAPA down vs SKBR3-DMSO
NOP56	0.00327508	-1.63905	SKBR3-LAPA down vs SKBR3-DMSO
MKI67IP	0.00689866	-1.63869	SKBR3-LAPA down vs SKBR3-DMSO
FAR1	0.0488589	-1.63841	SKBR3-LAPA down vs SKBR3-DMSO
RRP15	0.00137998	-1.63786	SKBR3-LAPA down vs SKBR3-DMSO
DRD4	0.00399105	-1.63715	SKBR3-LAPA down vs SKBR3-DMSO
C15orf52	0.00866897	-1.6355	SKBR3-LAPA down vs SKBR3-DMSO
SDAD1	0.000944592	-1.63474	SKBR3-LAPA down vs SKBR3-DMSO
C9orf62	0.0407632	-1.63467	SKBR3-LAPA down vs SKBR3-DMSO
CHD9	0.0117597	-1.63444	SKBR3-LAPA down vs SKBR3-DMSO
HSPC159	0.00244674	-1.63385	SKBR3-LAPA down vs SKBR3-DMSO
SRF	0.00195417	-1.63331	SKBR3-LAPA down vs SKBR3-DMSO
STS-1	0.0353383	-1.63044	SKBR3-LAPA down vs SKBR3-DMSO
RUNDC1	0.00463532	-1.63026	SKBR3-LAPA down vs SKBR3-DMSO
FAM98A	0.000623922	-1.62973	SKBR3-LAPA down vs SKBR3-DMSO
EPHA1	0.00322443	-1.62956	SKBR3-LAPA down vs SKBR3-DMSO
DDX3X	0.00703043	-1.62732	SKBR3-LAPA down vs SKBR3-DMSO
XPO1	0.00073272	-1.62703	SKBR3-LAPA down vs SKBR3-DMSO
TOR3A	0.00451437	-1.62339	SKBR3-LAPA down vs SKBR3-DMSO
TSEN2	0.00998468	-1.62257	SKBR3-LAPA down vs SKBR3-DMSO
SYNCRIP	0.0119299	-1.62221	SKBR3-LAPA down vs SKBR3-DMSO
PALLD	0.00150558	-1.62217	SKBR3-LAPA down vs SKBR3-DMSO
LOC389049	0.00252786	-1.62184	SKBR3-LAPA down vs SKBR3-DMSO
PHYHD1	0.0349041	-1.62123	SKBR3-LAPA down vs SKBR3-DMSO
CEP97	0.00584927	-1.62031	SKBR3-LAPA down vs SKBR3-DMSO
FLJ20718	0.00520853	-1.61953	SKBR3-LAPA down vs SKBR3-DMSO
COBLL1	0.00132365	-1.61844	SKBR3-LAPA down vs SKBR3-DMSO
NOL6	0.000566975	-1.61821	SKBR3-LAPA down vs SKBR3-DMSO
XPO4	0.00716219	-1.61796	SKBR3-LAPA down vs SKBR3-DMSO
LAD1	0.000343794	-1.6175	SKBR3-LAPA down vs SKBR3-DMSO
LOC645233	0.000916416	-1.61639	SKBR3-LAPA down vs SKBR3-DMSO
LOC649182	0.0331672	-1.61509	SKBR3-LAPA down vs SKBR3-DMSO
SLC1A3	0.00156026	-1.61397	SKBR3-LAPA down vs SKBR3-DMSO
PPAN	0.00931954	-1.61239	SKBR3-LAPA down vs SKBR3-DMSO
TRPM2	0.0191269	-1.61133	SKBR3-LAPA down vs SKBR3-DMSO
BOP1	0.00016104	-1.61117	SKBR3-LAPA down vs SKBR3-DMSO
PHIP	0.0124277	-1.61063	SKBR3-LAPA down vs SKBR3-DMSO
OKL38	0.00414182	-1.61059	SKBR3-LAPA down vs SKBR3-DMSO
CDKN1A	0.00108864	-1.60949	SKBR3-LAPA down vs SKBR3-DMSO
LOC653270	0.00358164	-1.60913	SKBR3-LAPA down vs SKBR3-DMSO
VGF	0.0119332	-1.60886	SKBR3-LAPA down vs SKBR3-DMSO
GPR180	0.015842	-1.60674	SKBR3-LAPA down vs SKBR3-DMSO
C2CD2	0.00057815	-1.60673	SKBR3-LAPA down vs SKBR3-DMSO
LOC642755	0.0009392	-1.60526	SKBR3-LAPA down vs SKBR3-DMSO
NOC3L	0.00419957	-1.60501	SKBR3-LAPA down vs SKBR3-DMSO
PDE12	0.00344038	-1.6045	SKBR3-LAPA down vs SKBR3-DMSO
CDC25A	0.00139701	-1.60372	SKBR3-LAPA down vs SKBR3-DMSO
RPP25	0.00307083	-1.60363	SKBR3-LAPA down vs SKBR3-DMSO
C2orf54	0.0162221	-1.60329	SKBR3-LAPA down vs SKBR3-DMSO
SNORA25	0.0087784	-1.60006	SKBR3-LAPA down vs SKBR3-DMSO
LOC100131580	0.0475205	-1.59808	SKBR3-LAPA down vs SKBR3-DMSO
MRPL36	0.000885888	-1.59701	SKBR3-LAPA down vs SKBR3-DMSO
ZNF295	0.0238249	-1.59629	SKBR3-LAPA down vs SKBR3-DMSO
LOC100134517	0.00509928	-1.59414	SKBR3-LAPA down vs SKBR3-DMSO
YRDC	0.00103008	-1.5936	SKBR3-LAPA down vs SKBR3-DMSO
LOC100130869	0.0389058	-1.59331	SKBR3-LAPA down vs SKBR3-DMSO
LOC100009676	0.000546524	-1.59309	SKBR3-LAPA down vs SKBR3-DMSO
C17orf96	0.00225805	-1.59212	SKBR3-LAPA down vs SKBR3-DMSO
CTGF	0.00833853	-1.59164	SKBR3-LAPA down vs SKBR3-DMSO
CEBPB	0.00105703	-1.5909	SKBR3-LAPA down vs SKBR3-DMSO
ECE2	0.0014664	-1.59041	SKBR3-LAPA down vs SKBR3-DMSO
LOC649555	0.00894714	-1.5899	SKBR3-LAPA down vs SKBR3-DMSO
RASL10B	0.00856096	-1.58927	SKBR3-LAPA down vs SKBR3-DMSO
RNASEH1	0.00597044	-1.58862	SKBR3-LAPA down vs SKBR3-DMSO
HNRNPAB	0.000164931	-1.58719	SKBR3-LAPA down vs SKBR3-DMSO
RARA	0.00321978	-1.58692	SKBR3-LAPA down vs SKBR3-DMSO
BAG3	0.000873153	-1.58567	SKBR3-LAPA down vs SKBR3-DMSO
ZNHIT2	0.00211225	-1.58544	SKBR3-LAPA down vs SKBR3-DMSO
DNAJA1	5.14069e-05	-1.58541	SKBR3-LAPA down vs SKBR3-DMSO
HES4	0.00109642	-1.58413	SKBR3-LAPA down vs SKBR3-DMSO
EXOSC4	0.00689643	-1.58399	SKBR3-LAPA down vs SKBR3-DMSO
NEK6	0.00116609	-1.58246	SKBR3-LAPA down vs SKBR3-DMSO
RAB3IL1	0.00708497	-1.57879	SKBR3-LAPA down vs SKBR3-DMSO
KTN1	0.01007	-1.57854	SKBR3-LAPA down vs SKBR3-DMSO
METTL1	0.00345548	-1.57848	SKBR3-LAPA down vs SKBR3-DMSO
STK32B	0.0286123	-1.57834	SKBR3-LAPA down vs SKBR3-DMSO
TFPI2	0.00329554	-1.57763	SKBR3-LAPA down vs SKBR3-DMSO
EXOSC2	0.0106034	-1.57734	SKBR3-LAPA down vs SKBR3-DMSO
LSM10	0.00260031	-1.57615	SKBR3-LAPA down vs SKBR3-DMSO
EIF2C2	0.00599973	-1.57595	SKBR3-LAPA down vs SKBR3-DMSO
ANGPTL4	0.00300529	-1.57532	SKBR3-LAPA down vs SKBR3-DMSO
CTSG	0.0477924	-1.57526	SKBR3-LAPA down vs SKBR3-DMSO
MOBKL3	0.00206514	-1.57458	SKBR3-LAPA down vs SKBR3-DMSO
RBM24	0.0212483	-1.57374	SKBR3-LAPA down vs SKBR3-DMSO
LOC649853	0.0127986	-1.57351	SKBR3-LAPA down vs SKBR3-DMSO
FAM86A	0.00264851	-1.5734	SKBR3-LAPA down vs SKBR3-DMSO
NAE1	0.000502444	-1.57258	SKBR3-LAPA down vs SKBR3-DMSO
LOC100132918	0.00320097	-1.5721	SKBR3-LAPA down vs SKBR3-DMSO
LOC401238	0.0107887	-1.57146	SKBR3-LAPA down vs SKBR3-DMSO
TNF	0.0241966	-1.56964	SKBR3-LAPA down vs SKBR3-DMSO
C14orf56	0.0172294	-1.56937	SKBR3-LAPA down vs SKBR3-DMSO
FKBP4	0.0224542	-1.56696	SKBR3-LAPA down vs SKBR3-DMSO
MAP6D1	0.00596247	-1.56684	SKBR3-LAPA down vs SKBR3-DMSO
BID	0.000282046	-1.56651	SKBR3-LAPA down vs SKBR3-DMSO
DOCK2	0.00104707	-1.56642	SKBR3-LAPA down vs SKBR3-DMSO
UBLCP1	0.0142238	-1.56633	SKBR3-LAPA down vs SKBR3-DMSO
RDH13	0.000108937	-1.56628	SKBR3-LAPA down vs SKBR3-DMSO
YARS	0.000928248	-1.56538	SKBR3-LAPA down vs SKBR3-DMSO
LOC645743	0.0460241	-1.56397	SKBR3-LAPA down vs SKBR3-DMSO
BYSL	0.0114409	-1.56318	SKBR3-LAPA down vs SKBR3-DMSO
EML4	0.0100837	-1.56195	SKBR3-LAPA down vs SKBR3-DMSO
PFKFB3	0.00134351	-1.56186	SKBR3-LAPA down vs SKBR3-DMSO
C6orf153	0.000378216	-1.56164	SKBR3-LAPA down vs SKBR3-DMSO
ZBTB24	0.0015708	-1.56142	SKBR3-LAPA down vs SKBR3-DMSO
ULK3	0.032467	-1.56009	SKBR3-LAPA down vs SKBR3-DMSO
C2orf62	0.0471724	-1.55825	SKBR3-LAPA down vs SKBR3-DMSO
FAM195A	0.00519899	-1.5574	SKBR3-LAPA down vs SKBR3-DMSO
ARPC5L	0.00231682	-1.5573	SKBR3-LAPA down vs SKBR3-DMSO
TYSND1	0.00395107	-1.55674	SKBR3-LAPA down vs SKBR3-DMSO
GFOD1	0.00665875	-1.55591	SKBR3-LAPA down vs SKBR3-DMSO
TTLL12	0.00201154	-1.55559	SKBR3-LAPA down vs SKBR3-DMSO
LOC644126	0.0103829	-1.55553	SKBR3-LAPA down vs SKBR3-DMSO
RIOK1	0.000780434	-1.55383	SKBR3-LAPA down vs SKBR3-DMSO
LOC642120	0.0214383	-1.55302	SKBR3-LAPA down vs SKBR3-DMSO
MIR629	0.0489747	-1.55294	SKBR3-LAPA down vs SKBR3-DMSO
LRRC14	0.00471971	-1.55289	SKBR3-LAPA down vs SKBR3-DMSO
LOC645958	0.00720583	-1.5513	SKBR3-LAPA down vs SKBR3-DMSO
RRP9	0.00580667	-1.55118	SKBR3-LAPA down vs SKBR3-DMSO
ST3GAL2	0.0358188	-1.55016	SKBR3-LAPA down vs SKBR3-DMSO
SUZ12	0.00318678	-1.54998	SKBR3-LAPA down vs SKBR3-DMSO
LOC645466	0.0290177	-1.54887	SKBR3-LAPA down vs SKBR3-DMSO
SDCCAG1	0.029601	-1.54754	SKBR3-LAPA down vs SKBR3-DMSO
UBP1	0.00426132	-1.54753	SKBR3-LAPA down vs SKBR3-DMSO
ZNF271	0.00069743	-1.54705	SKBR3-LAPA down vs SKBR3-DMSO
GPR115	0.00238923	-1.54691	SKBR3-LAPA down vs SKBR3-DMSO
TGFBRAP1	0.00277703	-1.54641	SKBR3-LAPA down vs SKBR3-DMSO
BMS1	0.00454788	-1.54637	SKBR3-LAPA down vs SKBR3-DMSO
LOC100129828	0.00391738	-1.54582	SKBR3-LAPA down vs SKBR3-DMSO
TERT	0.0156424	-1.54283	SKBR3-LAPA down vs SKBR3-DMSO
LOC85391	0.0296883	-1.54267	SKBR3-LAPA down vs SKBR3-DMSO
PDCD2L	0.00804927	-1.54162	SKBR3-LAPA down vs SKBR3-DMSO
DPH2	0.000642324	-1.54139	SKBR3-LAPA down vs SKBR3-DMSO
LOC642490	0.0155538	-1.5408	SKBR3-LAPA down vs SKBR3-DMSO
KRT18P13	0.00104089	-1.54071	SKBR3-LAPA down vs SKBR3-DMSO
DNAJC10	0.00223233	-1.5402	SKBR3-LAPA down vs SKBR3-DMSO
P2RY2	0.00120715	-1.5388	SKBR3-LAPA down vs SKBR3-DMSO
NBN	0.000647868	-1.53722	SKBR3-LAPA down vs SKBR3-DMSO
LOC642678	0.0101218	-1.5369	SKBR3-LAPA down vs SKBR3-DMSO
RAI1	0.00197687	-1.53642	SKBR3-LAPA down vs SKBR3-DMSO
TXLNB	0.000863966	-1.53634	SKBR3-LAPA down vs SKBR3-DMSO
RDX	0.0101156	-1.53259	SKBR3-LAPA down vs SKBR3-DMSO
NFKBIE	0.0242649	-1.5324	SKBR3-LAPA down vs SKBR3-DMSO
C10orf67	0.0110456	-1.53227	SKBR3-LAPA down vs SKBR3-DMSO
UTP11L	0.00578291	-1.53194	SKBR3-LAPA down vs SKBR3-DMSO
CCRN4L	0.000276209	-1.5318	SKBR3-LAPA down vs SKBR3-DMSO
OPRK1	0.0233761	-1.53172	SKBR3-LAPA down vs SKBR3-DMSO
C12orf34	0.0184617	-1.5306	SKBR3-LAPA down vs SKBR3-DMSO
PRMT6	0.000166334	-1.53051	SKBR3-LAPA down vs SKBR3-DMSO
CUEDC1	0.00347945	-1.53032	SKBR3-LAPA down vs SKBR3-DMSO
NRIP1	0.037148	-1.52986	SKBR3-LAPA down vs SKBR3-DMSO
PCYT2	0.00137613	-1.52981	SKBR3-LAPA down vs SKBR3-DMSO
KLF2	0.00337021	-1.52948	SKBR3-LAPA down vs SKBR3-DMSO
ALPK3	0.0228187	-1.52919	SKBR3-LAPA down vs SKBR3-DMSO
NOL8	0.00446876	-1.52908	SKBR3-LAPA down vs SKBR3-DMSO
LOC654244	0.00550084	-1.52803	SKBR3-LAPA down vs SKBR3-DMSO
GPT2	0.000415599	-1.5272	SKBR3-LAPA down vs SKBR3-DMSO
PLEKHG3	0.00595664	-1.5272	SKBR3-LAPA down vs SKBR3-DMSO
LOC100130128	0.0132007	-1.52697	SKBR3-LAPA down vs SKBR3-DMSO
SNORA57	0.00791798	-1.52643	SKBR3-LAPA down vs SKBR3-DMSO
JHDM1D	0.0124813	-1.52602	SKBR3-LAPA down vs SKBR3-DMSO
KRT17	0.00370928	-1.52445	SKBR3-LAPA down vs SKBR3-DMSO
ZNF827	0.0142244	-1.52438	SKBR3-LAPA down vs SKBR3-DMSO
OR6B1	0.0376148	-1.5237	SKBR3-LAPA down vs SKBR3-DMSO
FARSA	0.000288941	-1.52211	SKBR3-LAPA down vs SKBR3-DMSO
PURB	0.00926181	-1.52209	SKBR3-LAPA down vs SKBR3-DMSO
STIP1	0.00403788	-1.52141	SKBR3-LAPA down vs SKBR3-DMSO
UBE2G2	0.000262654	-1.51924	SKBR3-LAPA down vs SKBR3-DMSO
ELOVL6	0.000529998	-1.51909	SKBR3-LAPA down vs SKBR3-DMSO
ZBED5	0.00154654	-1.51909	SKBR3-LAPA down vs SKBR3-DMSO
SDF2L1	0.00321853	-1.51882	SKBR3-LAPA down vs SKBR3-DMSO
SRPK1	0.00406181	-1.51877	SKBR3-LAPA down vs SKBR3-DMSO
LOC388796	0.0132406	-1.51797	SKBR3-LAPA down vs SKBR3-DMSO
PKIA	0.0245546	-1.51781	SKBR3-LAPA down vs SKBR3-DMSO
SLC5A3	0.0076042	-1.51751	SKBR3-LAPA down vs SKBR3-DMSO
DIMT1L	0.00746339	-1.51715	SKBR3-LAPA down vs SKBR3-DMSO
SNORD11B	0.0268909	-1.51444	SKBR3-LAPA down vs SKBR3-DMSO
DYRK2	0.00138295	-1.51358	SKBR3-LAPA down vs SKBR3-DMSO
DKC1	0.00269041	-1.51277	SKBR3-LAPA down vs SKBR3-DMSO
SPANXC	0.00759972	-1.50987	SKBR3-LAPA down vs SKBR3-DMSO
DHX37	0.000917679	-1.50947	SKBR3-LAPA down vs SKBR3-DMSO
ZNF593	0.00527102	-1.50889	SKBR3-LAPA down vs SKBR3-DMSO
ATAD3A	0.00728794	-1.50805	SKBR3-LAPA down vs SKBR3-DMSO
C15orf27	0.0325123	-1.50727	SKBR3-LAPA down vs SKBR3-DMSO
LOC100134159	0.00878455	-1.50653	SKBR3-LAPA down vs SKBR3-DMSO
SFRS17A	8.39048e-05	-1.50649	SKBR3-LAPA down vs SKBR3-DMSO
TGFB2	0.0459397	-1.50541	SKBR3-LAPA down vs SKBR3-DMSO
LOC642891	0.0287178	-1.50497	SKBR3-LAPA down vs SKBR3-DMSO
LOC642954	0.0173387	-1.50489	SKBR3-LAPA down vs SKBR3-DMSO
CD3E	0.0181086	-1.50469	SKBR3-LAPA down vs SKBR3-DMSO
EPHB4	0.0212554	-1.50418	SKBR3-LAPA down vs SKBR3-DMSO
LOC645332	0.0239768	-1.50378	SKBR3-LAPA down vs SKBR3-DMSO
ADO	0.028773	-1.50353	SKBR3-LAPA down vs SKBR3-DMSO
CUL5	0.025155	-1.50243	SKBR3-LAPA down vs SKBR3-DMSO
CCDC137	0.00108258	-1.50235	SKBR3-LAPA down vs SKBR3-DMSO
KRT6B	0.00469571	-1.5013	SKBR3-LAPA down vs SKBR3-DMSO
ESRRA	0.0365573	-1.50087	SKBR3-LAPA down vs SKBR3-DMSO
LOC100133889	0.0399974	-1.50066	SKBR3-LAPA down vs SKBR3-DMSO
IQCE	0.00778173	-1.50003	SKBR3-LAPA down vs SKBR3-DMSO
MAPK6	0.0190074	-1.49964	SKBR3-LAPA down vs SKBR3-DMSO
UPF2	0.00516601	-1.49938	SKBR3-LAPA down vs SKBR3-DMSO
NPAT	0.00376093	-1.4993	SKBR3-LAPA down vs SKBR3-DMSO
TSKU	0.000546812	-1.49853	SKBR3-LAPA down vs SKBR3-DMSO
PITX1	0.00263607	-1.49847	SKBR3-LAPA down vs SKBR3-DMSO
CDH5	0.0221196	-1.49833	SKBR3-LAPA down vs SKBR3-DMSO
GNB1L	0.00681865	-1.49751	SKBR3-LAPA down vs SKBR3-DMSO
F3	0.00245891	-1.49738	SKBR3-LAPA down vs SKBR3-DMSO
SCO2	0.000661046	-1.49713	SKBR3-LAPA down vs SKBR3-DMSO
TFF2	0.00771845	-1.4962	SKBR3-LAPA down vs SKBR3-DMSO
NSUN2	0.00775307	-1.49602	SKBR3-LAPA down vs SKBR3-DMSO
KIAA1202	0.0495491	-1.4959	SKBR3-LAPA down vs SKBR3-DMSO
C4orf18	0.0123177	-1.49468	SKBR3-LAPA down vs SKBR3-DMSO
HSPA14	0.0135106	-1.49463	SKBR3-LAPA down vs SKBR3-DMSO
NCRNA00113	0.0252018	-1.49443	SKBR3-LAPA down vs SKBR3-DMSO
ZNF668	0.00583413	-1.49382	SKBR3-LAPA down vs SKBR3-DMSO
LOC732360	0.0171744	-1.49339	SKBR3-LAPA down vs SKBR3-DMSO
SPATA2L	0.00145347	-1.49279	SKBR3-LAPA down vs SKBR3-DMSO
GRWD1	0.0103957	-1.4926	SKBR3-LAPA down vs SKBR3-DMSO
RNGTT	0.0103319	-1.49207	SKBR3-LAPA down vs SKBR3-DMSO
STAMBPL1	0.030911	-1.49148	SKBR3-LAPA down vs SKBR3-DMSO
SERBP1	0.00111735	-1.49088	SKBR3-LAPA down vs SKBR3-DMSO
POLR3E	0.0274782	-1.49063	SKBR3-LAPA down vs SKBR3-DMSO
DUSP3	3.80523e-05	-1.48987	SKBR3-LAPA down vs SKBR3-DMSO
RNF126	0.00713976	-1.48784	SKBR3-LAPA down vs SKBR3-DMSO
EDN2	0.00275915	-1.48774	SKBR3-LAPA down vs SKBR3-DMSO
LOC654121	0.00158547	-1.48771	SKBR3-LAPA down vs SKBR3-DMSO
DNAJA3	0.00130312	-1.48749	SKBR3-LAPA down vs SKBR3-DMSO
RBM38	0.0013135	-1.48736	SKBR3-LAPA down vs SKBR3-DMSO
CYCS	0.00920191	-1.48727	SKBR3-LAPA down vs SKBR3-DMSO
SNHG9	0.00125162	-1.4869	SKBR3-LAPA down vs SKBR3-DMSO
SLC35C1	0.00677914	-1.48617	SKBR3-LAPA down vs SKBR3-DMSO
LOC728073	0.0105537	-1.48601	SKBR3-LAPA down vs SKBR3-DMSO
POLR3H	0.00754542	-1.48564	SKBR3-LAPA down vs SKBR3-DMSO
TC2N	0.000392307	-1.48538	SKBR3-LAPA down vs SKBR3-DMSO
C12orf24	0.00430055	-1.48517	SKBR3-LAPA down vs SKBR3-DMSO
RCOR2	0.0126615	-1.48505	SKBR3-LAPA down vs SKBR3-DMSO
HAND2	0.0117058	-1.48418	SKBR3-LAPA down vs SKBR3-DMSO
CX3CL1	0.00938352	-1.48375	SKBR3-LAPA down vs SKBR3-DMSO
LOC100128838	0.0330979	-1.48324	SKBR3-LAPA down vs SKBR3-DMSO
PSPHL	0.0343783	-1.48247	SKBR3-LAPA down vs SKBR3-DMSO
LOC100129514	0.0494994	-1.48208	SKBR3-LAPA down vs SKBR3-DMSO
FAM136A	0.00528028	-1.48196	SKBR3-LAPA down vs SKBR3-DMSO
LOC643176	0.0411466	-1.48184	SKBR3-LAPA down vs SKBR3-DMSO
KPNA3	0.00315683	-1.48134	SKBR3-LAPA down vs SKBR3-DMSO
ZNF35	0.00334498	-1.4806	SKBR3-LAPA down vs SKBR3-DMSO
NFIC	0.012559	-1.48037	SKBR3-LAPA down vs SKBR3-DMSO
ANKRD38	0.01069	-1.47972	SKBR3-LAPA down vs SKBR3-DMSO
MLANA	0.0477025	-1.47967	SKBR3-LAPA down vs SKBR3-DMSO
HSP90AA1	0.0021033	-1.47963	SKBR3-LAPA down vs SKBR3-DMSO
XPO6	0.004583	-1.47848	SKBR3-LAPA down vs SKBR3-DMSO
PNN	0.0125682	-1.47802	SKBR3-LAPA down vs SKBR3-DMSO
CEP350	0.00766558	-1.47768	SKBR3-LAPA down vs SKBR3-DMSO
LOC645669	0.0464837	-1.47745	SKBR3-LAPA down vs SKBR3-DMSO
ECT2	0.0233487	-1.47708	SKBR3-LAPA down vs SKBR3-DMSO
LOC646282	0.0354206	-1.47607	SKBR3-LAPA down vs SKBR3-DMSO
RRP1	0.0319437	-1.47434	SKBR3-LAPA down vs SKBR3-DMSO
ZNF689	0.015239	-1.47393	SKBR3-LAPA down vs SKBR3-DMSO
LOC652903	0.00231363	-1.47289	SKBR3-LAPA down vs SKBR3-DMSO
LOC642834	0.0113854	-1.47288	SKBR3-LAPA down vs SKBR3-DMSO
S100A3	0.00365213	-1.47261	SKBR3-LAPA down vs SKBR3-DMSO
HSPA4	0.0189625	-1.47221	SKBR3-LAPA down vs SKBR3-DMSO
LPP	0.00291005	-1.47184	SKBR3-LAPA down vs SKBR3-DMSO
TMEM20	0.018937	-1.47162	SKBR3-LAPA down vs SKBR3-DMSO
INSL5	0.00216885	-1.47145	SKBR3-LAPA down vs SKBR3-DMSO
USP38	0.0029192	-1.47049	SKBR3-LAPA down vs SKBR3-DMSO
SRRM1	0.0123499	-1.47038	SKBR3-LAPA down vs SKBR3-DMSO
MEX3B	0.0252266	-1.47036	SKBR3-LAPA down vs SKBR3-DMSO
MEIS3P1	0.0189205	-1.46967	SKBR3-LAPA down vs SKBR3-DMSO
LOC729774	0.00314832	-1.46966	SKBR3-LAPA down vs SKBR3-DMSO
BRMS1	0.000742652	-1.46965	SKBR3-LAPA down vs SKBR3-DMSO
MRTO4	0.0179308	-1.46964	SKBR3-LAPA down vs SKBR3-DMSO
PMM2	0.000224746	-1.46958	SKBR3-LAPA down vs SKBR3-DMSO
UAP1L1	0.034891	-1.46956	SKBR3-LAPA down vs SKBR3-DMSO
LOC650020	0.0423173	-1.46908	SKBR3-LAPA down vs SKBR3-DMSO
LLPH	0.00334172	-1.46902	SKBR3-LAPA down vs SKBR3-DMSO
MCM6	0.000311793	-1.46898	SKBR3-LAPA down vs SKBR3-DMSO
HSPA4L	0.0125152	-1.46832	SKBR3-LAPA down vs SKBR3-DMSO
IRAK1	0.0019463	-1.46786	SKBR3-LAPA down vs SKBR3-DMSO
ROD1	0.0017099	-1.46783	SKBR3-LAPA down vs SKBR3-DMSO
USO1	0.0207165	-1.46782	SKBR3-LAPA down vs SKBR3-DMSO
KIF5B	0.0436991	-1.46718	SKBR3-LAPA down vs SKBR3-DMSO
CROP	0.0100208	-1.46714	SKBR3-LAPA down vs SKBR3-DMSO
WDR93	0.0110249	-1.46595	SKBR3-LAPA down vs SKBR3-DMSO
CD3EAP	0.00252409	-1.46573	SKBR3-LAPA down vs SKBR3-DMSO
MGC3731	0.00343312	-1.46563	SKBR3-LAPA down vs SKBR3-DMSO
DCUN1D4	0.000864216	-1.46559	SKBR3-LAPA down vs SKBR3-DMSO
CHAC2	0.0143845	-1.46494	SKBR3-LAPA down vs SKBR3-DMSO
ZNF702P	0.0251307	-1.46475	SKBR3-LAPA down vs SKBR3-DMSO
RRN3	0.0230453	-1.46404	SKBR3-LAPA down vs SKBR3-DMSO
LOC729680	0.0123375	-1.46366	SKBR3-LAPA down vs SKBR3-DMSO
AGPAT5	0.00914558	-1.46357	SKBR3-LAPA down vs SKBR3-DMSO
RBM12	0.000147064	-1.46353	SKBR3-LAPA down vs SKBR3-DMSO
PRMT3	0.011391	-1.46335	SKBR3-LAPA down vs SKBR3-DMSO
FJX1	0.0398432	-1.46287	SKBR3-LAPA down vs SKBR3-DMSO
SLC16A9	0.0279917	-1.46263	SKBR3-LAPA down vs SKBR3-DMSO
FUT3	0.0416375	-1.46245	SKBR3-LAPA down vs SKBR3-DMSO
LOC730340	0.0474207	-1.46242	SKBR3-LAPA down vs SKBR3-DMSO
C13orf33	0.0457096	-1.46112	SKBR3-LAPA down vs SKBR3-DMSO
DUSP4	0.00413936	-1.46089	SKBR3-LAPA down vs SKBR3-DMSO
UPF1	0.00481172	-1.45991	SKBR3-LAPA down vs SKBR3-DMSO
C10orf2	0.0178768	-1.45941	SKBR3-LAPA down vs SKBR3-DMSO
FBXO45	0.000960045	-1.4593	SKBR3-LAPA down vs SKBR3-DMSO
DDX10	0.00563406	-1.45909	SKBR3-LAPA down vs SKBR3-DMSO
PAPD5	0.0170011	-1.45876	SKBR3-LAPA down vs SKBR3-DMSO
HEATR2	0.00766062	-1.45863	SKBR3-LAPA down vs SKBR3-DMSO
KITLG	0.021396	-1.45849	SKBR3-LAPA down vs SKBR3-DMSO
ACVR1C	0.0302346	-1.457	SKBR3-LAPA down vs SKBR3-DMSO
LOC730525	0.0268017	-1.45627	SKBR3-LAPA down vs SKBR3-DMSO
CSE1L	0.00592474	-1.45558	SKBR3-LAPA down vs SKBR3-DMSO
CHD7	0.0226284	-1.45516	SKBR3-LAPA down vs SKBR3-DMSO
P2RY6	0.0203717	-1.45512	SKBR3-LAPA down vs SKBR3-DMSO
LOC642537	0.0293159	-1.45487	SKBR3-LAPA down vs SKBR3-DMSO
HEATR1	0.0315115	-1.45487	SKBR3-LAPA down vs SKBR3-DMSO
LOC729057	0.0366262	-1.45451	SKBR3-LAPA down vs SKBR3-DMSO
PCDHGB3	0.0333509	-1.45413	SKBR3-LAPA down vs SKBR3-DMSO
LOC340598	0.0158796	-1.45412	SKBR3-LAPA down vs SKBR3-DMSO
ZMYND11	0.00451523	-1.45324	SKBR3-LAPA down vs SKBR3-DMSO
VIPR1	0.0306132	-1.45192	SKBR3-LAPA down vs SKBR3-DMSO
DENND4B	0.0202073	-1.45181	SKBR3-LAPA down vs SKBR3-DMSO
C14orf169	0.00453366	-1.45152	SKBR3-LAPA down vs SKBR3-DMSO
USP1	0.00143485	-1.4514	SKBR3-LAPA down vs SKBR3-DMSO
PRR7	0.00463851	-1.45082	SKBR3-LAPA down vs SKBR3-DMSO
OR5B2	0.0457554	-1.45069	SKBR3-LAPA down vs SKBR3-DMSO
LOC100132354	0.00437139	-1.4502	SKBR3-LAPA down vs SKBR3-DMSO
KCNN4	0.0322747	-1.44948	SKBR3-LAPA down vs SKBR3-DMSO
BMI1	0.00642677	-1.44931	SKBR3-LAPA down vs SKBR3-DMSO
KIF2A	0.0267864	-1.44851	SKBR3-LAPA down vs SKBR3-DMSO
TARS	0.00302148	-1.44837	SKBR3-LAPA down vs SKBR3-DMSO
ETF1	0.000718678	-1.44815	SKBR3-LAPA down vs SKBR3-DMSO
IKBKG	0.00147761	-1.44741	SKBR3-LAPA down vs SKBR3-DMSO
CXorf15	0.00484822	-1.44682	SKBR3-LAPA down vs SKBR3-DMSO
SLC36A2	0.0159311	-1.44665	SKBR3-LAPA down vs SKBR3-DMSO
RNF138	0.0212051	-1.44601	SKBR3-LAPA down vs SKBR3-DMSO
SFRS2	0.000708571	-1.44597	SKBR3-LAPA down vs SKBR3-DMSO
MRPS26	0.000959746	-1.44548	SKBR3-LAPA down vs SKBR3-DMSO
PPARGC1B	0.000231487	-1.44507	SKBR3-LAPA down vs SKBR3-DMSO
SRM	0.0140669	-1.44471	SKBR3-LAPA down vs SKBR3-DMSO
LOC642277	0.000868644	-1.4447	SKBR3-LAPA down vs SKBR3-DMSO
LOC644162	0.0304068	-1.44413	SKBR3-LAPA down vs SKBR3-DMSO
UBE2J1	0.00243339	-1.44366	SKBR3-LAPA down vs SKBR3-DMSO
ZNF544	0.000962506	-1.44263	SKBR3-LAPA down vs SKBR3-DMSO
ADRBK1	0.00232789	-1.44243	SKBR3-LAPA down vs SKBR3-DMSO
ISG15	0.0491542	-1.44231	SKBR3-LAPA down vs SKBR3-DMSO
CXorf26	0.0126123	-1.44204	SKBR3-LAPA down vs SKBR3-DMSO
ORAI1	0.00328616	-1.44185	SKBR3-LAPA down vs SKBR3-DMSO
IFNA5	0.010016	-1.44142	SKBR3-LAPA down vs SKBR3-DMSO
CCDC36	0.0170999	-1.44112	SKBR3-LAPA down vs SKBR3-DMSO
LOC346887	0.0440968	-1.44112	SKBR3-LAPA down vs SKBR3-DMSO
LOC652126	0.00281698	-1.43992	SKBR3-LAPA down vs SKBR3-DMSO
SNORA61	0.00524765	-1.4394	SKBR3-LAPA down vs SKBR3-DMSO
MAGEE2	0.00444302	-1.43893	SKBR3-LAPA down vs SKBR3-DMSO
NIPAL1	0.036896	-1.4382	SKBR3-LAPA down vs SKBR3-DMSO
LOC100131336	0.00632693	-1.4381	SKBR3-LAPA down vs SKBR3-DMSO
METTL8	0.0327705	-1.4378	SKBR3-LAPA down vs SKBR3-DMSO
C11orf48	0.00407079	-1.43768	SKBR3-LAPA down vs SKBR3-DMSO
PDS5A	0.00275584	-1.43748	SKBR3-LAPA down vs SKBR3-DMSO
CIRH1A	0.00227934	-1.43679	SKBR3-LAPA down vs SKBR3-DMSO
SIGLEC10	0.00963568	-1.43581	SKBR3-LAPA down vs SKBR3-DMSO
EPRS	0.00736851	-1.4355	SKBR3-LAPA down vs SKBR3-DMSO
C18orf19	0.0203476	-1.43516	SKBR3-LAPA down vs SKBR3-DMSO
RP5-1022P6.2	0.0381438	-1.43477	SKBR3-LAPA down vs SKBR3-DMSO
LOC100130516	0.0109075	-1.4344	SKBR3-LAPA down vs SKBR3-DMSO
DDX17	0.0200465	-1.43412	SKBR3-LAPA down vs SKBR3-DMSO
TMEM70	0.00173865	-1.43398	SKBR3-LAPA down vs SKBR3-DMSO
LOC646543	0.0478865	-1.43351	SKBR3-LAPA down vs SKBR3-DMSO
UBE3A	0.0120928	-1.4334	SKBR3-LAPA down vs SKBR3-DMSO
LOC399988	0.00115202	-1.43277	SKBR3-LAPA down vs SKBR3-DMSO
OPN1MW2	0.0026379	-1.43265	SKBR3-LAPA down vs SKBR3-DMSO
C5orf23	0.0212532	-1.43217	SKBR3-LAPA down vs SKBR3-DMSO
LOC442606	0.0226911	-1.43142	SKBR3-LAPA down vs SKBR3-DMSO
ARSE	0.0496131	-1.43139	SKBR3-LAPA down vs SKBR3-DMSO
C7orf57	0.0405735	-1.43138	SKBR3-LAPA down vs SKBR3-DMSO
CDC42EP2	0.0183939	-1.43129	SKBR3-LAPA down vs SKBR3-DMSO
LOC100129702	0.0393178	-1.43092	SKBR3-LAPA down vs SKBR3-DMSO
UCK2	0.0129343	-1.43033	SKBR3-LAPA down vs SKBR3-DMSO
C16orf87	0.00808333	-1.43031	SKBR3-LAPA down vs SKBR3-DMSO
C9orf69	0.0239193	-1.42905	SKBR3-LAPA down vs SKBR3-DMSO
GALE	0.00857322	-1.42888	SKBR3-LAPA down vs SKBR3-DMSO
ZUFSP	0.00596826	-1.42879	SKBR3-LAPA down vs SKBR3-DMSO
TMEM199	0.0389678	-1.42844	SKBR3-LAPA down vs SKBR3-DMSO
PITPNB	0.00661738	-1.42807	SKBR3-LAPA down vs SKBR3-DMSO
IGFL1	0.0269207	-1.42751	SKBR3-LAPA down vs SKBR3-DMSO
MURC	0.0299032	-1.4272	SKBR3-LAPA down vs SKBR3-DMSO
RASSF7	0.00200244	-1.4269	SKBR3-LAPA down vs SKBR3-DMSO
KPNA4	0.00072952	-1.42667	SKBR3-LAPA down vs SKBR3-DMSO
TPM1	0.00138783	-1.42643	SKBR3-LAPA down vs SKBR3-DMSO
PZP	0.0183343	-1.4264	SKBR3-LAPA down vs SKBR3-DMSO
KIAA0133	0.0168883	-1.42638	SKBR3-LAPA down vs SKBR3-DMSO
KPNB1	0.00545066	-1.42613	SKBR3-LAPA down vs SKBR3-DMSO
GNL2	0.0148405	-1.42602	SKBR3-LAPA down vs SKBR3-DMSO
BCYRN1	0.00657368	-1.4256	SKBR3-LAPA down vs SKBR3-DMSO
LOC402110	0.00189508	-1.42531	SKBR3-LAPA down vs SKBR3-DMSO
CPSF2	0.0251768	-1.42531	SKBR3-LAPA down vs SKBR3-DMSO
LOC100131868	0.0062626	-1.42517	SKBR3-LAPA down vs SKBR3-DMSO
SOCS4	0.00198571	-1.42508	SKBR3-LAPA down vs SKBR3-DMSO
C16orf57	0.0139399	-1.42431	SKBR3-LAPA down vs SKBR3-DMSO
KLK9	0.0172865	-1.42418	SKBR3-LAPA down vs SKBR3-DMSO
HMOX2	0.0332535	-1.42415	SKBR3-LAPA down vs SKBR3-DMSO
CACYBP	0.023655	-1.42388	SKBR3-LAPA down vs SKBR3-DMSO
RNU86	0.0276757	-1.42387	SKBR3-LAPA down vs SKBR3-DMSO
TOPBP1	0.00435034	-1.42382	SKBR3-LAPA down vs SKBR3-DMSO
ARMET	0.00213731	-1.42312	SKBR3-LAPA down vs SKBR3-DMSO
DDA1	0.0105175	-1.42305	SKBR3-LAPA down vs SKBR3-DMSO
C1orf218	0.0268921	-1.4229	SKBR3-LAPA down vs SKBR3-DMSO
LOC646730	0.0119498	-1.42187	SKBR3-LAPA down vs SKBR3-DMSO
DHX34	0.0190709	-1.42144	SKBR3-LAPA down vs SKBR3-DMSO
LOC100134189	0.000773041	-1.42143	SKBR3-LAPA down vs SKBR3-DMSO
BCLAF1	0.0189902	-1.42139	SKBR3-LAPA down vs SKBR3-DMSO
C17orf89	0.0422488	-1.4212	SKBR3-LAPA down vs SKBR3-DMSO
TGM1	0.00664804	-1.42117	SKBR3-LAPA down vs SKBR3-DMSO
ZMIZ1	0.0194951	-1.42107	SKBR3-LAPA down vs SKBR3-DMSO
SLC20A2	0.0245433	-1.42098	SKBR3-LAPA down vs SKBR3-DMSO
C18orf58	0.0261356	-1.42077	SKBR3-LAPA down vs SKBR3-DMSO
CHORDC1	0.031243	-1.42047	SKBR3-LAPA down vs SKBR3-DMSO
KIF1A	0.0011226	-1.41957	SKBR3-LAPA down vs SKBR3-DMSO
PPM1H	0.00116584	-1.41957	SKBR3-LAPA down vs SKBR3-DMSO
SPATS2L	0.000965367	-1.41909	SKBR3-LAPA down vs SKBR3-DMSO
LOC649086	0.037797	-1.41889	SKBR3-LAPA down vs SKBR3-DMSO
LOC85390	0.035924	-1.41883	SKBR3-LAPA down vs SKBR3-DMSO
PRPF40A	0.0465917	-1.4188	SKBR3-LAPA down vs SKBR3-DMSO
MGC27345	0.00405638	-1.4186	SKBR3-LAPA down vs SKBR3-DMSO
MYEOV	0.043008	-1.41859	SKBR3-LAPA down vs SKBR3-DMSO
LOC399965	0.0359882	-1.41802	SKBR3-LAPA down vs SKBR3-DMSO
SLTM	0.000773853	-1.41792	SKBR3-LAPA down vs SKBR3-DMSO
PDGFB	0.00612063	-1.41781	SKBR3-LAPA down vs SKBR3-DMSO
KIAA1285	0.0244256	-1.41774	SKBR3-LAPA down vs SKBR3-DMSO
LOC401296	0.00920006	-1.41764	SKBR3-LAPA down vs SKBR3-DMSO
HNRNPD	0.00271406	-1.41727	SKBR3-LAPA down vs SKBR3-DMSO
KRTAP10-12	0.0463374	-1.41711	SKBR3-LAPA down vs SKBR3-DMSO
ZNF146	0.0234762	-1.41692	SKBR3-LAPA down vs SKBR3-DMSO
ANKRD16	0.000989966	-1.41672	SKBR3-LAPA down vs SKBR3-DMSO
UBE2N	0.04664	-1.41668	SKBR3-LAPA down vs SKBR3-DMSO
SMEK2	0.0490021	-1.41662	SKBR3-LAPA down vs SKBR3-DMSO
EIF2AK2	0.0308397	-1.41625	SKBR3-LAPA down vs SKBR3-DMSO
C17orf70	0.0282377	-1.4149	SKBR3-LAPA down vs SKBR3-DMSO
LOC728505	0.0272825	-1.41457	SKBR3-LAPA down vs SKBR3-DMSO
RAD23B	0.0267545	-1.41437	SKBR3-LAPA down vs SKBR3-DMSO
LOC649540	0.0312036	-1.4142	SKBR3-LAPA down vs SKBR3-DMSO
TNPO2	0.000510635	-1.41394	SKBR3-LAPA down vs SKBR3-DMSO
DHX15	0.00495695	-1.41363	SKBR3-LAPA down vs SKBR3-DMSO
MRPS17	0.00101517	-1.41361	SKBR3-LAPA down vs SKBR3-DMSO
RPP40	0.00369585	-1.41349	SKBR3-LAPA down vs SKBR3-DMSO
PTPN11	0.004449	-1.41342	SKBR3-LAPA down vs SKBR3-DMSO
TSR1	0.00977696	-1.41336	SKBR3-LAPA down vs SKBR3-DMSO
ANAPC4	0.031212	-1.41293	SKBR3-LAPA down vs SKBR3-DMSO
IVL	0.0319718	-1.41275	SKBR3-LAPA down vs SKBR3-DMSO
UPK2	0.0089016	-1.41257	SKBR3-LAPA down vs SKBR3-DMSO
CPA4	0.00295775	-1.41222	SKBR3-LAPA down vs SKBR3-DMSO
LOC731049	0.022052	-1.41193	SKBR3-LAPA down vs SKBR3-DMSO
HLA-DOA	0.000530474	-1.41169	SKBR3-LAPA down vs SKBR3-DMSO
L3MBTL2	0.00408741	-1.41125	SKBR3-LAPA down vs SKBR3-DMSO
CORO1C	0.036265	-1.41115	SKBR3-LAPA down vs SKBR3-DMSO
JPH1	0.0339983	-1.41109	SKBR3-LAPA down vs SKBR3-DMSO
TRAF3IP3	0.0499813	-1.41041	SKBR3-LAPA down vs SKBR3-DMSO
GPR172A	0.00238091	-1.40984	SKBR3-LAPA down vs SKBR3-DMSO
LOC646127	0.0328553	-1.40965	SKBR3-LAPA down vs SKBR3-DMSO
NFXL1	0.00890465	-1.40946	SKBR3-LAPA down vs SKBR3-DMSO
VCL	0.00555179	-1.40911	SKBR3-LAPA down vs SKBR3-DMSO
ARPM2	0.00181849	-1.40903	SKBR3-LAPA down vs SKBR3-DMSO
SFRS15	0.00115841	-1.40844	SKBR3-LAPA down vs SKBR3-DMSO
BAT2D1	0.00328383	-1.40838	SKBR3-LAPA down vs SKBR3-DMSO
C14orf104	0.0322409	-1.40817	SKBR3-LAPA down vs SKBR3-DMSO
LOC646723	0.00570878	-1.40812	SKBR3-LAPA down vs SKBR3-DMSO
ZMYM4	0.00773604	-1.40786	SKBR3-LAPA down vs SKBR3-DMSO
CHUK	0.0205489	-1.40744	SKBR3-LAPA down vs SKBR3-DMSO
TAOK1	0.00583566	-1.40606	SKBR3-LAPA down vs SKBR3-DMSO
MPP3	0.0406959	-1.40597	SKBR3-LAPA down vs SKBR3-DMSO
FAM83A	0.00357505	-1.40552	SKBR3-LAPA down vs SKBR3-DMSO
LRIG3	0.00686591	-1.40488	SKBR3-LAPA down vs SKBR3-DMSO
C12orf4	0.00389031	-1.4047	SKBR3-LAPA down vs SKBR3-DMSO
MGC102966	0.0162826	-1.40465	SKBR3-LAPA down vs SKBR3-DMSO
SLC25A15	0.00378441	-1.40422	SKBR3-LAPA down vs SKBR3-DMSO
PREI3	0.014499	-1.40415	SKBR3-LAPA down vs SKBR3-DMSO
FASTKD1	0.0122726	-1.40391	SKBR3-LAPA down vs SKBR3-DMSO
LMO1	0.0428625	-1.40371	SKBR3-LAPA down vs SKBR3-DMSO
BEND3	0.047875	-1.40369	SKBR3-LAPA down vs SKBR3-DMSO
TUBB2C	0.0169362	-1.40358	SKBR3-LAPA down vs SKBR3-DMSO
TSSC4	0.00386035	-1.40347	SKBR3-LAPA down vs SKBR3-DMSO
SERPINA6	0.0491125	-1.40346	SKBR3-LAPA down vs SKBR3-DMSO
C13orf7	0.016941	-1.40284	SKBR3-LAPA down vs SKBR3-DMSO
DDX46	0.040383	-1.40282	SKBR3-LAPA down vs SKBR3-DMSO
SETD8	0.0161099	-1.4022	SKBR3-LAPA down vs SKBR3-DMSO
RSAD2	0.0145569	-1.40217	SKBR3-LAPA down vs SKBR3-DMSO
DNLZ	0.00451327	-1.40133	SKBR3-LAPA down vs SKBR3-DMSO
ZMYND19	0.00836732	-1.40128	SKBR3-LAPA down vs SKBR3-DMSO
KCNJ9	0.0214023	-1.40109	SKBR3-LAPA down vs SKBR3-DMSO
PUSL1	0.00535751	-1.401	SKBR3-LAPA down vs SKBR3-DMSO
LOC100132715	0.00198633	-1.40059	SKBR3-LAPA down vs SKBR3-DMSO
CDCA7	0.0207924	-1.40051	SKBR3-LAPA down vs SKBR3-DMSO
C13orf1	0.00139215	-1.39992	SKBR3-LAPA down vs SKBR3-DMSO
GRIP1	0.0318554	-1.39976	SKBR3-LAPA down vs SKBR3-DMSO
LARP1B	0.0012075	-1.39955	SKBR3-LAPA down vs SKBR3-DMSO
EEF1E1	0.00226895	-1.39883	SKBR3-LAPA down vs SKBR3-DMSO
TOP1	0.0252836	-1.3983	SKBR3-LAPA down vs SKBR3-DMSO
ERCC-00098	0.0184747	-1.39798	SKBR3-LAPA down vs SKBR3-DMSO
BRPF1	0.00510097	-1.39795	SKBR3-LAPA down vs SKBR3-DMSO
AMBP	0.0077864	-1.39793	SKBR3-LAPA down vs SKBR3-DMSO
ATP6V0A2	0.0169744	-1.39768	SKBR3-LAPA down vs SKBR3-DMSO
CARD10	0.0124554	-1.39732	SKBR3-LAPA down vs SKBR3-DMSO
LOC100133099	0.0218148	-1.39627	SKBR3-LAPA down vs SKBR3-DMSO
MLLT6	0.0283128	-1.39606	SKBR3-LAPA down vs SKBR3-DMSO
KCTD5	0.0175608	-1.39585	SKBR3-LAPA down vs SKBR3-DMSO
BIRC6	0.0299086	-1.39498	SKBR3-LAPA down vs SKBR3-DMSO
DEXI	0.00479749	-1.39474	SKBR3-LAPA down vs SKBR3-DMSO
LOC100133893	0.00161479	-1.39412	SKBR3-LAPA down vs SKBR3-DMSO
C9orf140	0.00265743	-1.39407	SKBR3-LAPA down vs SKBR3-DMSO
C18orf25	0.00869879	-1.39406	SKBR3-LAPA down vs SKBR3-DMSO
MCM10	0.00218549	-1.39341	SKBR3-LAPA down vs SKBR3-DMSO
CGB2	0.0452648	-1.39323	SKBR3-LAPA down vs SKBR3-DMSO
LOC646817	0.00708583	-1.39278	SKBR3-LAPA down vs SKBR3-DMSO
C1orf126	0.0397325	-1.39263	SKBR3-LAPA down vs SKBR3-DMSO
GNL3L	0.00373528	-1.39246	SKBR3-LAPA down vs SKBR3-DMSO
C12orf31	0.0343226	-1.39245	SKBR3-LAPA down vs SKBR3-DMSO
C16orf91	0.00482047	-1.39238	SKBR3-LAPA down vs SKBR3-DMSO
LOC653877	0.0136089	-1.39183	SKBR3-LAPA down vs SKBR3-DMSO
EIF4A3	0.00826937	-1.39038	SKBR3-LAPA down vs SKBR3-DMSO
ZNF816A	0.0180371	-1.39033	SKBR3-LAPA down vs SKBR3-DMSO
TOMM34	0.0207258	-1.39008	SKBR3-LAPA down vs SKBR3-DMSO
AMMECR1	0.00211196	-1.38992	SKBR3-LAPA down vs SKBR3-DMSO
LOC651007	0.00286584	-1.38979	SKBR3-LAPA down vs SKBR3-DMSO
NOL12	0.00803868	-1.38958	SKBR3-LAPA down vs SKBR3-DMSO
ODC1	0.00185592	-1.38956	SKBR3-LAPA down vs SKBR3-DMSO
LUZP1	0.000687321	-1.38928	SKBR3-LAPA down vs SKBR3-DMSO
LOC654103	0.0111368	-1.38895	SKBR3-LAPA down vs SKBR3-DMSO
PEA15	0.000220768	-1.38815	SKBR3-LAPA down vs SKBR3-DMSO
MTHFD1L	0.00529532	-1.38796	SKBR3-LAPA down vs SKBR3-DMSO
LOC644532	0.0247314	-1.38718	SKBR3-LAPA down vs SKBR3-DMSO
RLBP1	0.0401479	-1.38687	SKBR3-LAPA down vs SKBR3-DMSO
TFAM	0.00161394	-1.38674	SKBR3-LAPA down vs SKBR3-DMSO
GATAD2A	0.00126789	-1.38651	SKBR3-LAPA down vs SKBR3-DMSO
KIF21A	0.0153971	-1.38643	SKBR3-LAPA down vs SKBR3-DMSO
TGIF2	0.00274411	-1.3864	SKBR3-LAPA down vs SKBR3-DMSO
HSPA8	0.000134804	-1.3859	SKBR3-LAPA down vs SKBR3-DMSO
GLRX	0.00196225	-1.38567	SKBR3-LAPA down vs SKBR3-DMSO
LOC729148	0.00801534	-1.38514	SKBR3-LAPA down vs SKBR3-DMSO
CYP4F12	0.0488426	-1.38511	SKBR3-LAPA down vs SKBR3-DMSO
ALDH1A3	0.00159639	-1.38505	SKBR3-LAPA down vs SKBR3-DMSO
LOC100132562	0.0127568	-1.38392	SKBR3-LAPA down vs SKBR3-DMSO
SRP72	0.0200802	-1.38387	SKBR3-LAPA down vs SKBR3-DMSO
NUP153	0.000445582	-1.38369	SKBR3-LAPA down vs SKBR3-DMSO
FAM197Y2	0.0385089	-1.3835	SKBR3-LAPA down vs SKBR3-DMSO
ZBED4	0.0272807	-1.3834	SKBR3-LAPA down vs SKBR3-DMSO
WDR75	0.00933908	-1.38327	SKBR3-LAPA down vs SKBR3-DMSO
SKIV2L2	0.045563	-1.38301	SKBR3-LAPA down vs SKBR3-DMSO
TLCD1	0.0140485	-1.38256	SKBR3-LAPA down vs SKBR3-DMSO
FBXL10	0.0133949	-1.38235	SKBR3-LAPA down vs SKBR3-DMSO
AGFG1	0.0122652	-1.38219	SKBR3-LAPA down vs SKBR3-DMSO
MSH6	0.0112615	-1.38206	SKBR3-LAPA down vs SKBR3-DMSO
PICK1	0.0217711	-1.38162	SKBR3-LAPA down vs SKBR3-DMSO
FNDC3B	0.00428068	-1.38133	SKBR3-LAPA down vs SKBR3-DMSO
HIF1A	0.00250771	-1.38026	SKBR3-LAPA down vs SKBR3-DMSO
LOC100133328	0.0333562	-1.37988	SKBR3-LAPA down vs SKBR3-DMSO
PDXK	0.00988745	-1.37947	SKBR3-LAPA down vs SKBR3-DMSO
EIF3B	7.81604e-05	-1.3794	SKBR3-LAPA down vs SKBR3-DMSO
C11orf82	0.000111801	-1.37904	SKBR3-LAPA down vs SKBR3-DMSO
PSKH1	0.0439429	-1.37901	SKBR3-LAPA down vs SKBR3-DMSO
SMG5	0.00617842	-1.37856	SKBR3-LAPA down vs SKBR3-DMSO
CHCHD4	0.00203367	-1.37845	SKBR3-LAPA down vs SKBR3-DMSO
LOC100133362	0.0432444	-1.37832	SKBR3-LAPA down vs SKBR3-DMSO
FAM58A	0.0110566	-1.37814	SKBR3-LAPA down vs SKBR3-DMSO
CTNS	0.00814341	-1.37765	SKBR3-LAPA down vs SKBR3-DMSO
MUL1	0.00356235	-1.37728	SKBR3-LAPA down vs SKBR3-DMSO
CSRP1	0.0176414	-1.3768	SKBR3-LAPA down vs SKBR3-DMSO
LOC148413	0.000683629	-1.37667	SKBR3-LAPA down vs SKBR3-DMSO
C1orf175	0.0102763	-1.37659	SKBR3-LAPA down vs SKBR3-DMSO
FAHD1	0.00166202	-1.37638	SKBR3-LAPA down vs SKBR3-DMSO
CYCSL1	0.000294813	-1.37583	SKBR3-LAPA down vs SKBR3-DMSO
PTCHD1	0.0303403	-1.37555	SKBR3-LAPA down vs SKBR3-DMSO
ZNF8	0.0321397	-1.37486	SKBR3-LAPA down vs SKBR3-DMSO
TIMM8A	0.00506279	-1.37449	SKBR3-LAPA down vs SKBR3-DMSO
SLC16A6	0.00722356	-1.37441	SKBR3-LAPA down vs SKBR3-DMSO
PCDHGA11	0.0101871	-1.3742	SKBR3-LAPA down vs SKBR3-DMSO
FKSG44	0.00882205	-1.37365	SKBR3-LAPA down vs SKBR3-DMSO
EXOSC3	0.00235931	-1.37359	SKBR3-LAPA down vs SKBR3-DMSO
LOC643431	0.0158819	-1.37322	SKBR3-LAPA down vs SKBR3-DMSO
LOC728450	0.0149443	-1.37288	SKBR3-LAPA down vs SKBR3-DMSO
ZNF562	0.0304186	-1.37276	SKBR3-LAPA down vs SKBR3-DMSO
C14orf173	0.0112261	-1.37226	SKBR3-LAPA down vs SKBR3-DMSO
AP4E1	0.0407751	-1.37207	SKBR3-LAPA down vs SKBR3-DMSO
TMED5	0.0198431	-1.37183	SKBR3-LAPA down vs SKBR3-DMSO
PFAAP5	0.0356502	-1.37153	SKBR3-LAPA down vs SKBR3-DMSO
NCK1	0.0347496	-1.37135	SKBR3-LAPA down vs SKBR3-DMSO
JTB	0.00933918	-1.37116	SKBR3-LAPA down vs SKBR3-DMSO
ARL5A	0.012798	-1.37111	SKBR3-LAPA down vs SKBR3-DMSO
YES1	0.0340309	-1.37105	SKBR3-LAPA down vs SKBR3-DMSO
LINCR	0.0329292	-1.37104	SKBR3-LAPA down vs SKBR3-DMSO
MRPL50	0.0237505	-1.37099	SKBR3-LAPA down vs SKBR3-DMSO
SBDSP	0.0022421	-1.37051	SKBR3-LAPA down vs SKBR3-DMSO
2017-09-11	0.0162059	-1.37049	SKBR3-LAPA down vs SKBR3-DMSO
MYADM	0.00472678	-1.37021	SKBR3-LAPA down vs SKBR3-DMSO
PLXNA1	0.0329556	-1.37016	SKBR3-LAPA down vs SKBR3-DMSO
KRT19	0.00172564	-1.37012	SKBR3-LAPA down vs SKBR3-DMSO
LOC284260	0.0491596	-1.37002	SKBR3-LAPA down vs SKBR3-DMSO
GFM1	0.00950946	-1.36989	SKBR3-LAPA down vs SKBR3-DMSO
LRRC58	0.0330683	-1.36924	SKBR3-LAPA down vs SKBR3-DMSO
LOC441666	0.0472339	-1.36916	SKBR3-LAPA down vs SKBR3-DMSO
LOC646821	0.0172759	-1.36908	SKBR3-LAPA down vs SKBR3-DMSO
C7orf43	0.0205132	-1.3689	SKBR3-LAPA down vs SKBR3-DMSO
C12orf45	0.0207303	-1.36883	SKBR3-LAPA down vs SKBR3-DMSO
ZHX3	0.00170933	-1.3688	SKBR3-LAPA down vs SKBR3-DMSO
FEM1A	0.0304653	-1.36824	SKBR3-LAPA down vs SKBR3-DMSO
MIR379	0.0036138	-1.36804	SKBR3-LAPA down vs SKBR3-DMSO
PANK1	0.00281026	-1.36795	SKBR3-LAPA down vs SKBR3-DMSO
LOC389634	0.00295284	-1.36789	SKBR3-LAPA down vs SKBR3-DMSO
EIF4G2	0.0104302	-1.3674	SKBR3-LAPA down vs SKBR3-DMSO
ZMYM2	0.00443069	-1.36675	SKBR3-LAPA down vs SKBR3-DMSO
STH	0.0175077	-1.36633	SKBR3-LAPA down vs SKBR3-DMSO
LOC729270	0.028469	-1.36601	SKBR3-LAPA down vs SKBR3-DMSO
CENPB	0.00161309	-1.36553	SKBR3-LAPA down vs SKBR3-DMSO
CDC20	0.000779917	-1.36552	SKBR3-LAPA down vs SKBR3-DMSO
LOC649436	0.0378312	-1.36515	SKBR3-LAPA down vs SKBR3-DMSO
RP9	0.00174544	-1.36489	SKBR3-LAPA down vs SKBR3-DMSO
LOC648362	0.0464871	-1.36475	SKBR3-LAPA down vs SKBR3-DMSO
LOC727967	0.00393524	-1.36471	SKBR3-LAPA down vs SKBR3-DMSO
ABHD6	0.00628714	-1.36459	SKBR3-LAPA down vs SKBR3-DMSO
GPX7	0.0221121	-1.36459	SKBR3-LAPA down vs SKBR3-DMSO
LOC390858	0.0187542	-1.36426	SKBR3-LAPA down vs SKBR3-DMSO
LOC653423	0.0117736	-1.36388	SKBR3-LAPA down vs SKBR3-DMSO
AKR1B10	0.00219387	-1.36363	SKBR3-LAPA down vs SKBR3-DMSO
DNAJC18	0.0345415	-1.36357	SKBR3-LAPA down vs SKBR3-DMSO
LOC653536	0.0152899	-1.36334	SKBR3-LAPA down vs SKBR3-DMSO
LOC100134644	0.0405367	-1.36327	SKBR3-LAPA down vs SKBR3-DMSO
MIR513A2	0.0286942	-1.36311	SKBR3-LAPA down vs SKBR3-DMSO
LOC729608	0.00511592	-1.36307	SKBR3-LAPA down vs SKBR3-DMSO
PKDREJ	0.0344612	-1.3624	SKBR3-LAPA down vs SKBR3-DMSO
TNFSF12	0.0118271	-1.36236	SKBR3-LAPA down vs SKBR3-DMSO
JUN	0.036285	-1.36218	SKBR3-LAPA down vs SKBR3-DMSO
MAP4K5	0.0122857	-1.36213	SKBR3-LAPA down vs SKBR3-DMSO
FAM36A	0.00772523	-1.36203	SKBR3-LAPA down vs SKBR3-DMSO
LOC730316	0.014231	-1.36155	SKBR3-LAPA down vs SKBR3-DMSO
CPEB1	0.00449622	-1.36114	SKBR3-LAPA down vs SKBR3-DMSO
CEBPG	0.00167509	-1.36105	SKBR3-LAPA down vs SKBR3-DMSO
ZNF516	0.00942844	-1.36104	SKBR3-LAPA down vs SKBR3-DMSO
CENPF	0.0250897	-1.36091	SKBR3-LAPA down vs SKBR3-DMSO
NOLC1	0.00816075	-1.36086	SKBR3-LAPA down vs SKBR3-DMSO
XPO5	0.00125795	-1.36049	SKBR3-LAPA down vs SKBR3-DMSO
LOC100128809	0.0315343	-1.36006	SKBR3-LAPA down vs SKBR3-DMSO
MIR425	0.00884021	-1.36001	SKBR3-LAPA down vs SKBR3-DMSO
C1orf212	0.0165705	-1.35958	SKBR3-LAPA down vs SKBR3-DMSO
POP1	0.0210129	-1.35935	SKBR3-LAPA down vs SKBR3-DMSO
DNAJB2	0.0139921	-1.35925	SKBR3-LAPA down vs SKBR3-DMSO
IFI44	0.00711059	-1.35919	SKBR3-LAPA down vs SKBR3-DMSO
SDSL	0.00606645	-1.35727	SKBR3-LAPA down vs SKBR3-DMSO
IWS1	0.0114888	-1.35676	SKBR3-LAPA down vs SKBR3-DMSO
DNM1L	0.0244826	-1.35664	SKBR3-LAPA down vs SKBR3-DMSO
PLAU	0.0123045	-1.35649	SKBR3-LAPA down vs SKBR3-DMSO
HSPB8	0.0437974	-1.35637	SKBR3-LAPA down vs SKBR3-DMSO
LOC644877	0.00414996	-1.35636	SKBR3-LAPA down vs SKBR3-DMSO
LOC100130952	0.0189239	-1.35631	SKBR3-LAPA down vs SKBR3-DMSO
FYTTD1	0.00554058	-1.35598	SKBR3-LAPA down vs SKBR3-DMSO
PSG10	0.0219389	-1.35591	SKBR3-LAPA down vs SKBR3-DMSO
TRNT1	0.0443313	-1.35565	SKBR3-LAPA down vs SKBR3-DMSO
LOC650217	0.0255073	-1.35528	SKBR3-LAPA down vs SKBR3-DMSO
HECTD1	0.0210434	-1.35518	SKBR3-LAPA down vs SKBR3-DMSO
C2orf37	0.0254075	-1.35506	SKBR3-LAPA down vs SKBR3-DMSO
CARM1	0.0022948	-1.35487	SKBR3-LAPA down vs SKBR3-DMSO
OTUD4	0.0139547	-1.35484	SKBR3-LAPA down vs SKBR3-DMSO
POLR1C	0.00413061	-1.35482	SKBR3-LAPA down vs SKBR3-DMSO
LOC647844	0.00903338	-1.35434	SKBR3-LAPA down vs SKBR3-DMSO
C21orf70	0.020498	-1.35422	SKBR3-LAPA down vs SKBR3-DMSO
TYW3	0.0192855	-1.35395	SKBR3-LAPA down vs SKBR3-DMSO
SLC7A5	0.00349663	-1.35356	SKBR3-LAPA down vs SKBR3-DMSO
LOC100131017	0.0246484	-1.3535	SKBR3-LAPA down vs SKBR3-DMSO
LOC100130010	0.0199	-1.35264	SKBR3-LAPA down vs SKBR3-DMSO
LOC100129267	0.00666746	-1.35259	SKBR3-LAPA down vs SKBR3-DMSO
FSTL3	0.0489531	-1.35254	SKBR3-LAPA down vs SKBR3-DMSO
ZMAT4	0.024119	-1.35239	SKBR3-LAPA down vs SKBR3-DMSO
POLR1B	0.025991	-1.35217	SKBR3-LAPA down vs SKBR3-DMSO
ZNF286C	0.0257821	-1.35195	SKBR3-LAPA down vs SKBR3-DMSO
LOC642204	0.044706	-1.35194	SKBR3-LAPA down vs SKBR3-DMSO
LOC643438	0.00847469	-1.35144	SKBR3-LAPA down vs SKBR3-DMSO
RBM17	0.0363865	-1.35141	SKBR3-LAPA down vs SKBR3-DMSO
LOC649294	0.02448	-1.35135	SKBR3-LAPA down vs SKBR3-DMSO
CDC42EP1	0.011004	-1.35124	SKBR3-LAPA down vs SKBR3-DMSO
CD33	0.000776802	-1.35086	SKBR3-LAPA down vs SKBR3-DMSO
KRT16	0.0258989	-1.35081	SKBR3-LAPA down vs SKBR3-DMSO
HRAS	0.00574128	-1.35015	SKBR3-LAPA down vs SKBR3-DMSO
ACTR3	0.0337526	-1.34973	SKBR3-LAPA down vs SKBR3-DMSO
ARS2	0.00534314	-1.349	SKBR3-LAPA down vs SKBR3-DMSO
MTMR6	0.0033707	-1.34899	SKBR3-LAPA down vs SKBR3-DMSO
ZEB1	0.00494368	-1.34872	SKBR3-LAPA down vs SKBR3-DMSO
TIMM23B	0.0166394	-1.34872	SKBR3-LAPA down vs SKBR3-DMSO
LTBR	0.00501363	-1.34863	SKBR3-LAPA down vs SKBR3-DMSO
ASCC2	0.00756971	-1.34851	SKBR3-LAPA down vs SKBR3-DMSO
ZNF643	9.87052e-05	-1.34848	SKBR3-LAPA down vs SKBR3-DMSO
AARS	0.00933134	-1.34825	SKBR3-LAPA down vs SKBR3-DMSO
SETD2	0.0133513	-1.34804	SKBR3-LAPA down vs SKBR3-DMSO
RPL23AP53	0.00900756	-1.34802	SKBR3-LAPA down vs SKBR3-DMSO
LRWD1	0.0336293	-1.34773	SKBR3-LAPA down vs SKBR3-DMSO
MTP18	0.0021836	-1.34767	SKBR3-LAPA down vs SKBR3-DMSO
IL17A	0.0257191	-1.34762	SKBR3-LAPA down vs SKBR3-DMSO
CFD	0.0128039	-1.34744	SKBR3-LAPA down vs SKBR3-DMSO
LOC340511	0.044534	-1.34713	SKBR3-LAPA down vs SKBR3-DMSO
TRIM16	0.00216558	-1.34709	SKBR3-LAPA down vs SKBR3-DMSO
LOC402199	0.0416888	-1.34683	SKBR3-LAPA down vs SKBR3-DMSO
KDM4D	0.0270269	-1.34666	SKBR3-LAPA down vs SKBR3-DMSO
KCTD15	0.000647486	-1.34648	SKBR3-LAPA down vs SKBR3-DMSO
CACNA1A	0.031193	-1.34647	SKBR3-LAPA down vs SKBR3-DMSO
UGCGL2	0.0102999	-1.34629	SKBR3-LAPA down vs SKBR3-DMSO
C20orf24	0.000981555	-1.34611	SKBR3-LAPA down vs SKBR3-DMSO
OR10P1	0.0481657	-1.34586	SKBR3-LAPA down vs SKBR3-DMSO
TMEM181	0.0223272	-1.34581	SKBR3-LAPA down vs SKBR3-DMSO
GABPB1	0.0206804	-1.34572	SKBR3-LAPA down vs SKBR3-DMSO
CALD1	0.0209195	-1.34547	SKBR3-LAPA down vs SKBR3-DMSO
LMNB2	0.0123664	-1.34503	SKBR3-LAPA down vs SKBR3-DMSO
KAT2A	0.010841	-1.34494	SKBR3-LAPA down vs SKBR3-DMSO
CBX6	0.0309927	-1.34489	SKBR3-LAPA down vs SKBR3-DMSO
DCTPP1	0.00607997	-1.34476	SKBR3-LAPA down vs SKBR3-DMSO
TRMT12	0.00315264	-1.34467	SKBR3-LAPA down vs SKBR3-DMSO
LOC642287	0.0289953	-1.34454	SKBR3-LAPA down vs SKBR3-DMSO
SFRS6	0.00186061	-1.34449	SKBR3-LAPA down vs SKBR3-DMSO
C7orf49	0.0263242	-1.34436	SKBR3-LAPA down vs SKBR3-DMSO
UTP23	0.00640089	-1.34391	SKBR3-LAPA down vs SKBR3-DMSO
INTS6	0.00617073	-1.34388	SKBR3-LAPA down vs SKBR3-DMSO
BEND2	0.00327721	-1.34365	SKBR3-LAPA down vs SKBR3-DMSO
TRK1	0.00729716	-1.34361	SKBR3-LAPA down vs SKBR3-DMSO
P15RS	0.0317439	-1.34355	SKBR3-LAPA down vs SKBR3-DMSO
ACER2	0.00334469	-1.34348	SKBR3-LAPA down vs SKBR3-DMSO
SLC30A7	0.0377565	-1.34344	SKBR3-LAPA down vs SKBR3-DMSO
FPR1	0.0249231	-1.34331	SKBR3-LAPA down vs SKBR3-DMSO
ARGLU1	0.0246756	-1.34316	SKBR3-LAPA down vs SKBR3-DMSO
MUS81	0.00173328	-1.34295	SKBR3-LAPA down vs SKBR3-DMSO
NCL	0.00187522	-1.34281	SKBR3-LAPA down vs SKBR3-DMSO
QSOX2	0.00967425	-1.34221	SKBR3-LAPA down vs SKBR3-DMSO
C6orf66	0.0101795	-1.34194	SKBR3-LAPA down vs SKBR3-DMSO
SLMAP	0.027174	-1.34169	SKBR3-LAPA down vs SKBR3-DMSO
AKR1D1	0.0181344	-1.3412	SKBR3-LAPA down vs SKBR3-DMSO
ZNF77	0.0254117	-1.34075	SKBR3-LAPA down vs SKBR3-DMSO
EIF5	0.0207969	-1.3407	SKBR3-LAPA down vs SKBR3-DMSO
TIMM10	0.00355882	-1.34054	SKBR3-LAPA down vs SKBR3-DMSO
LOC646892	0.0233508	-1.34049	SKBR3-LAPA down vs SKBR3-DMSO
LEPROTL1	0.00389759	-1.33993	SKBR3-LAPA down vs SKBR3-DMSO
LOC649935	0.041297	-1.33979	SKBR3-LAPA down vs SKBR3-DMSO
YWHAG	0.0121064	-1.33959	SKBR3-LAPA down vs SKBR3-DMSO
FLAD1	0.000349571	-1.33915	SKBR3-LAPA down vs SKBR3-DMSO
TMEM53	0.0348587	-1.33876	SKBR3-LAPA down vs SKBR3-DMSO
SLC16A3	0.0136522	-1.33811	SKBR3-LAPA down vs SKBR3-DMSO
EFHD2	0.0242313	-1.33798	SKBR3-LAPA down vs SKBR3-DMSO
UBE2E1	0.00414789	-1.33779	SKBR3-LAPA down vs SKBR3-DMSO
RHBDF2	0.00535576	-1.33748	SKBR3-LAPA down vs SKBR3-DMSO
MTA2	0.0286032	-1.33694	SKBR3-LAPA down vs SKBR3-DMSO
KCNK16	0.0337837	-1.33654	SKBR3-LAPA down vs SKBR3-DMSO
LOC651816	0.0218634	-1.33647	SKBR3-LAPA down vs SKBR3-DMSO
MAPKAPK3	0.00424648	-1.33637	SKBR3-LAPA down vs SKBR3-DMSO
RUVBL1	0.0133719	-1.33629	SKBR3-LAPA down vs SKBR3-DMSO
FAM173A	0.0246775	-1.33621	SKBR3-LAPA down vs SKBR3-DMSO
ZC3H8	0.0328658	-1.33615	SKBR3-LAPA down vs SKBR3-DMSO
RND3	0.0323832	-1.33607	SKBR3-LAPA down vs SKBR3-DMSO
LOC646548	0.0303469	-1.33584	SKBR3-LAPA down vs SKBR3-DMSO
SLC25A11	0.0115952	-1.33577	SKBR3-LAPA down vs SKBR3-DMSO
DDX19A	0.00297885	-1.33565	SKBR3-LAPA down vs SKBR3-DMSO
RSL1D1	0.0196749	-1.33549	SKBR3-LAPA down vs SKBR3-DMSO
NACC2	0.0218217	-1.33525	SKBR3-LAPA down vs SKBR3-DMSO
ACTR5	0.00261117	-1.33436	SKBR3-LAPA down vs SKBR3-DMSO
SSB	0.04992	-1.33433	SKBR3-LAPA down vs SKBR3-DMSO
GDAP2	0.0052655	-1.33428	SKBR3-LAPA down vs SKBR3-DMSO
FOXO1	0.0458559	-1.33413	SKBR3-LAPA down vs SKBR3-DMSO
GRSF1	0.0353378	-1.3333	SKBR3-LAPA down vs SKBR3-DMSO
UBA6	0.00317277	-1.33278	SKBR3-LAPA down vs SKBR3-DMSO
SLC25A44	0.00114229	-1.33271	SKBR3-LAPA down vs SKBR3-DMSO
LOC647082	0.00634693	-1.33257	SKBR3-LAPA down vs SKBR3-DMSO
PLA2G4F	0.0143211	-1.33254	SKBR3-LAPA down vs SKBR3-DMSO
H2AFB1	0.025038	-1.33234	SKBR3-LAPA down vs SKBR3-DMSO
LOC100132514	0.0142724	-1.33224	SKBR3-LAPA down vs SKBR3-DMSO
VIL2	0.00334365	-1.33223	SKBR3-LAPA down vs SKBR3-DMSO
SMAD5	0.0106262	-1.33209	SKBR3-LAPA down vs SKBR3-DMSO
BTBD17	0.0421309	-1.33194	SKBR3-LAPA down vs SKBR3-DMSO
PLS3	0.000717136	-1.33177	SKBR3-LAPA down vs SKBR3-DMSO
ADRM1	0.000953259	-1.33168	SKBR3-LAPA down vs SKBR3-DMSO
ID1	0.0143621	-1.33161	SKBR3-LAPA down vs SKBR3-DMSO
LOC730432	0.00196535	-1.33158	SKBR3-LAPA down vs SKBR3-DMSO
AMY1C	0.0320129	-1.33137	SKBR3-LAPA down vs SKBR3-DMSO
CAP2	0.00415922	-1.33105	SKBR3-LAPA down vs SKBR3-DMSO
PEG3AS	0.0155738	-1.33084	SKBR3-LAPA down vs SKBR3-DMSO
MED13	0.0189389	-1.33076	SKBR3-LAPA down vs SKBR3-DMSO
SQLE	0.0121035	-1.33057	SKBR3-LAPA down vs SKBR3-DMSO
ZNF480	0.00526927	-1.33054	SKBR3-LAPA down vs SKBR3-DMSO
NAMPT	0.0496152	-1.33052	SKBR3-LAPA down vs SKBR3-DMSO
RHOXF1	0.015954	-1.32999	SKBR3-LAPA down vs SKBR3-DMSO
C20orf134	0.0250728	-1.32996	SKBR3-LAPA down vs SKBR3-DMSO
ZBTB42	0.000451262	-1.32988	SKBR3-LAPA down vs SKBR3-DMSO
IL8	0.0225574	-1.3297	SKBR3-LAPA down vs SKBR3-DMSO
TLK1	0.0290854	-1.32965	SKBR3-LAPA down vs SKBR3-DMSO
LOC100134540	0.0192766	-1.32905	SKBR3-LAPA down vs SKBR3-DMSO
NCRNA00081	0.0134109	-1.32899	SKBR3-LAPA down vs SKBR3-DMSO
WDR67	0.00431374	-1.32866	SKBR3-LAPA down vs SKBR3-DMSO
FKRP	0.00624338	-1.32859	SKBR3-LAPA down vs SKBR3-DMSO
CALM1	1.84276e-06	-1.32831	SKBR3-LAPA down vs SKBR3-DMSO
DCBLD1	0.025316	-1.32826	SKBR3-LAPA down vs SKBR3-DMSO
LOC730243	0.0428146	-1.32798	SKBR3-LAPA down vs SKBR3-DMSO
FAM105B	0.0070314	-1.32781	SKBR3-LAPA down vs SKBR3-DMSO
OR2A25	0.00887832	-1.32781	SKBR3-LAPA down vs SKBR3-DMSO
PSME3	0.0168976	-1.32764	SKBR3-LAPA down vs SKBR3-DMSO
LOC652864	0.00185957	-1.32752	SKBR3-LAPA down vs SKBR3-DMSO
SNORD50B	0.0458722	-1.32749	SKBR3-LAPA down vs SKBR3-DMSO
TBL2	0.00441055	-1.32715	SKBR3-LAPA down vs SKBR3-DMSO
FAM102A	0.0439871	-1.32714	SKBR3-LAPA down vs SKBR3-DMSO
NAT10	0.000774597	-1.32705	SKBR3-LAPA down vs SKBR3-DMSO
DOT1L	0.00876888	-1.32644	SKBR3-LAPA down vs SKBR3-DMSO
UBE2J2	0.0340926	-1.3261	SKBR3-LAPA down vs SKBR3-DMSO
UGT1A7	0.0462766	-1.32571	SKBR3-LAPA down vs SKBR3-DMSO
HDAC5	0.0427519	-1.32546	SKBR3-LAPA down vs SKBR3-DMSO
WDR51B	0.00675099	-1.32535	SKBR3-LAPA down vs SKBR3-DMSO
GNA12	0.00457361	-1.32523	SKBR3-LAPA down vs SKBR3-DMSO
LOC100133627	0.00718848	-1.32506	SKBR3-LAPA down vs SKBR3-DMSO
LOC646443	0.0314641	-1.32497	SKBR3-LAPA down vs SKBR3-DMSO
UTP20	0.0103057	-1.32482	SKBR3-LAPA down vs SKBR3-DMSO
IBTK	0.0057533	-1.32466	SKBR3-LAPA down vs SKBR3-DMSO
ITIH3	0.0168757	-1.32453	SKBR3-LAPA down vs SKBR3-DMSO
FAM89A	0.0264708	-1.32448	SKBR3-LAPA down vs SKBR3-DMSO
LOC645535	0.0486706	-1.32447	SKBR3-LAPA down vs SKBR3-DMSO
KRT8	0.00197513	-1.32416	SKBR3-LAPA down vs SKBR3-DMSO
CYP2E1	0.0243996	-1.32413	SKBR3-LAPA down vs SKBR3-DMSO
PLEKHG1	0.0357376	-1.32379	SKBR3-LAPA down vs SKBR3-DMSO
RBBP8	0.0183433	-1.32372	SKBR3-LAPA down vs SKBR3-DMSO
LOC731837	0.0271899	-1.32361	SKBR3-LAPA down vs SKBR3-DMSO
PAQR4	0.0404226	-1.32348	SKBR3-LAPA down vs SKBR3-DMSO
USP37	0.0388382	-1.32333	SKBR3-LAPA down vs SKBR3-DMSO
SBDS	0.00946344	-1.32331	SKBR3-LAPA down vs SKBR3-DMSO
DUSP5	0.000486329	-1.3233	SKBR3-LAPA down vs SKBR3-DMSO
LOC644444	0.0143239	-1.32326	SKBR3-LAPA down vs SKBR3-DMSO
LEPREL1	0.0285759	-1.32291	SKBR3-LAPA down vs SKBR3-DMSO
LOC284215	0.0249198	-1.32289	SKBR3-LAPA down vs SKBR3-DMSO
MTDH	0.00750273	-1.32288	SKBR3-LAPA down vs SKBR3-DMSO
PLD6	0.00941664	-1.32284	SKBR3-LAPA down vs SKBR3-DMSO
RHOBTB2	0.0073286	-1.32281	SKBR3-LAPA down vs SKBR3-DMSO
ENOPH1	0.0213617	-1.32276	SKBR3-LAPA down vs SKBR3-DMSO
GJB2	0.0232932	-1.32257	SKBR3-LAPA down vs SKBR3-DMSO
LOC729535	0.0250698	-1.32247	SKBR3-LAPA down vs SKBR3-DMSO
MPHOSPH6	0.0419605	-1.32145	SKBR3-LAPA down vs SKBR3-DMSO
MYO1B	0.00320551	-1.3214	SKBR3-LAPA down vs SKBR3-DMSO
IL18R1	0.0439344	-1.32139	SKBR3-LAPA down vs SKBR3-DMSO
TMEM97	0.00329137	-1.32132	SKBR3-LAPA down vs SKBR3-DMSO
LOC100131696	0.0283321	-1.32129	SKBR3-LAPA down vs SKBR3-DMSO
LOC729983	0.045605	-1.32123	SKBR3-LAPA down vs SKBR3-DMSO
KRT18P17	0.00595014	-1.32067	SKBR3-LAPA down vs SKBR3-DMSO
KRR1	0.00397792	-1.32039	SKBR3-LAPA down vs SKBR3-DMSO
RAB22A	0.0450843	-1.31997	SKBR3-LAPA down vs SKBR3-DMSO
GBP1	0.0105691	-1.31976	SKBR3-LAPA down vs SKBR3-DMSO
COCH	0.00652985	-1.31971	SKBR3-LAPA down vs SKBR3-DMSO
CNN2	0.0186406	-1.3197	SKBR3-LAPA down vs SKBR3-DMSO
LRRC41	0.0147465	-1.31966	SKBR3-LAPA down vs SKBR3-DMSO
CXADR	0.0490303	-1.31926	SKBR3-LAPA down vs SKBR3-DMSO
C1orf19	0.00219012	-1.31919	SKBR3-LAPA down vs SKBR3-DMSO
SLC25A25	0.0174163	-1.31913	SKBR3-LAPA down vs SKBR3-DMSO
TMEM168	0.0475574	-1.31906	SKBR3-LAPA down vs SKBR3-DMSO
RG9MTD1	0.031391	-1.31903	SKBR3-LAPA down vs SKBR3-DMSO
LOC643121	0.0305439	-1.31898	SKBR3-LAPA down vs SKBR3-DMSO
IER5L	0.00344027	-1.31824	SKBR3-LAPA down vs SKBR3-DMSO
PWP2	0.0119229	-1.31824	SKBR3-LAPA down vs SKBR3-DMSO
PUF60	0.00449021	-1.31813	SKBR3-LAPA down vs SKBR3-DMSO
RAB7B	0.0406149	-1.31763	SKBR3-LAPA down vs SKBR3-DMSO
LOC642477	0.0124071	-1.31744	SKBR3-LAPA down vs SKBR3-DMSO
POLS	0.0171215	-1.3173	SKBR3-LAPA down vs SKBR3-DMSO
CFTR	0.031135	-1.31724	SKBR3-LAPA down vs SKBR3-DMSO
DDX54	0.0246449	-1.317	SKBR3-LAPA down vs SKBR3-DMSO
IFNA21	0.00190994	-1.31697	SKBR3-LAPA down vs SKBR3-DMSO
C13orf28	0.033878	-1.31695	SKBR3-LAPA down vs SKBR3-DMSO
MIR27A	0.012708	-1.31691	SKBR3-LAPA down vs SKBR3-DMSO
GLRX2	0.0337322	-1.31665	SKBR3-LAPA down vs SKBR3-DMSO
RAB11FIP5	0.0488586	-1.31663	SKBR3-LAPA down vs SKBR3-DMSO
LOC647995	0.0296574	-1.31662	SKBR3-LAPA down vs SKBR3-DMSO
RELL2	0.00103543	-1.31647	SKBR3-LAPA down vs SKBR3-DMSO
THUMPD2	0.0243548	-1.31607	SKBR3-LAPA down vs SKBR3-DMSO
MAN2A2	0.0349547	-1.31606	SKBR3-LAPA down vs SKBR3-DMSO
C14orf149	0.0454002	-1.31598	SKBR3-LAPA down vs SKBR3-DMSO
GPR55	0.00562943	-1.31567	SKBR3-LAPA down vs SKBR3-DMSO
LCE1A	0.0363321	-1.31545	SKBR3-LAPA down vs SKBR3-DMSO
EIF2B4	0.00320797	-1.31531	SKBR3-LAPA down vs SKBR3-DMSO
YTHDF2	0.00410966	-1.31529	SKBR3-LAPA down vs SKBR3-DMSO
SLC35B4	0.0367086	-1.31527	SKBR3-LAPA down vs SKBR3-DMSO
RAD1	0.0239994	-1.31526	SKBR3-LAPA down vs SKBR3-DMSO
LOC346157	0.0457714	-1.31525	SKBR3-LAPA down vs SKBR3-DMSO
C1GALT1	0.0387901	-1.31521	SKBR3-LAPA down vs SKBR3-DMSO
LOC649553	0.0200794	-1.31503	SKBR3-LAPA down vs SKBR3-DMSO
NETO2	0.00223024	-1.315	SKBR3-LAPA down vs SKBR3-DMSO
LOC643227	0.0272879	-1.31479	SKBR3-LAPA down vs SKBR3-DMSO
VKORC1L1	0.00089162	-1.31471	SKBR3-LAPA down vs SKBR3-DMSO
LARP1	0.000607252	-1.31427	SKBR3-LAPA down vs SKBR3-DMSO
MYL9	0.0294663	-1.31388	SKBR3-LAPA down vs SKBR3-DMSO
RRP7A	0.0161886	-1.31339	SKBR3-LAPA down vs SKBR3-DMSO
TMX3	0.0173913	-1.31301	SKBR3-LAPA down vs SKBR3-DMSO
FDX1L	0.0154654	-1.31278	SKBR3-LAPA down vs SKBR3-DMSO
C1orf189	0.0165613	-1.31268	SKBR3-LAPA down vs SKBR3-DMSO
LOC644684	0.00382128	-1.31264	SKBR3-LAPA down vs SKBR3-DMSO
HPCAL1	0.0364917	-1.31261	SKBR3-LAPA down vs SKBR3-DMSO
SNORA65	0.0300613	-1.3122	SKBR3-LAPA down vs SKBR3-DMSO
CCT6P1	0.0387386	-1.3121	SKBR3-LAPA down vs SKBR3-DMSO
ATG4B	0.0324112	-1.31197	SKBR3-LAPA down vs SKBR3-DMSO
DLAT	0.0306859	-1.3119	SKBR3-LAPA down vs SKBR3-DMSO
ZFP91	0.00128222	-1.31184	SKBR3-LAPA down vs SKBR3-DMSO
NR2C2AP	0.0238405	-1.3117	SKBR3-LAPA down vs SKBR3-DMSO
VASN	0.000850135	-1.3116	SKBR3-LAPA down vs SKBR3-DMSO
TROVE2	0.0307426	-1.31066	SKBR3-LAPA down vs SKBR3-DMSO
PAK4	0.00427357	-1.30999	SKBR3-LAPA down vs SKBR3-DMSO
LOC650215	0.00903208	-1.30978	SKBR3-LAPA down vs SKBR3-DMSO
CCDC106	0.0135359	-1.30956	SKBR3-LAPA down vs SKBR3-DMSO
MALT1	0.0315244	-1.30949	SKBR3-LAPA down vs SKBR3-DMSO
PHF10	0.0352939	-1.30944	SKBR3-LAPA down vs SKBR3-DMSO
LOC651314	0.00525034	-1.30914	SKBR3-LAPA down vs SKBR3-DMSO
GSPT1	0.0427862	-1.3091	SKBR3-LAPA down vs SKBR3-DMSO
PCSK9	0.0314086	-1.30893	SKBR3-LAPA down vs SKBR3-DMSO
PRNP	0.0142793	-1.30878	SKBR3-LAPA down vs SKBR3-DMSO
CCND3	0.00168124	-1.30856	SKBR3-LAPA down vs SKBR3-DMSO
PMPCA	0.0125238	-1.30853	SKBR3-LAPA down vs SKBR3-DMSO
PPIL1	0.000377289	-1.30851	SKBR3-LAPA down vs SKBR3-DMSO
CSNK1E	0.00717204	-1.30851	SKBR3-LAPA down vs SKBR3-DMSO
SOHLH2	0.0483844	-1.30848	SKBR3-LAPA down vs SKBR3-DMSO
F2RL1	0.00414818	-1.3081	SKBR3-LAPA down vs SKBR3-DMSO
PSME4	0.022246	-1.30807	SKBR3-LAPA down vs SKBR3-DMSO
DCUN1D5	0.010539	-1.30791	SKBR3-LAPA down vs SKBR3-DMSO
ARID2	0.0461574	-1.30764	SKBR3-LAPA down vs SKBR3-DMSO
C10orf35	0.0053058	-1.30761	SKBR3-LAPA down vs SKBR3-DMSO
PGBD2	0.016523	-1.30748	SKBR3-LAPA down vs SKBR3-DMSO
SGK269	0.0451395	-1.30728	SKBR3-LAPA down vs SKBR3-DMSO
ZSWIM6	0.04048	-1.30726	SKBR3-LAPA down vs SKBR3-DMSO
KRT18P28	0.0303457	-1.30708	SKBR3-LAPA down vs SKBR3-DMSO
FOXN2	0.0389163	-1.30705	SKBR3-LAPA down vs SKBR3-DMSO
FAM86B1	0.00854628	-1.30674	SKBR3-LAPA down vs SKBR3-DMSO
B4GALT7	0.0187004	-1.30655	SKBR3-LAPA down vs SKBR3-DMSO
CLEC16A	0.0350038	-1.30655	SKBR3-LAPA down vs SKBR3-DMSO
VWA1	0.00795368	-1.30639	SKBR3-LAPA down vs SKBR3-DMSO
TAF4	0.0122852	-1.30633	SKBR3-LAPA down vs SKBR3-DMSO
CHRM3	0.0472545	-1.30596	SKBR3-LAPA down vs SKBR3-DMSO
PMEPA1	0.00404399	-1.30584	SKBR3-LAPA down vs SKBR3-DMSO
CHCHD8	0.0348755	-1.30561	SKBR3-LAPA down vs SKBR3-DMSO
ZNF512B	0.00905823	-1.30536	SKBR3-LAPA down vs SKBR3-DMSO
DKFZP586I1420	0.0126145	-1.30521	SKBR3-LAPA down vs SKBR3-DMSO
ALG13	0.0278157	-1.3052	SKBR3-LAPA down vs SKBR3-DMSO
COMMD5	0.0100731	-1.30479	SKBR3-LAPA down vs SKBR3-DMSO
SLC29A2	0.0129866	-1.30456	SKBR3-LAPA down vs SKBR3-DMSO
HES6	0.00965819	-1.30453	SKBR3-LAPA down vs SKBR3-DMSO
LOC650428	0.0465693	-1.30443	SKBR3-LAPA down vs SKBR3-DMSO
C12orf30	0.0241294	-1.30405	SKBR3-LAPA down vs SKBR3-DMSO
SACS	0.0395824	-1.30385	SKBR3-LAPA down vs SKBR3-DMSO
KCNG1	0.0135679	-1.30338	SKBR3-LAPA down vs SKBR3-DMSO
PAPD1	0.0266214	-1.30299	SKBR3-LAPA down vs SKBR3-DMSO
SF3B3	0.00535846	-1.30285	SKBR3-LAPA down vs SKBR3-DMSO
PLAUR	0.000811598	-1.30273	SKBR3-LAPA down vs SKBR3-DMSO
CCT6A	0.0440898	-1.30249	SKBR3-LAPA down vs SKBR3-DMSO
LOC644743	0.00283978	-1.30223	SKBR3-LAPA down vs SKBR3-DMSO
MRPL17	0.00192958	-1.30218	SKBR3-LAPA down vs SKBR3-DMSO
C10orf119	0.0137539	-1.3021	SKBR3-LAPA down vs SKBR3-DMSO
C11orf64	0.0111662	-1.30195	SKBR3-LAPA down vs SKBR3-DMSO
F2R	0.00636842	-1.30182	SKBR3-LAPA down vs SKBR3-DMSO
RPAP2	0.0176022	-1.30151	SKBR3-LAPA down vs SKBR3-DMSO
LOC731314	0.00796835	-1.30099	SKBR3-LAPA down vs SKBR3-DMSO
FAM159B	0.0246937	-1.30078	SKBR3-LAPA down vs SKBR3-DMSO
LOC643882	0.0145878	-1.30048	SKBR3-LAPA down vs SKBR3-DMSO
TMEM72	0.0314979	-1.30033	SKBR3-LAPA down vs SKBR3-DMSO
HEATR3	0.0246499	-1.3003	SKBR3-LAPA down vs SKBR3-DMSO
DMRTA1	0.0373648	-1.30021	SKBR3-LAPA down vs SKBR3-DMSO
ENPP6	0.0230837	-1.30001	SKBR3-LAPA down vs SKBR3-DMSO
LOC387820	0.01427	-1.29998	SKBR3-LAPA down vs SKBR3-DMSO
SCLT1	0.0341518	-1.29977	SKBR3-LAPA down vs SKBR3-DMSO
GORASP1	0.0404407	-1.29926	SKBR3-LAPA down vs SKBR3-DMSO
RRP12	0.0165133	-1.29884	SKBR3-LAPA down vs SKBR3-DMSO
LOC442147	0.0148174	-1.29882	SKBR3-LAPA down vs SKBR3-DMSO
ENO1	0.0142096	-1.29874	SKBR3-LAPA down vs SKBR3-DMSO
MRPS12	0.00233121	-1.29846	SKBR3-LAPA down vs SKBR3-DMSO
USP15	0.017781	-1.29794	SKBR3-LAPA down vs SKBR3-DMSO
CDC42SE1	0.000976748	-1.29793	SKBR3-LAPA down vs SKBR3-DMSO
RAP1GAP	0.00761437	-1.29754	SKBR3-LAPA down vs SKBR3-DMSO
MTSS1	0.00121004	-1.29737	SKBR3-LAPA down vs SKBR3-DMSO
NUDC	0.00126538	-1.2973	SKBR3-LAPA down vs SKBR3-DMSO
SH3GL1	0.00719579	-1.29722	SKBR3-LAPA down vs SKBR3-DMSO
TMEM177	0.0408423	-1.29705	SKBR3-LAPA down vs SKBR3-DMSO
FAM86D	0.0402144	-1.29677	SKBR3-LAPA down vs SKBR3-DMSO
RAG1	0.0156632	-1.29642	SKBR3-LAPA down vs SKBR3-DMSO
LOC100132117	0.0307541	-1.29631	SKBR3-LAPA down vs SKBR3-DMSO
SLC9A1	0.00284088	-1.2963	SKBR3-LAPA down vs SKBR3-DMSO
LOC391322	0.016514	-1.2963	SKBR3-LAPA down vs SKBR3-DMSO
CRELD2	0.0168695	-1.29612	SKBR3-LAPA down vs SKBR3-DMSO
SNRPD1	0.00225608	-1.296	SKBR3-LAPA down vs SKBR3-DMSO
LOC647954	0.0398973	-1.29592	SKBR3-LAPA down vs SKBR3-DMSO
ATPBD3	0.0203591	-1.29582	SKBR3-LAPA down vs SKBR3-DMSO
Magmas	0.0380228	-1.2958	SKBR3-LAPA down vs SKBR3-DMSO
FASTKD2	0.00734119	-1.29564	SKBR3-LAPA down vs SKBR3-DMSO
CLIP1	0.0339834	-1.29536	SKBR3-LAPA down vs SKBR3-DMSO
SLC12A9	0.00463395	-1.29527	SKBR3-LAPA down vs SKBR3-DMSO
ATG16L1	0.0199489	-1.29525	SKBR3-LAPA down vs SKBR3-DMSO
CCDC125	0.0124683	-1.29522	SKBR3-LAPA down vs SKBR3-DMSO
RWDD4A	0.0138716	-1.29504	SKBR3-LAPA down vs SKBR3-DMSO
BCCIP	0.000783116	-1.29461	SKBR3-LAPA down vs SKBR3-DMSO
OR1F1	0.0190866	-1.2946	SKBR3-LAPA down vs SKBR3-DMSO
LOC645249	0.0395655	-1.29437	SKBR3-LAPA down vs SKBR3-DMSO
FAM133B	0.0138403	-1.29424	SKBR3-LAPA down vs SKBR3-DMSO
TRIP6	0.0292953	-1.29373	SKBR3-LAPA down vs SKBR3-DMSO
PHRF1	0.0116434	-1.2937	SKBR3-LAPA down vs SKBR3-DMSO
LRFN3	0.000334417	-1.29362	SKBR3-LAPA down vs SKBR3-DMSO
CCDC108	0.0286468	-1.29358	SKBR3-LAPA down vs SKBR3-DMSO
SLC3A2	2.51139e-05	-1.29355	SKBR3-LAPA down vs SKBR3-DMSO
KBTBD6	0.0349812	-1.29354	SKBR3-LAPA down vs SKBR3-DMSO
OGFOD1	0.00930601	-1.29338	SKBR3-LAPA down vs SKBR3-DMSO
LOC652481	0.0148029	-1.29321	SKBR3-LAPA down vs SKBR3-DMSO
AZIN1	0.0286021	-1.29318	SKBR3-LAPA down vs SKBR3-DMSO
LOC389458	0.0490838	-1.29318	SKBR3-LAPA down vs SKBR3-DMSO
NAT8B	0.00687625	-1.29294	SKBR3-LAPA down vs SKBR3-DMSO
C21orf66	0.00245152	-1.29279	SKBR3-LAPA down vs SKBR3-DMSO
URG4	0.00118858	-1.29252	SKBR3-LAPA down vs SKBR3-DMSO
LOC646947	0.00621042	-1.2923	SKBR3-LAPA down vs SKBR3-DMSO
U2AF1	0.0424273	-1.29229	SKBR3-LAPA down vs SKBR3-DMSO
DENND2D	0.0237369	-1.29214	SKBR3-LAPA down vs SKBR3-DMSO
MPZL2	0.00116645	-1.29197	SKBR3-LAPA down vs SKBR3-DMSO
PSEN2	0.032706	-1.29195	SKBR3-LAPA down vs SKBR3-DMSO
LOC647865	0.0216103	-1.2919	SKBR3-LAPA down vs SKBR3-DMSO
FAM45A	0.0224997	-1.2918	SKBR3-LAPA down vs SKBR3-DMSO
CSK	0.0226502	-1.29174	SKBR3-LAPA down vs SKBR3-DMSO
STRA13	0.0093775	-1.29159	SKBR3-LAPA down vs SKBR3-DMSO
GSK3B	0.0026383	-1.29157	SKBR3-LAPA down vs SKBR3-DMSO
GNAZ	0.0216816	-1.29157	SKBR3-LAPA down vs SKBR3-DMSO
FAM46A	0.026216	-1.29156	SKBR3-LAPA down vs SKBR3-DMSO
BAG5	0.00383025	-1.29153	SKBR3-LAPA down vs SKBR3-DMSO
LOC653129	0.0182097	-1.29085	SKBR3-LAPA down vs SKBR3-DMSO
ZFR	0.00550051	-1.29077	SKBR3-LAPA down vs SKBR3-DMSO
GEMIN5	0.00756136	-1.29066	SKBR3-LAPA down vs SKBR3-DMSO
C2orf7	0.00718299	-1.29053	SKBR3-LAPA down vs SKBR3-DMSO
LOC100133465	5.51797e-05	-1.29039	SKBR3-LAPA down vs SKBR3-DMSO
SEH1L	3.84319e-05	-1.2903	SKBR3-LAPA down vs SKBR3-DMSO
LOC284167	0.00284053	-1.29013	SKBR3-LAPA down vs SKBR3-DMSO
ASCC3	0.0150895	-1.29009	SKBR3-LAPA down vs SKBR3-DMSO
MTO1	0.0167014	-1.28981	SKBR3-LAPA down vs SKBR3-DMSO
LOC652703	0.0130753	-1.28977	SKBR3-LAPA down vs SKBR3-DMSO
YOD1	0.0484033	-1.28976	SKBR3-LAPA down vs SKBR3-DMSO
FNBP4	0.013819	-1.28959	SKBR3-LAPA down vs SKBR3-DMSO
LOC100128648	0.0159021	-1.28932	SKBR3-LAPA down vs SKBR3-DMSO
LOC646194	0.0498089	-1.28925	SKBR3-LAPA down vs SKBR3-DMSO
LOC100128979	0.0146914	-1.28884	SKBR3-LAPA down vs SKBR3-DMSO
VN1R2	0.00095701	-1.28883	SKBR3-LAPA down vs SKBR3-DMSO
LOC645951	0.00774056	-1.28833	SKBR3-LAPA down vs SKBR3-DMSO
LSM12	0.0171705	-1.28806	SKBR3-LAPA down vs SKBR3-DMSO
DEFB135	0.0339455	-1.2878	SKBR3-LAPA down vs SKBR3-DMSO
UBE2F	0.021112	-1.28772	SKBR3-LAPA down vs SKBR3-DMSO
PACAP	0.0488866	-1.28753	SKBR3-LAPA down vs SKBR3-DMSO
CCDC85B	0.0120981	-1.28711	SKBR3-LAPA down vs SKBR3-DMSO
MED16	0.00710893	-1.28671	SKBR3-LAPA down vs SKBR3-DMSO
SLBP	0.0314166	-1.28628	SKBR3-LAPA down vs SKBR3-DMSO
B4GALT5	0.0102377	-1.28588	SKBR3-LAPA down vs SKBR3-DMSO
STRN4	0.0399063	-1.28482	SKBR3-LAPA down vs SKBR3-DMSO
ZHX1	0.0101284	-1.2848	SKBR3-LAPA down vs SKBR3-DMSO
E2F4	0.00683237	-1.28462	SKBR3-LAPA down vs SKBR3-DMSO
MTRR	0.0197684	-1.28447	SKBR3-LAPA down vs SKBR3-DMSO
MIR885	0.0292572	-1.28438	SKBR3-LAPA down vs SKBR3-DMSO
DBNL	0.0234371	-1.28432	SKBR3-LAPA down vs SKBR3-DMSO
PLSCR4	0.0413192	-1.28426	SKBR3-LAPA down vs SKBR3-DMSO
LOC100131139	0.00284409	-1.28412	SKBR3-LAPA down vs SKBR3-DMSO
CUTC	0.0248829	-1.28402	SKBR3-LAPA down vs SKBR3-DMSO
HNRNPH3	0.0290503	-1.28397	SKBR3-LAPA down vs SKBR3-DMSO
NUFIP2	0.0305172	-1.28382	SKBR3-LAPA down vs SKBR3-DMSO
ZNF770	0.0171249	-1.28345	SKBR3-LAPA down vs SKBR3-DMSO
HTR3E	0.0421646	-1.28343	SKBR3-LAPA down vs SKBR3-DMSO
COX4NB	0.0344297	-1.28331	SKBR3-LAPA down vs SKBR3-DMSO
PSMC5	0.00332305	-1.28302	SKBR3-LAPA down vs SKBR3-DMSO
LOC651453	0.0122611	-1.28278	SKBR3-LAPA down vs SKBR3-DMSO
PEX5	0.0113455	-1.28248	SKBR3-LAPA down vs SKBR3-DMSO
SLC25A4	0.000158784	-1.28214	SKBR3-LAPA down vs SKBR3-DMSO
LOC728908	0.0183989	-1.282	SKBR3-LAPA down vs SKBR3-DMSO
KRAS	0.0108575	-1.28194	SKBR3-LAPA down vs SKBR3-DMSO
CCDC76	0.0176617	-1.28175	SKBR3-LAPA down vs SKBR3-DMSO
P704P	0.0387799	-1.2809	SKBR3-LAPA down vs SKBR3-DMSO
POM121C	0.0209996	-1.28083	SKBR3-LAPA down vs SKBR3-DMSO
UTP14A	0.0058185	-1.28078	SKBR3-LAPA down vs SKBR3-DMSO
PITPNA	0.000212423	-1.28047	SKBR3-LAPA down vs SKBR3-DMSO
MIDN	0.0252027	-1.28015	SKBR3-LAPA down vs SKBR3-DMSO
KIAA0182	0.00847092	-1.28008	SKBR3-LAPA down vs SKBR3-DMSO
TXLNA	0.0261289	-1.27998	SKBR3-LAPA down vs SKBR3-DMSO
FAM83H	0.00837554	-1.27983	SKBR3-LAPA down vs SKBR3-DMSO
PLA2G4B	0.0343959	-1.27963	SKBR3-LAPA down vs SKBR3-DMSO
C3orf70	0.00232391	-1.27961	SKBR3-LAPA down vs SKBR3-DMSO
SURF2	0.0108781	-1.27959	SKBR3-LAPA down vs SKBR3-DMSO
DDX60	0.0488504	-1.27944	SKBR3-LAPA down vs SKBR3-DMSO
C20orf45	0.0335545	-1.2794	SKBR3-LAPA down vs SKBR3-DMSO
LOC149501	0.0152492	-1.27918	SKBR3-LAPA down vs SKBR3-DMSO
PPP2CA	0.0256181	-1.2791	SKBR3-LAPA down vs SKBR3-DMSO
LOC729041	0.0207005	-1.27877	SKBR3-LAPA down vs SKBR3-DMSO
RILPL1	0.0342898	-1.2787	SKBR3-LAPA down vs SKBR3-DMSO
LOC647624	0.0217954	-1.27863	SKBR3-LAPA down vs SKBR3-DMSO
LOC644936	0.0222855	-1.27833	SKBR3-LAPA down vs SKBR3-DMSO
MIR196A1	0.0368198	-1.27781	SKBR3-LAPA down vs SKBR3-DMSO
TBK1	0.0247461	-1.27761	SKBR3-LAPA down vs SKBR3-DMSO
NCBP2	0.0170644	-1.27729	SKBR3-LAPA down vs SKBR3-DMSO
MGAT2	0.0376183	-1.27722	SKBR3-LAPA down vs SKBR3-DMSO
EHD4	0.0114992	-1.27705	SKBR3-LAPA down vs SKBR3-DMSO
RHBDF1	0.00673917	-1.2769	SKBR3-LAPA down vs SKBR3-DMSO
ZZZ3	0.0245396	-1.27686	SKBR3-LAPA down vs SKBR3-DMSO
FAM91A1	0.00494232	-1.27676	SKBR3-LAPA down vs SKBR3-DMSO
MGC40489	0.00342277	-1.27665	SKBR3-LAPA down vs SKBR3-DMSO
PPP2R5E	0.0345621	-1.27663	SKBR3-LAPA down vs SKBR3-DMSO
WWP1	0.0439159	-1.27651	SKBR3-LAPA down vs SKBR3-DMSO
BCL9L	0.0127111	-1.27646	SKBR3-LAPA down vs SKBR3-DMSO
FABP5L2	0.00929689	-1.27645	SKBR3-LAPA down vs SKBR3-DMSO
PPP4R1	0.033305	-1.27629	SKBR3-LAPA down vs SKBR3-DMSO
MAGEA6	0.0213332	-1.27627	SKBR3-LAPA down vs SKBR3-DMSO
UGDH	0.0171164	-1.27618	SKBR3-LAPA down vs SKBR3-DMSO
TUG1	0.0341047	-1.2761	SKBR3-LAPA down vs SKBR3-DMSO
LOC652294	0.0473563	-1.27578	SKBR3-LAPA down vs SKBR3-DMSO
SNHG1	0.0267192	-1.27526	SKBR3-LAPA down vs SKBR3-DMSO
C17orf78	0.0338041	-1.27518	SKBR3-LAPA down vs SKBR3-DMSO
HCCS	0.000288517	-1.27516	SKBR3-LAPA down vs SKBR3-DMSO
SLC48A1	0.0151083	-1.27479	SKBR3-LAPA down vs SKBR3-DMSO
PCM1	0.0414907	-1.27437	SKBR3-LAPA down vs SKBR3-DMSO
FBXL7	0.0342413	-1.2741	SKBR3-LAPA down vs SKBR3-DMSO
LOC100131817	0.0142973	-1.27394	SKBR3-LAPA down vs SKBR3-DMSO
WDR5	0.00976089	-1.27371	SKBR3-LAPA down vs SKBR3-DMSO
MRPS6	0.00320569	-1.27355	SKBR3-LAPA down vs SKBR3-DMSO
FIZ1	0.0294516	-1.27337	SKBR3-LAPA down vs SKBR3-DMSO
LOC649169	0.00241146	-1.2733	SKBR3-LAPA down vs SKBR3-DMSO
PREPL	0.0143792	-1.27322	SKBR3-LAPA down vs SKBR3-DMSO
GORASP2	0.00247654	-1.27319	SKBR3-LAPA down vs SKBR3-DMSO
KRT7	5.75874e-05	-1.27305	SKBR3-LAPA down vs SKBR3-DMSO
LOC654433	0.0202213	-1.27289	SKBR3-LAPA down vs SKBR3-DMSO
MRPS23	0.00315672	-1.27246	SKBR3-LAPA down vs SKBR3-DMSO
LOC642981	0.0206323	-1.27243	SKBR3-LAPA down vs SKBR3-DMSO
BRD9	0.03154	-1.27238	SKBR3-LAPA down vs SKBR3-DMSO
NDUFAF3	0.0146964	-1.27227	SKBR3-LAPA down vs SKBR3-DMSO
PPP2R2D	0.0140233	-1.27162	SKBR3-LAPA down vs SKBR3-DMSO
FLJ35880	0.0484915	-1.2716	SKBR3-LAPA down vs SKBR3-DMSO
ERCC-00113	0.0112796	-1.27154	SKBR3-LAPA down vs SKBR3-DMSO
KIAA1486	0.0233005	-1.27128	SKBR3-LAPA down vs SKBR3-DMSO
ASXL2	0.0383725	-1.27112	SKBR3-LAPA down vs SKBR3-DMSO
USP9X	0.0296868	-1.27103	SKBR3-LAPA down vs SKBR3-DMSO
UNK	0.0100822	-1.27057	SKBR3-LAPA down vs SKBR3-DMSO
ST3GAL4	0.0401502	-1.27033	SKBR3-LAPA down vs SKBR3-DMSO
LOC100133888	0.0114169	-1.27025	SKBR3-LAPA down vs SKBR3-DMSO
GFRAL	0.0439594	-1.27025	SKBR3-LAPA down vs SKBR3-DMSO
LOC652062	0.0296207	-1.27009	SKBR3-LAPA down vs SKBR3-DMSO
DEFB104B	0.0113792	-1.26929	SKBR3-LAPA down vs SKBR3-DMSO
LOC100130141	0.00782158	-1.26909	SKBR3-LAPA down vs SKBR3-DMSO
OR9G1	1.55249e-05	-1.26897	SKBR3-LAPA down vs SKBR3-DMSO
LOC100134261	0.0127986	-1.26893	SKBR3-LAPA down vs SKBR3-DMSO
YIF1A	0.0190172	-1.26875	SKBR3-LAPA down vs SKBR3-DMSO
RALGAPA1	0.00934076	-1.26853	SKBR3-LAPA down vs SKBR3-DMSO
LOC642333	0.0392282	-1.26806	SKBR3-LAPA down vs SKBR3-DMSO
C12orf52	0.0330965	-1.26796	SKBR3-LAPA down vs SKBR3-DMSO
UBIAD1	0.0447467	-1.26783	SKBR3-LAPA down vs SKBR3-DMSO
ZRANB2	0.0101409	-1.26768	SKBR3-LAPA down vs SKBR3-DMSO
SRPRB	0.0249394	-1.26765	SKBR3-LAPA down vs SKBR3-DMSO
CRKRS	0.00540287	-1.26756	SKBR3-LAPA down vs SKBR3-DMSO
MAP3K6	0.0387188	-1.26737	SKBR3-LAPA down vs SKBR3-DMSO
SNORA80	0.0247909	-1.26733	SKBR3-LAPA down vs SKBR3-DMSO
DHRS7C	0.0310138	-1.26689	SKBR3-LAPA down vs SKBR3-DMSO
CHMP6	0.0141268	-1.26663	SKBR3-LAPA down vs SKBR3-DMSO
ULBP2	0.0325727	-1.26663	SKBR3-LAPA down vs SKBR3-DMSO
RRBP1	0.000366833	-1.26653	SKBR3-LAPA down vs SKBR3-DMSO
ITGA2	0.0245963	-1.26639	SKBR3-LAPA down vs SKBR3-DMSO
ZWILCH	0.0455501	-1.26618	SKBR3-LAPA down vs SKBR3-DMSO
RABL2A	0.00246188	-1.26609	SKBR3-LAPA down vs SKBR3-DMSO
SERPINB12	0.0480449	-1.26493	SKBR3-LAPA down vs SKBR3-DMSO
C8orf55	0.00550054	-1.2649	SKBR3-LAPA down vs SKBR3-DMSO
KRT10	0.019521	-1.26489	SKBR3-LAPA down vs SKBR3-DMSO
PGBD5	0.0389678	-1.26472	SKBR3-LAPA down vs SKBR3-DMSO
WDR57	0.0209295	-1.26463	SKBR3-LAPA down vs SKBR3-DMSO
LARP4B	0.0251343	-1.2645	SKBR3-LAPA down vs SKBR3-DMSO
RBM39	0.0128621	-1.26449	SKBR3-LAPA down vs SKBR3-DMSO
BCL7B	0.0102701	-1.26444	SKBR3-LAPA down vs SKBR3-DMSO
LOC389816	0.00944618	-1.26439	SKBR3-LAPA down vs SKBR3-DMSO
DDX31	0.00320214	-1.26437	SKBR3-LAPA down vs SKBR3-DMSO
LOC100129986	0.00958089	-1.26434	SKBR3-LAPA down vs SKBR3-DMSO
PCBP1	0.00107912	-1.26381	SKBR3-LAPA down vs SKBR3-DMSO
LOC440776	0.0362325	-1.26345	SKBR3-LAPA down vs SKBR3-DMSO
PSMG3	0.0114227	-1.26342	SKBR3-LAPA down vs SKBR3-DMSO
CECR7	0.0485762	-1.26303	SKBR3-LAPA down vs SKBR3-DMSO
RCN2	0.0126716	-1.26294	SKBR3-LAPA down vs SKBR3-DMSO
ANKRD9	0.0387883	-1.26291	SKBR3-LAPA down vs SKBR3-DMSO
PABPN1	0.00899116	-1.26287	SKBR3-LAPA down vs SKBR3-DMSO
SF3B4	0.0154917	-1.2628	SKBR3-LAPA down vs SKBR3-DMSO
TRAPPC3	0.000589528	-1.26262	SKBR3-LAPA down vs SKBR3-DMSO
MON2	0.0358762	-1.26255	SKBR3-LAPA down vs SKBR3-DMSO
DHX30	0.0163806	-1.26249	SKBR3-LAPA down vs SKBR3-DMSO
PAXIP1	0.0266887	-1.26243	SKBR3-LAPA down vs SKBR3-DMSO
ZNF783	0.00292196	-1.26239	SKBR3-LAPA down vs SKBR3-DMSO
LOC649841	0.0056402	-1.26224	SKBR3-LAPA down vs SKBR3-DMSO
MTHFD2L	0.021875	-1.26199	SKBR3-LAPA down vs SKBR3-DMSO
CCT2	0.0196451	-1.26192	SKBR3-LAPA down vs SKBR3-DMSO
UBR5	0.00764192	-1.26186	SKBR3-LAPA down vs SKBR3-DMSO
C7orf50	0.0199117	-1.26182	SKBR3-LAPA down vs SKBR3-DMSO
COPG2IT1	0.0311789	-1.2617	SKBR3-LAPA down vs SKBR3-DMSO
FABP12	0.0345036	-1.26166	SKBR3-LAPA down vs SKBR3-DMSO
CLDN4	0.00701747	-1.26148	SKBR3-LAPA down vs SKBR3-DMSO
LOC100129975	0.0255022	-1.26092	SKBR3-LAPA down vs SKBR3-DMSO
LOC653216	0.0431704	-1.26074	SKBR3-LAPA down vs SKBR3-DMSO
KIAA1737	0.0431377	-1.26048	SKBR3-LAPA down vs SKBR3-DMSO
PHLPP2	0.00462567	-1.26037	SKBR3-LAPA down vs SKBR3-DMSO
LOC100128805	0.0226746	-1.26033	SKBR3-LAPA down vs SKBR3-DMSO
ASPA	0.0343155	-1.26031	SKBR3-LAPA down vs SKBR3-DMSO
LOC727980	0.045896	-1.25997	SKBR3-LAPA down vs SKBR3-DMSO
IL4R	0.0166859	-1.25989	SKBR3-LAPA down vs SKBR3-DMSO
CENTB2	0.021874	-1.25989	SKBR3-LAPA down vs SKBR3-DMSO
ENDOD1	0.0368648	-1.25973	SKBR3-LAPA down vs SKBR3-DMSO
DNAJC25-GNG10	0.0167619	-1.25957	SKBR3-LAPA down vs SKBR3-DMSO
DEFB110	0.0402169	-1.25944	SKBR3-LAPA down vs SKBR3-DMSO
CAND1	0.0131333	-1.25922	SKBR3-LAPA down vs SKBR3-DMSO
LOC100133163	0.0136346	-1.25917	SKBR3-LAPA down vs SKBR3-DMSO
KRT82	0.042306	-1.25904	SKBR3-LAPA down vs SKBR3-DMSO
DPY19L3	0.033461	-1.259	SKBR3-LAPA down vs SKBR3-DMSO
CDC42EP3	0.0158329	-1.25886	SKBR3-LAPA down vs SKBR3-DMSO
FRMD6	0.0306772	-1.25843	SKBR3-LAPA down vs SKBR3-DMSO
SP3	0.0387464	-1.25843	SKBR3-LAPA down vs SKBR3-DMSO
CD24	0.0388527	-1.25836	SKBR3-LAPA down vs SKBR3-DMSO
LOC647199	0.0399952	-1.25814	SKBR3-LAPA down vs SKBR3-DMSO
UBXN4	0.0129645	-1.25809	SKBR3-LAPA down vs SKBR3-DMSO
CLRN1OS	0.00834194	-1.25782	SKBR3-LAPA down vs SKBR3-DMSO
HSD17B1	0.0211189	-1.25743	SKBR3-LAPA down vs SKBR3-DMSO
MYH9	0.0148274	-1.25727	SKBR3-LAPA down vs SKBR3-DMSO
CLDN19	0.0341994	-1.25722	SKBR3-LAPA down vs SKBR3-DMSO
PCDHB12	0.0311058	-1.25697	SKBR3-LAPA down vs SKBR3-DMSO
LOC647854	0.0103845	-1.25695	SKBR3-LAPA down vs SKBR3-DMSO
NCBP1	0.00167684	-1.25679	SKBR3-LAPA down vs SKBR3-DMSO
GTF2I	0.00456865	-1.25668	SKBR3-LAPA down vs SKBR3-DMSO
DENR	0.0129081	-1.25666	SKBR3-LAPA down vs SKBR3-DMSO
S100A16	0.0263619	-1.25665	SKBR3-LAPA down vs SKBR3-DMSO
MAP2K3	0.0280207	-1.25649	SKBR3-LAPA down vs SKBR3-DMSO
DDX1	0.0364159	-1.25641	SKBR3-LAPA down vs SKBR3-DMSO
TMEM16J	0.0420111	-1.25639	SKBR3-LAPA down vs SKBR3-DMSO
TMEM51	0.0176803	-1.25624	SKBR3-LAPA down vs SKBR3-DMSO
ZNF598	0.0320221	-1.25601	SKBR3-LAPA down vs SKBR3-DMSO
SPEF1	0.0374669	-1.25571	SKBR3-LAPA down vs SKBR3-DMSO
CDKN1C	0.0389714	-1.25528	SKBR3-LAPA down vs SKBR3-DMSO
C16orf53	0.0143308	-1.25525	SKBR3-LAPA down vs SKBR3-DMSO
ASCL2	0.0379293	-1.25519	SKBR3-LAPA down vs SKBR3-DMSO
TSEN54	0.0209025	-1.25517	SKBR3-LAPA down vs SKBR3-DMSO
TESSP5	0.0360537	-1.25504	SKBR3-LAPA down vs SKBR3-DMSO
RCC1	0.041109	-1.25486	SKBR3-LAPA down vs SKBR3-DMSO
DHRS13	0.00227654	-1.25474	SKBR3-LAPA down vs SKBR3-DMSO
C5orf33	0.045961	-1.25405	SKBR3-LAPA down vs SKBR3-DMSO
LOC442329	0.0314125	-1.25389	SKBR3-LAPA down vs SKBR3-DMSO
DHX29	0.0185753	-1.25363	SKBR3-LAPA down vs SKBR3-DMSO
FTSJ3	0.0265121	-1.25359	SKBR3-LAPA down vs SKBR3-DMSO
ZNF777	0.00121043	-1.25311	SKBR3-LAPA down vs SKBR3-DMSO
CRY1	0.00699468	-1.25306	SKBR3-LAPA down vs SKBR3-DMSO
ARG1	0.0416957	-1.25268	SKBR3-LAPA down vs SKBR3-DMSO
ESRRAP2	0.0386478	-1.25266	SKBR3-LAPA down vs SKBR3-DMSO
MT1X	0.00375466	-1.25263	SKBR3-LAPA down vs SKBR3-DMSO
PSMG1	0.0331521	-1.25239	SKBR3-LAPA down vs SKBR3-DMSO
ERCC6	0.0326206	-1.25221	SKBR3-LAPA down vs SKBR3-DMSO
FAM73B	0.00138023	-1.25181	SKBR3-LAPA down vs SKBR3-DMSO
SLC16A10	0.0135197	-1.25105	SKBR3-LAPA down vs SKBR3-DMSO
POLR1A	0.0469244	-1.25072	SKBR3-LAPA down vs SKBR3-DMSO
LGALS3	0.012309	-1.25071	SKBR3-LAPA down vs SKBR3-DMSO
LOC100131716	0.0491936	-1.25058	SKBR3-LAPA down vs SKBR3-DMSO
ZNF746	0.0173465	-1.25047	SKBR3-LAPA down vs SKBR3-DMSO
PRR5	0.000742797	-1.25021	SKBR3-LAPA down vs SKBR3-DMSO
ASAP1	0.000640478	-1.25006	SKBR3-LAPA down vs SKBR3-DMSO
SLC25A28	0.0124209	-1.24978	SKBR3-LAPA down vs SKBR3-DMSO
NMD3	0.0447438	-1.24953	SKBR3-LAPA down vs SKBR3-DMSO
TTC37	0.0122658	-1.24929	SKBR3-LAPA down vs SKBR3-DMSO
TRIM47	0.0192754	-1.24877	SKBR3-LAPA down vs SKBR3-DMSO
MRPS10	0.0150379	-1.24874	SKBR3-LAPA down vs SKBR3-DMSO
FBXO6	0.011883	-1.24806	SKBR3-LAPA down vs SKBR3-DMSO
TMEM93	0.0493277	-1.24791	SKBR3-LAPA down vs SKBR3-DMSO
IPO11	0.0385848	-1.24784	SKBR3-LAPA down vs SKBR3-DMSO
DFFA	0.00580968	-1.24782	SKBR3-LAPA down vs SKBR3-DMSO
PPPDE2	0.000169388	-1.24772	SKBR3-LAPA down vs SKBR3-DMSO
SLC25A43	0.00781482	-1.24767	SKBR3-LAPA down vs SKBR3-DMSO
LOC644403	0.00909348	-1.24764	SKBR3-LAPA down vs SKBR3-DMSO
C1orf74	0.00363162	-1.24759	SKBR3-LAPA down vs SKBR3-DMSO
PPAN-P2RY11	0.000335968	-1.24732	SKBR3-LAPA down vs SKBR3-DMSO
RAB3GAP2	0.0185921	-1.24722	SKBR3-LAPA down vs SKBR3-DMSO
WDR21A	0.00831168	-1.24698	SKBR3-LAPA down vs SKBR3-DMSO
LOC647306	0.0214172	-1.24684	SKBR3-LAPA down vs SKBR3-DMSO
GCM1	0.0350736	-1.24639	SKBR3-LAPA down vs SKBR3-DMSO
C14orf129	0.0433744	-1.24624	SKBR3-LAPA down vs SKBR3-DMSO
TCP10L	0.0460021	-1.24621	SKBR3-LAPA down vs SKBR3-DMSO
CP110	0.0329743	-1.24558	SKBR3-LAPA down vs SKBR3-DMSO
RIMS4	0.00979565	-1.24527	SKBR3-LAPA down vs SKBR3-DMSO
SEMA3F	0.0158696	-1.24523	SKBR3-LAPA down vs SKBR3-DMSO
RN7SL1	0.00728508	-1.24506	SKBR3-LAPA down vs SKBR3-DMSO
LOC100129916	0.0444083	-1.24506	SKBR3-LAPA down vs SKBR3-DMSO
MUM1	0.0280155	-1.24435	SKBR3-LAPA down vs SKBR3-DMSO
LOC441018	0.00539895	-1.24405	SKBR3-LAPA down vs SKBR3-DMSO
C14orf32	0.0268149	-1.24395	SKBR3-LAPA down vs SKBR3-DMSO
LOC648852	0.0141781	-1.24384	SKBR3-LAPA down vs SKBR3-DMSO
SNX19	0.0244232	-1.24369	SKBR3-LAPA down vs SKBR3-DMSO
PELP1	0.0228221	-1.24366	SKBR3-LAPA down vs SKBR3-DMSO
C12orf66	0.00963815	-1.24341	SKBR3-LAPA down vs SKBR3-DMSO
MSX2	0.0466576	-1.24334	SKBR3-LAPA down vs SKBR3-DMSO
PGP	0.00599738	-1.24317	SKBR3-LAPA down vs SKBR3-DMSO
KIAA1600	0.0245317	-1.24308	SKBR3-LAPA down vs SKBR3-DMSO
KRBA1	0.00208228	-1.24301	SKBR3-LAPA down vs SKBR3-DMSO
LOC727992	0.000725979	-1.24286	SKBR3-LAPA down vs SKBR3-DMSO
SSTR2	0.0351213	-1.24246	SKBR3-LAPA down vs SKBR3-DMSO
WDR74	0.040013	-1.24246	SKBR3-LAPA down vs SKBR3-DMSO
LOC732432	0.0384224	-1.24242	SKBR3-LAPA down vs SKBR3-DMSO
LOC144678	0.0140442	-1.24237	SKBR3-LAPA down vs SKBR3-DMSO
EPS8L1	0.0434917	-1.24236	SKBR3-LAPA down vs SKBR3-DMSO
SERF1A	0.022004	-1.24225	SKBR3-LAPA down vs SKBR3-DMSO
SMC4	0.0118811	-1.24208	SKBR3-LAPA down vs SKBR3-DMSO
LOC100129795	0.00372258	-1.24153	SKBR3-LAPA down vs SKBR3-DMSO
LOC650803	0.0289642	-1.2415	SKBR3-LAPA down vs SKBR3-DMSO
HMBS	0.00466199	-1.24116	SKBR3-LAPA down vs SKBR3-DMSO
OSBPL8	0.0117063	-1.24105	SKBR3-LAPA down vs SKBR3-DMSO
SLC9A3R1	0.0159917	-1.24091	SKBR3-LAPA down vs SKBR3-DMSO
GGT3	0.0165374	-1.24088	SKBR3-LAPA down vs SKBR3-DMSO
SERTAD4	0.0130233	-1.24085	SKBR3-LAPA down vs SKBR3-DMSO
DPYSL2	0.0124994	-1.24081	SKBR3-LAPA down vs SKBR3-DMSO
ANXA11	0.00240882	-1.24079	SKBR3-LAPA down vs SKBR3-DMSO
SNORA72	0.0434998	-1.24075	SKBR3-LAPA down vs SKBR3-DMSO
IRS1	0.0289138	-1.2404	SKBR3-LAPA down vs SKBR3-DMSO
UGT1A10	0.000641302	-1.23996	SKBR3-LAPA down vs SKBR3-DMSO
CUL2	0.0101301	-1.23986	SKBR3-LAPA down vs SKBR3-DMSO
CEP27	0.0353345	-1.23975	SKBR3-LAPA down vs SKBR3-DMSO
TIAF1	0.0237441	-1.2397	SKBR3-LAPA down vs SKBR3-DMSO
SFRS1	0.0226521	-1.23963	SKBR3-LAPA down vs SKBR3-DMSO
FBXW7	0.00462981	-1.23926	SKBR3-LAPA down vs SKBR3-DMSO
GLMN	0.0188876	-1.23899	SKBR3-LAPA down vs SKBR3-DMSO
N4BP2	0.00480253	-1.23898	SKBR3-LAPA down vs SKBR3-DMSO
C20orf55	0.0268467	-1.23894	SKBR3-LAPA down vs SKBR3-DMSO
SPRY4	0.0427494	-1.23881	SKBR3-LAPA down vs SKBR3-DMSO
LOC646675	0.0406808	-1.23835	SKBR3-LAPA down vs SKBR3-DMSO
NGRN	0.00619563	-1.23796	SKBR3-LAPA down vs SKBR3-DMSO
LOC652070	0.0354886	-1.23796	SKBR3-LAPA down vs SKBR3-DMSO
LOC389168	0.00160938	-1.23778	SKBR3-LAPA down vs SKBR3-DMSO
LOC729406	0.0200153	-1.23755	SKBR3-LAPA down vs SKBR3-DMSO
AGGF1	0.044059	-1.23749	SKBR3-LAPA down vs SKBR3-DMSO
ZNF511	0.00153649	-1.23716	SKBR3-LAPA down vs SKBR3-DMSO
KIR3DL1	0.0266776	-1.23711	SKBR3-LAPA down vs SKBR3-DMSO
C9orf79	0.00881473	-1.23706	SKBR3-LAPA down vs SKBR3-DMSO
C10orf114	0.0378174	-1.23691	SKBR3-LAPA down vs SKBR3-DMSO
OR3A2	0.0289198	-1.23683	SKBR3-LAPA down vs SKBR3-DMSO
ZMIZ2	0.0449581	-1.23665	SKBR3-LAPA down vs SKBR3-DMSO
TBC1D23	0.0280265	-1.23659	SKBR3-LAPA down vs SKBR3-DMSO
INSRR	0.0263969	-1.23626	SKBR3-LAPA down vs SKBR3-DMSO
SNRNP70	0.00363136	-1.23618	SKBR3-LAPA down vs SKBR3-DMSO
LOC728297	0.0197313	-1.2361	SKBR3-LAPA down vs SKBR3-DMSO
KDELC2	0.0182126	-1.23597	SKBR3-LAPA down vs SKBR3-DMSO
2017-09-09	0.00704413	-1.23595	SKBR3-LAPA down vs SKBR3-DMSO
SERPINH1	0.0233638	-1.23595	SKBR3-LAPA down vs SKBR3-DMSO
KRT81	0.047312	-1.23577	SKBR3-LAPA down vs SKBR3-DMSO
LOC100131737	0.00165823	-1.23552	SKBR3-LAPA down vs SKBR3-DMSO
ACSM2B	0.0227896	-1.23535	SKBR3-LAPA down vs SKBR3-DMSO
LOC647169	0.0334744	-1.23535	SKBR3-LAPA down vs SKBR3-DMSO
LOC642681	0.0254625	-1.23496	SKBR3-LAPA down vs SKBR3-DMSO
C5orf30	0.0273141	-1.23481	SKBR3-LAPA down vs SKBR3-DMSO
CMIP	0.0221356	-1.23478	SKBR3-LAPA down vs SKBR3-DMSO
GTF2E2	0.0455808	-1.23467	SKBR3-LAPA down vs SKBR3-DMSO
TMEM49	0.00828565	-1.23427	SKBR3-LAPA down vs SKBR3-DMSO
RUFY3	0.0138072	-1.23412	SKBR3-LAPA down vs SKBR3-DMSO
ALG3	0.036502	-1.23386	SKBR3-LAPA down vs SKBR3-DMSO
BTG3	0.00259238	-1.2335	SKBR3-LAPA down vs SKBR3-DMSO
ZFYVE21	0.0185257	-1.2334	SKBR3-LAPA down vs SKBR3-DMSO
LCE5A	0.0398904	-1.23339	SKBR3-LAPA down vs SKBR3-DMSO
C17orf42	0.0126425	-1.23308	SKBR3-LAPA down vs SKBR3-DMSO
NSF	0.00243147	-1.2329	SKBR3-LAPA down vs SKBR3-DMSO
PAK2	0.0191828	-1.23266	SKBR3-LAPA down vs SKBR3-DMSO
SIRT3	0.0357366	-1.23265	SKBR3-LAPA down vs SKBR3-DMSO
TIMM23	0.00740508	-1.23219	SKBR3-LAPA down vs SKBR3-DMSO
FNDC3A	0.0320347	-1.23216	SKBR3-LAPA down vs SKBR3-DMSO
LOC642031	0.0306599	-1.23215	SKBR3-LAPA down vs SKBR3-DMSO
AAGAB	0.00849532	-1.23184	SKBR3-LAPA down vs SKBR3-DMSO
C20orf27	0.0134538	-1.23169	SKBR3-LAPA down vs SKBR3-DMSO
SLC35A3	0.0129235	-1.23119	SKBR3-LAPA down vs SKBR3-DMSO
GDPD5	0.00949604	-1.23115	SKBR3-LAPA down vs SKBR3-DMSO
C12orf11	0.0134615	-1.23112	SKBR3-LAPA down vs SKBR3-DMSO
CABLES2	0.015283	-1.23096	SKBR3-LAPA down vs SKBR3-DMSO
ANKRD11	0.043411	-1.2308	SKBR3-LAPA down vs SKBR3-DMSO
ZNF576	0.0242061	-1.23079	SKBR3-LAPA down vs SKBR3-DMSO
LOC648921	0.00432508	-1.23072	SKBR3-LAPA down vs SKBR3-DMSO
RBMS1	0.0295284	-1.23064	SKBR3-LAPA down vs SKBR3-DMSO
SLC35F2	0.0362442	-1.23058	SKBR3-LAPA down vs SKBR3-DMSO
PRMT5	0.0111039	-1.23056	SKBR3-LAPA down vs SKBR3-DMSO
RAB10	0.0256131	-1.23056	SKBR3-LAPA down vs SKBR3-DMSO
LOC653689	0.0220376	-1.22997	SKBR3-LAPA down vs SKBR3-DMSO
TOMM40L	0.0343282	-1.22987	SKBR3-LAPA down vs SKBR3-DMSO
SPATA5L1	0.00870513	-1.22969	SKBR3-LAPA down vs SKBR3-DMSO
GATC	0.0427187	-1.22967	SKBR3-LAPA down vs SKBR3-DMSO
USP13	1.89545e-05	-1.22948	SKBR3-LAPA down vs SKBR3-DMSO
HSPBL2	0.0054258	-1.22892	SKBR3-LAPA down vs SKBR3-DMSO
RRP8	0.00236346	-1.22881	SKBR3-LAPA down vs SKBR3-DMSO
LOC23117	0.0386128	-1.22876	SKBR3-LAPA down vs SKBR3-DMSO
TRABD	0.0222891	-1.22864	SKBR3-LAPA down vs SKBR3-DMSO
ANAPC13	0.0409107	-1.22863	SKBR3-LAPA down vs SKBR3-DMSO
SHPK	0.010239	-1.22854	SKBR3-LAPA down vs SKBR3-DMSO
FCGR3A	0.0433925	-1.22828	SKBR3-LAPA down vs SKBR3-DMSO
ZNF518A	0.0315488	-1.22802	SKBR3-LAPA down vs SKBR3-DMSO
C19orf2	0.0259128	-1.22787	SKBR3-LAPA down vs SKBR3-DMSO
CCNE2	0.0301924	-1.22786	SKBR3-LAPA down vs SKBR3-DMSO
DGKD	0.0410588	-1.22786	SKBR3-LAPA down vs SKBR3-DMSO
LOC100134259	0.0275465	-1.22784	SKBR3-LAPA down vs SKBR3-DMSO
SMARCAD1	0.00604157	-1.22758	SKBR3-LAPA down vs SKBR3-DMSO
BCAS4	0.0382796	-1.22748	SKBR3-LAPA down vs SKBR3-DMSO
DHX36	0.0174483	-1.22728	SKBR3-LAPA down vs SKBR3-DMSO
MRPL39	0.0127303	-1.22693	SKBR3-LAPA down vs SKBR3-DMSO
WDR12	0.0101303	-1.22683	SKBR3-LAPA down vs SKBR3-DMSO
SMCR7L	0.0356148	-1.22609	SKBR3-LAPA down vs SKBR3-DMSO
MRPL18	0.00545648	-1.2254	SKBR3-LAPA down vs SKBR3-DMSO
LGI2	0.0440106	-1.2253	SKBR3-LAPA down vs SKBR3-DMSO
CBLC	0.0475697	-1.22525	SKBR3-LAPA down vs SKBR3-DMSO
UPP1	0.0436516	-1.22482	SKBR3-LAPA down vs SKBR3-DMSO
DHX35	0.00970582	-1.22466	SKBR3-LAPA down vs SKBR3-DMSO
ACACA	0.00404447	-1.22461	SKBR3-LAPA down vs SKBR3-DMSO
SPATA2	0.0236572	-1.22461	SKBR3-LAPA down vs SKBR3-DMSO
LOC402100	0.0398808	-1.22453	SKBR3-LAPA down vs SKBR3-DMSO
FAM160B2	0.00704515	-1.22441	SKBR3-LAPA down vs SKBR3-DMSO
LOC652886	0.0233903	-1.22399	SKBR3-LAPA down vs SKBR3-DMSO
ATAD2	0.0370781	-1.22376	SKBR3-LAPA down vs SKBR3-DMSO
CEP63	0.00853142	-1.22375	SKBR3-LAPA down vs SKBR3-DMSO
LOC100133063	0.00700289	-1.22366	SKBR3-LAPA down vs SKBR3-DMSO
CAB39	0.0394177	-1.22363	SKBR3-LAPA down vs SKBR3-DMSO
HDAC2	0.00618034	-1.22344	SKBR3-LAPA down vs SKBR3-DMSO
SLC43A1	0.036664	-1.22291	SKBR3-LAPA down vs SKBR3-DMSO
TAF5L	0.0338545	-1.22267	SKBR3-LAPA down vs SKBR3-DMSO
LARS	0.0244566	-1.2226	SKBR3-LAPA down vs SKBR3-DMSO
HIC2	0.0241427	-1.22251	SKBR3-LAPA down vs SKBR3-DMSO
STAU2	0.00442681	-1.22245	SKBR3-LAPA down vs SKBR3-DMSO
CCDC132	0.019381	-1.22238	SKBR3-LAPA down vs SKBR3-DMSO
VPS37D	0.0413773	-1.2221	SKBR3-LAPA down vs SKBR3-DMSO
LOC100130187	0.0205957	-1.22195	SKBR3-LAPA down vs SKBR3-DMSO
C1orf52	0.00487682	-1.22192	SKBR3-LAPA down vs SKBR3-DMSO
COG2	0.00604597	-1.2214	SKBR3-LAPA down vs SKBR3-DMSO
PUS3	0.00797233	-1.22112	SKBR3-LAPA down vs SKBR3-DMSO
SS18L1	0.0462171	-1.22088	SKBR3-LAPA down vs SKBR3-DMSO
RAB40C	0.00287439	-1.22066	SKBR3-LAPA down vs SKBR3-DMSO
ZC3H11B	0.00860287	-1.22066	SKBR3-LAPA down vs SKBR3-DMSO
CCDC58	0.0103469	-1.22053	SKBR3-LAPA down vs SKBR3-DMSO
RBM45	0.0291059	-1.22052	SKBR3-LAPA down vs SKBR3-DMSO
C8orf30A	0.0258257	-1.21987	SKBR3-LAPA down vs SKBR3-DMSO
CSPG5	0.0390398	-1.2198	SKBR3-LAPA down vs SKBR3-DMSO
UBE2M	0.0158981	-1.21956	SKBR3-LAPA down vs SKBR3-DMSO
C2orf29	0.0368999	-1.21952	SKBR3-LAPA down vs SKBR3-DMSO
C9orf21	0.0288412	-1.21895	SKBR3-LAPA down vs SKBR3-DMSO
LOC728153	0.0263095	-1.21865	SKBR3-LAPA down vs SKBR3-DMSO
BOLA2	0.00162151	-1.2186	SKBR3-LAPA down vs SKBR3-DMSO
CLCN7	0.00101163	-1.21834	SKBR3-LAPA down vs SKBR3-DMSO
HSP90AB2P	0.0468017	-1.21832	SKBR3-LAPA down vs SKBR3-DMSO
C1orf56	0.00383839	-1.21821	SKBR3-LAPA down vs SKBR3-DMSO
TUBG1	0.00983436	-1.21795	SKBR3-LAPA down vs SKBR3-DMSO
NARS	0.0135926	-1.21786	SKBR3-LAPA down vs SKBR3-DMSO
LOC646176	0.009511	-1.2178	SKBR3-LAPA down vs SKBR3-DMSO
C16orf89	0.0390915	-1.21777	SKBR3-LAPA down vs SKBR3-DMSO
XYLT2	0.0184214	-1.21769	SKBR3-LAPA down vs SKBR3-DMSO
LOC650787	0.0270172	-1.2176	SKBR3-LAPA down vs SKBR3-DMSO
PRKAG2	0.00091053	-1.21738	SKBR3-LAPA down vs SKBR3-DMSO
BTNL3	0.0208749	-1.21672	SKBR3-LAPA down vs SKBR3-DMSO
SS18L2	0.0269619	-1.2165	SKBR3-LAPA down vs SKBR3-DMSO
TM9SF3	0.0102132	-1.21642	SKBR3-LAPA down vs SKBR3-DMSO
ZNF512	0.0281523	-1.21626	SKBR3-LAPA down vs SKBR3-DMSO
U2AF2	0.0342447	-1.2162	SKBR3-LAPA down vs SKBR3-DMSO
LOC653108	0.0240672	-1.21599	SKBR3-LAPA down vs SKBR3-DMSO
ORC6L	0.0356281	-1.21558	SKBR3-LAPA down vs SKBR3-DMSO
LOC647435	0.0379196	-1.21554	SKBR3-LAPA down vs SKBR3-DMSO
EIF4G3	0.0425562	-1.2155	SKBR3-LAPA down vs SKBR3-DMSO
MTF2	0.0229697	-1.21538	SKBR3-LAPA down vs SKBR3-DMSO
HLTF	0.00688869	-1.21486	SKBR3-LAPA down vs SKBR3-DMSO
SVIP	0.0397068	-1.21466	SKBR3-LAPA down vs SKBR3-DMSO
ART1	0.00994391	-1.2146	SKBR3-LAPA down vs SKBR3-DMSO
C19orf46	0.0201812	-1.21414	SKBR3-LAPA down vs SKBR3-DMSO
HYAL2	0.0103204	-1.21388	SKBR3-LAPA down vs SKBR3-DMSO
LOC652173	0.0126736	-1.21379	SKBR3-LAPA down vs SKBR3-DMSO
CCT5	0.0160873	-1.21356	SKBR3-LAPA down vs SKBR3-DMSO
LOC646438	0.0197205	-1.21352	SKBR3-LAPA down vs SKBR3-DMSO
LOC650832	0.0123989	-1.21297	SKBR3-LAPA down vs SKBR3-DMSO
MIR1203	0.0385536	-1.21271	SKBR3-LAPA down vs SKBR3-DMSO
LOC653324	0.0132548	-1.2127	SKBR3-LAPA down vs SKBR3-DMSO
CYB561	0.00194249	-1.21252	SKBR3-LAPA down vs SKBR3-DMSO
ANKFY1	0.0107847	-1.21224	SKBR3-LAPA down vs SKBR3-DMSO
PKP2	0.0422967	-1.21224	SKBR3-LAPA down vs SKBR3-DMSO
LOC100134794	0.00567754	-1.21216	SKBR3-LAPA down vs SKBR3-DMSO
UGT3A1	0.0229135	-1.21212	SKBR3-LAPA down vs SKBR3-DMSO
PRKACA	0.0393685	-1.21206	SKBR3-LAPA down vs SKBR3-DMSO
MRPL19	0.0193966	-1.21179	SKBR3-LAPA down vs SKBR3-DMSO
LACTB2	0.0227595	-1.21178	SKBR3-LAPA down vs SKBR3-DMSO
C22orf27	0.0309644	-1.21177	SKBR3-LAPA down vs SKBR3-DMSO
YWHAB	0.0219609	-1.21163	SKBR3-LAPA down vs SKBR3-DMSO
SMARCA5	0.040632	-1.21148	SKBR3-LAPA down vs SKBR3-DMSO
TMEM137	0.0135284	-1.21145	SKBR3-LAPA down vs SKBR3-DMSO
ZC3H13	0.00717151	-1.21127	SKBR3-LAPA down vs SKBR3-DMSO
NRXN1	0.00053881	-1.21123	SKBR3-LAPA down vs SKBR3-DMSO
LOC643009	0.000317736	-1.21114	SKBR3-LAPA down vs SKBR3-DMSO
RYBP	0.0453233	-1.21101	SKBR3-LAPA down vs SKBR3-DMSO
LOC441054	0.0416698	-1.211	SKBR3-LAPA down vs SKBR3-DMSO
LOC729375	0.041127	-1.21062	SKBR3-LAPA down vs SKBR3-DMSO
CIAPIN1	0.00414122	-1.21014	SKBR3-LAPA down vs SKBR3-DMSO
QTRTD1	0.04613	-1.21013	SKBR3-LAPA down vs SKBR3-DMSO
RPL29	0.00183035	-1.20977	SKBR3-LAPA down vs SKBR3-DMSO
STRN3	0.0279735	-1.20977	SKBR3-LAPA down vs SKBR3-DMSO
SNORD63	0.0181337	-1.20971	SKBR3-LAPA down vs SKBR3-DMSO
MYO18A	0.0356076	-1.20969	SKBR3-LAPA down vs SKBR3-DMSO
PLK1	0.037107	-1.20963	SKBR3-LAPA down vs SKBR3-DMSO
GOLGA4	0.00803821	-1.2096	SKBR3-LAPA down vs SKBR3-DMSO
TUBB6	0.0400168	-1.20959	SKBR3-LAPA down vs SKBR3-DMSO
PCDHGB8P	0.0427358	-1.20945	SKBR3-LAPA down vs SKBR3-DMSO
GZF1	0.0351043	-1.20935	SKBR3-LAPA down vs SKBR3-DMSO
LOC100130900	0.0109256	-1.20887	SKBR3-LAPA down vs SKBR3-DMSO
KANK4	0.00171784	-1.20884	SKBR3-LAPA down vs SKBR3-DMSO
TSPY2	0.0410903	-1.20884	SKBR3-LAPA down vs SKBR3-DMSO
LOC146481	0.0497037	-1.20878	SKBR3-LAPA down vs SKBR3-DMSO
STK39	0.0293425	-1.20876	SKBR3-LAPA down vs SKBR3-DMSO
C1orf122	0.0431732	-1.2085	SKBR3-LAPA down vs SKBR3-DMSO
CENPI	0.0180589	-1.20842	SKBR3-LAPA down vs SKBR3-DMSO
GRIK1	0.028118	-1.20839	SKBR3-LAPA down vs SKBR3-DMSO
NAT15	0.039245	-1.20832	SKBR3-LAPA down vs SKBR3-DMSO
IMP3	0.0304296	-1.2083	SKBR3-LAPA down vs SKBR3-DMSO
TRNP1	0.00137987	-1.2082	SKBR3-LAPA down vs SKBR3-DMSO
UQCRFS1	0.00312858	-1.20818	SKBR3-LAPA down vs SKBR3-DMSO
LOC642855	0.0208098	-1.20809	SKBR3-LAPA down vs SKBR3-DMSO
VPS35	0.00354591	-1.20803	SKBR3-LAPA down vs SKBR3-DMSO
C7orf30	0.00583474	-1.20795	SKBR3-LAPA down vs SKBR3-DMSO
TMEM222	0.00829815	-1.20783	SKBR3-LAPA down vs SKBR3-DMSO
PDCL3	0.000615538	-1.20708	SKBR3-LAPA down vs SKBR3-DMSO
YTHDF3	0.0153718	-1.20707	SKBR3-LAPA down vs SKBR3-DMSO
SNHG3-RCC1	0.0260501	-1.20705	SKBR3-LAPA down vs SKBR3-DMSO
C7orf25	0.0267419	-1.20635	SKBR3-LAPA down vs SKBR3-DMSO
HRB	0.0112902	-1.20578	SKBR3-LAPA down vs SKBR3-DMSO
LOC643426	0.0423018	-1.20578	SKBR3-LAPA down vs SKBR3-DMSO
TTC4	0.00764774	-1.20576	SKBR3-LAPA down vs SKBR3-DMSO
CDK2AP1	0.0204496	-1.20558	SKBR3-LAPA down vs SKBR3-DMSO
EZR	0.00430977	-1.2047	SKBR3-LAPA down vs SKBR3-DMSO
CARD6	0.0429973	-1.20466	SKBR3-LAPA down vs SKBR3-DMSO
RFC1	0.0408309	-1.20465	SKBR3-LAPA down vs SKBR3-DMSO
NLRC5	0.00368147	-1.20452	SKBR3-LAPA down vs SKBR3-DMSO
LOC100131064	0.0262183	-1.20426	SKBR3-LAPA down vs SKBR3-DMSO
HSPD1	0.0170936	-1.20403	SKBR3-LAPA down vs SKBR3-DMSO
FAM175B	0.0292177	-1.20357	SKBR3-LAPA down vs SKBR3-DMSO
ZNF30	0.00785612	-1.20321	SKBR3-LAPA down vs SKBR3-DMSO
LOC652809	0.0396092	-1.20298	SKBR3-LAPA down vs SKBR3-DMSO
LDHA	0.0199136	-1.2029	SKBR3-LAPA down vs SKBR3-DMSO
ZNF281	0.0215403	-1.20277	SKBR3-LAPA down vs SKBR3-DMSO
AATF	0.0395448	-1.20274	SKBR3-LAPA down vs SKBR3-DMSO
DHCR7	0.0288057	-1.20268	SKBR3-LAPA down vs SKBR3-DMSO
POLE	0.0231106	-1.20247	SKBR3-LAPA down vs SKBR3-DMSO
OR3A4	0.00101831	-1.20242	SKBR3-LAPA down vs SKBR3-DMSO
GTF2H2B	0.0297779	-1.20224	SKBR3-LAPA down vs SKBR3-DMSO
N-PAC	0.0454039	-1.20222	SKBR3-LAPA down vs SKBR3-DMSO
AKT1	0.0317009	-1.2021	SKBR3-LAPA down vs SKBR3-DMSO
LOC653884	0.0211014	-1.20179	SKBR3-LAPA down vs SKBR3-DMSO
TTF2	0.0484982	-1.20176	SKBR3-LAPA down vs SKBR3-DMSO
RTP2	0.0153134	-1.20169	SKBR3-LAPA down vs SKBR3-DMSO
AIM1L	0.00958886	-1.20154	SKBR3-LAPA down vs SKBR3-DMSO
ADCK1	0.0134787	-1.20115	SKBR3-LAPA down vs SKBR3-DMSO
POLE3	0.00640119	-1.20101	SKBR3-LAPA down vs SKBR3-DMSO
C11orf75	0.0463104	-1.20094	SKBR3-LAPA down vs SKBR3-DMSO
TMSB4X	0.00290663	-1.20065	SKBR3-LAPA down vs SKBR3-DMSO
MTERF	0.0277371	-1.20059	SKBR3-LAPA down vs SKBR3-DMSO
LOC100131880	0.000864664	-1.20058	SKBR3-LAPA down vs SKBR3-DMSO
C1orf84	0.00750236	-1.20029	SKBR3-LAPA down vs SKBR3-DMSO
TSPAN14	0.00999108	-1.2002	SKBR3-LAPA down vs SKBR3-DMSO
LOC648603	0.0118931	-1.2002	SKBR3-LAPA down vs SKBR3-DMSO
CUL4A	0.013441	-1.2002	SKBR3-LAPA down vs SKBR3-DMSO
ZNF326	0.0484363	-1.19997	SKBR3-LAPA down vs SKBR3-DMSO
KHDC1L	0.0200685	-1.19986	SKBR3-LAPA down vs SKBR3-DMSO
IPO5	0.00879796	-1.19952	SKBR3-LAPA down vs SKBR3-DMSO
SF1	0.0352149	-1.1994	SKBR3-LAPA down vs SKBR3-DMSO
IMP4	0.010386	-1.19907	SKBR3-LAPA down vs SKBR3-DMSO
PRR3	0.0435307	-1.19903	SKBR3-LAPA down vs SKBR3-DMSO
TAX1BP1	0.0427853	-1.19897	SKBR3-LAPA down vs SKBR3-DMSO
UTP3	0.0066258	-1.19877	SKBR3-LAPA down vs SKBR3-DMSO
CSNK1G2	0.00166245	-1.19864	SKBR3-LAPA down vs SKBR3-DMSO
CFL1	0.0150805	-1.19854	SKBR3-LAPA down vs SKBR3-DMSO
TMEM201	0.00408137	-1.19852	SKBR3-LAPA down vs SKBR3-DMSO
LOC400013	0.022805	-1.19825	SKBR3-LAPA down vs SKBR3-DMSO
ZNF787	0.0260973	-1.19823	SKBR3-LAPA down vs SKBR3-DMSO
ENTPD6	0.0240379	-1.19816	SKBR3-LAPA down vs SKBR3-DMSO
C20orf7	0.0310977	-1.19805	SKBR3-LAPA down vs SKBR3-DMSO
DFFB	0.0434664	-1.19775	SKBR3-LAPA down vs SKBR3-DMSO
SCARNA4	0.0398566	-1.19606	SKBR3-LAPA down vs SKBR3-DMSO
2017-09-07	0.00620914	-1.19591	SKBR3-LAPA down vs SKBR3-DMSO
LOC647832	0.0199456	-1.19555	SKBR3-LAPA down vs SKBR3-DMSO
MTERFD1	0.00398945	-1.19544	SKBR3-LAPA down vs SKBR3-DMSO
ACLY	0.0319789	-1.1952	SKBR3-LAPA down vs SKBR3-DMSO
FLJ22222	0.0178048	-1.19509	SKBR3-LAPA down vs SKBR3-DMSO
ZBTB46	0.0329106	-1.19506	SKBR3-LAPA down vs SKBR3-DMSO
C14orf142	0.00248634	-1.19489	SKBR3-LAPA down vs SKBR3-DMSO
CCT7	0.0108642	-1.19458	SKBR3-LAPA down vs SKBR3-DMSO
PSMF1	0.0333802	-1.19432	SKBR3-LAPA down vs SKBR3-DMSO
GTPBP6	0.0181034	-1.19421	SKBR3-LAPA down vs SKBR3-DMSO
LOC644745	0.0316283	-1.19389	SKBR3-LAPA down vs SKBR3-DMSO
JMJD6	0.0075301	-1.19341	SKBR3-LAPA down vs SKBR3-DMSO
LOC645489	0.0464512	-1.19339	SKBR3-LAPA down vs SKBR3-DMSO
RNF216	0.0151956	-1.19305	SKBR3-LAPA down vs SKBR3-DMSO
LOC653355	0.0462771	-1.193	SKBR3-LAPA down vs SKBR3-DMSO
FKSG30	0.00291627	-1.19274	SKBR3-LAPA down vs SKBR3-DMSO
MGC71805	0.0419445	-1.19267	SKBR3-LAPA down vs SKBR3-DMSO
CDR2	0.0115434	-1.19259	SKBR3-LAPA down vs SKBR3-DMSO
FAM65A	0.0293439	-1.19215	SKBR3-LAPA down vs SKBR3-DMSO
DDX47	0.00954032	-1.19214	SKBR3-LAPA down vs SKBR3-DMSO
MGC70870	0.0463085	-1.19214	SKBR3-LAPA down vs SKBR3-DMSO
COX8C	0.02743	-1.19195	SKBR3-LAPA down vs SKBR3-DMSO
SRP9	0.0160906	-1.19163	SKBR3-LAPA down vs SKBR3-DMSO
TOMM5	0.00462128	-1.19121	SKBR3-LAPA down vs SKBR3-DMSO
TACSTD2	0.021318	-1.19121	SKBR3-LAPA down vs SKBR3-DMSO
RASSF1	0.0161913	-1.1912	SKBR3-LAPA down vs SKBR3-DMSO
PRKCD	0.0321722	-1.19119	SKBR3-LAPA down vs SKBR3-DMSO
ORMDL1	0.0127924	-1.19105	SKBR3-LAPA down vs SKBR3-DMSO
CADPS	0.0382605	-1.19104	SKBR3-LAPA down vs SKBR3-DMSO
NHS	0.0368313	-1.19088	SKBR3-LAPA down vs SKBR3-DMSO
NDFIP2	0.0106941	-1.19083	SKBR3-LAPA down vs SKBR3-DMSO
ORC5L	0.0132904	-1.1908	SKBR3-LAPA down vs SKBR3-DMSO
LOC643509	0.0475648	-1.19046	SKBR3-LAPA down vs SKBR3-DMSO
SOX9	0.00235279	-1.19018	SKBR3-LAPA down vs SKBR3-DMSO
HNRNPC	0.00136174	-1.19013	SKBR3-LAPA down vs SKBR3-DMSO
XYLB	0.0262076	-1.18997	SKBR3-LAPA down vs SKBR3-DMSO
RSHL3	0.0299483	-1.18973	SKBR3-LAPA down vs SKBR3-DMSO
NBEAL2	0.0210249	-1.18965	SKBR3-LAPA down vs SKBR3-DMSO
NOTCH3	0.0118818	-1.18961	SKBR3-LAPA down vs SKBR3-DMSO
FLJ35390	0.0364542	-1.18951	SKBR3-LAPA down vs SKBR3-DMSO
ZNF823	0.0481375	-1.18921	SKBR3-LAPA down vs SKBR3-DMSO
PARP14	0.0446076	-1.18891	SKBR3-LAPA down vs SKBR3-DMSO
LRP5L	0.0234675	-1.18878	SKBR3-LAPA down vs SKBR3-DMSO
EML1	0.0181593	-1.18874	SKBR3-LAPA down vs SKBR3-DMSO
DNAJB14	0.0394456	-1.18848	SKBR3-LAPA down vs SKBR3-DMSO
KTELC1	0.031388	-1.18845	SKBR3-LAPA down vs SKBR3-DMSO
LOC283155	0.0346021	-1.18842	SKBR3-LAPA down vs SKBR3-DMSO
SERTAD1	0.0379966	-1.18837	SKBR3-LAPA down vs SKBR3-DMSO
LOC652821	0.00776986	-1.18835	SKBR3-LAPA down vs SKBR3-DMSO
DYNC1I1	0.0261101	-1.18827	SKBR3-LAPA down vs SKBR3-DMSO
CKAP2	0.0168526	-1.18811	SKBR3-LAPA down vs SKBR3-DMSO
MBNL1	0.0227081	-1.18809	SKBR3-LAPA down vs SKBR3-DMSO
NAT9	0.0303096	-1.18798	SKBR3-LAPA down vs SKBR3-DMSO
USP14	0.00735144	-1.18779	SKBR3-LAPA down vs SKBR3-DMSO
PPIAL4A	0.0364491	-1.1877	SKBR3-LAPA down vs SKBR3-DMSO
CMTM4	0.0229515	-1.18761	SKBR3-LAPA down vs SKBR3-DMSO
PIK3CA	0.0390041	-1.18758	SKBR3-LAPA down vs SKBR3-DMSO
SDR9C7	0.0417182	-1.18741	SKBR3-LAPA down vs SKBR3-DMSO
DDX52	0.0275821	-1.18692	SKBR3-LAPA down vs SKBR3-DMSO
LOC100132247	0.00649982	-1.18639	SKBR3-LAPA down vs SKBR3-DMSO
DCLRE1A	0.047925	-1.18616	SKBR3-LAPA down vs SKBR3-DMSO
DDX39	0.0078628	-1.18598	SKBR3-LAPA down vs SKBR3-DMSO
MRPL20	0.0127339	-1.18597	SKBR3-LAPA down vs SKBR3-DMSO
LOC643395	0.0430285	-1.18577	SKBR3-LAPA down vs SKBR3-DMSO
SON	0.0054095	-1.18546	SKBR3-LAPA down vs SKBR3-DMSO
WDR22	0.0231263	-1.18537	SKBR3-LAPA down vs SKBR3-DMSO
LOC100131031	0.0420522	-1.18532	SKBR3-LAPA down vs SKBR3-DMSO
DUSP12	0.00275832	-1.18525	SKBR3-LAPA down vs SKBR3-DMSO
LOC390557	0.0149658	-1.18522	SKBR3-LAPA down vs SKBR3-DMSO
RPS7	0.00413905	-1.18517	SKBR3-LAPA down vs SKBR3-DMSO
SMG7	0.0170828	-1.18507	SKBR3-LAPA down vs SKBR3-DMSO
PPTC7	0.00159658	-1.18491	SKBR3-LAPA down vs SKBR3-DMSO
SPRY1	0.0302145	-1.18456	SKBR3-LAPA down vs SKBR3-DMSO
HK1	0.0156245	-1.1842	SKBR3-LAPA down vs SKBR3-DMSO
PRR13	0.043073	-1.18414	SKBR3-LAPA down vs SKBR3-DMSO
TRPM3	0.0215482	-1.18387	SKBR3-LAPA down vs SKBR3-DMSO
ZNF142	0.00369444	-1.18382	SKBR3-LAPA down vs SKBR3-DMSO
SPSB2	0.0108443	-1.18376	SKBR3-LAPA down vs SKBR3-DMSO
LOC285407	0.0342216	-1.18365	SKBR3-LAPA down vs SKBR3-DMSO
PTS	0.00471559	-1.18331	SKBR3-LAPA down vs SKBR3-DMSO
TMEM41A	0.0155324	-1.18297	SKBR3-LAPA down vs SKBR3-DMSO
C1orf55	0.000398484	-1.18292	SKBR3-LAPA down vs SKBR3-DMSO
YWHAH	0.0116495	-1.18291	SKBR3-LAPA down vs SKBR3-DMSO
DCTD	0.0102866	-1.18273	SKBR3-LAPA down vs SKBR3-DMSO
TTLL9	0.0451658	-1.18267	SKBR3-LAPA down vs SKBR3-DMSO
SPAG1	0.00437198	-1.1822	SKBR3-LAPA down vs SKBR3-DMSO
LOC401127	0.0158741	-1.1821	SKBR3-LAPA down vs SKBR3-DMSO
ZNRF3	0.0491576	-1.18207	SKBR3-LAPA down vs SKBR3-DMSO
SETD3	0.0366761	-1.18206	SKBR3-LAPA down vs SKBR3-DMSO
LOC100130413	0.0326958	-1.18203	SKBR3-LAPA down vs SKBR3-DMSO
POTEF	0.0450215	-1.1819	SKBR3-LAPA down vs SKBR3-DMSO
FAR2	0.0187179	-1.18187	SKBR3-LAPA down vs SKBR3-DMSO
CHFR	0.0438421	-1.18187	SKBR3-LAPA down vs SKBR3-DMSO
COL4A3BP	0.0324088	-1.18148	SKBR3-LAPA down vs SKBR3-DMSO
RPL7L1	0.0219725	-1.18134	SKBR3-LAPA down vs SKBR3-DMSO
UBE3C	0.0153498	-1.18102	SKBR3-LAPA down vs SKBR3-DMSO
CYP1B1	0.0363928	-1.18079	SKBR3-LAPA down vs SKBR3-DMSO
TRMT11	0.0475891	-1.18069	SKBR3-LAPA down vs SKBR3-DMSO
ZAK	0.0335889	-1.18056	SKBR3-LAPA down vs SKBR3-DMSO
MRPL32	0.00904174	-1.18044	SKBR3-LAPA down vs SKBR3-DMSO
CSF2RA	0.00463199	-1.18025	SKBR3-LAPA down vs SKBR3-DMSO
TMEM148	0.00232157	-1.18	SKBR3-LAPA down vs SKBR3-DMSO
EPGN	0.00177993	-1.17992	SKBR3-LAPA down vs SKBR3-DMSO
RG9MTD3	0.00146277	-1.17973	SKBR3-LAPA down vs SKBR3-DMSO
E4F1	0.014476	-1.17956	SKBR3-LAPA down vs SKBR3-DMSO
FASTKD5	0.0193843	-1.17938	SKBR3-LAPA down vs SKBR3-DMSO
LOC440353	0.0290475	-1.17934	SKBR3-LAPA down vs SKBR3-DMSO
PTP4A2	0.0478209	-1.17923	SKBR3-LAPA down vs SKBR3-DMSO
LMCD1	0.0176469	-1.17895	SKBR3-LAPA down vs SKBR3-DMSO
WIZ	0.0260059	-1.17851	SKBR3-LAPA down vs SKBR3-DMSO
LOC151658	0.0443341	-1.17837	SKBR3-LAPA down vs SKBR3-DMSO
NUP54	0.031087	-1.17826	SKBR3-LAPA down vs SKBR3-DMSO
ARRDC4	0.0486322	-1.17821	SKBR3-LAPA down vs SKBR3-DMSO
LOC728620	0.0295997	-1.17754	SKBR3-LAPA down vs SKBR3-DMSO
PLAG1	0.0202119	-1.17674	SKBR3-LAPA down vs SKBR3-DMSO
TRMT1	0.0216075	-1.1767	SKBR3-LAPA down vs SKBR3-DMSO
FKTN	0.0233566	-1.17638	SKBR3-LAPA down vs SKBR3-DMSO
RABEPK	0.0324285	-1.17636	SKBR3-LAPA down vs SKBR3-DMSO
ABCF1	0.00872551	-1.17634	SKBR3-LAPA down vs SKBR3-DMSO
NELF	0.0349047	-1.17632	SKBR3-LAPA down vs SKBR3-DMSO
LOC727757	0.0225857	-1.17628	SKBR3-LAPA down vs SKBR3-DMSO
MMGT1	0.0414874	-1.17627	SKBR3-LAPA down vs SKBR3-DMSO
GRAMD2	0.0139379	-1.17616	SKBR3-LAPA down vs SKBR3-DMSO
KTI12	0.00851598	-1.1761	SKBR3-LAPA down vs SKBR3-DMSO
TFF3	0.0301812	-1.17586	SKBR3-LAPA down vs SKBR3-DMSO
DTWD2	0.0105318	-1.17578	SKBR3-LAPA down vs SKBR3-DMSO
RRM2	0.00743681	-1.17569	SKBR3-LAPA down vs SKBR3-DMSO
ZZEF1	0.0126977	-1.17554	SKBR3-LAPA down vs SKBR3-DMSO
LOC256880	0.00217849	-1.17531	SKBR3-LAPA down vs SKBR3-DMSO
PPFIA1	0.00258412	-1.17513	SKBR3-LAPA down vs SKBR3-DMSO
LOC283202	0.0196431	-1.17508	SKBR3-LAPA down vs SKBR3-DMSO
C1orf124	0.00929931	-1.17506	SKBR3-LAPA down vs SKBR3-DMSO
UPF3B	0.0178925	-1.17501	SKBR3-LAPA down vs SKBR3-DMSO
DUSP23	0.0332728	-1.17492	SKBR3-LAPA down vs SKBR3-DMSO
VPS18	0.0488596	-1.17459	SKBR3-LAPA down vs SKBR3-DMSO
LOC100128653	0.0379372	-1.17452	SKBR3-LAPA down vs SKBR3-DMSO
SLC35E1	0.0149382	-1.17445	SKBR3-LAPA down vs SKBR3-DMSO
LOC728715	0.0361457	-1.17419	SKBR3-LAPA down vs SKBR3-DMSO
PIM3	0.0108238	-1.17415	SKBR3-LAPA down vs SKBR3-DMSO
H2AFZ	0.0126794	-1.17369	SKBR3-LAPA down vs SKBR3-DMSO
SEC24B	0.0489184	-1.17366	SKBR3-LAPA down vs SKBR3-DMSO
TFRC	0.0147043	-1.17348	SKBR3-LAPA down vs SKBR3-DMSO
RPF1	0.0178298	-1.17341	SKBR3-LAPA down vs SKBR3-DMSO
YAF2	0.0188835	-1.17303	SKBR3-LAPA down vs SKBR3-DMSO
LOC93432	0.0190117	-1.17288	SKBR3-LAPA down vs SKBR3-DMSO
TPD52L2	0.0372944	-1.17281	SKBR3-LAPA down vs SKBR3-DMSO
JUB	0.0438086	-1.17281	SKBR3-LAPA down vs SKBR3-DMSO
LOC647234	0.0147593	-1.17276	SKBR3-LAPA down vs SKBR3-DMSO
CBX2	0.0392845	-1.17268	SKBR3-LAPA down vs SKBR3-DMSO
ILKAP	0.0396852	-1.17268	SKBR3-LAPA down vs SKBR3-DMSO
MRPL41	0.0036034	-1.17261	SKBR3-LAPA down vs SKBR3-DMSO
PDCD10	0.0344098	-1.17258	SKBR3-LAPA down vs SKBR3-DMSO
ELOVL1	0.0275243	-1.17246	SKBR3-LAPA down vs SKBR3-DMSO
UTP6	0.00978028	-1.17214	SKBR3-LAPA down vs SKBR3-DMSO
HCFC1	0.0275071	-1.17208	SKBR3-LAPA down vs SKBR3-DMSO
LOC729663	0.0191883	-1.17189	SKBR3-LAPA down vs SKBR3-DMSO
SNRPA1	0.00607076	-1.17148	SKBR3-LAPA down vs SKBR3-DMSO
EIF4G1	0.0131922	-1.17143	SKBR3-LAPA down vs SKBR3-DMSO
DSG2	0.0181703	-1.17105	SKBR3-LAPA down vs SKBR3-DMSO
AOF2	0.0281432	-1.17105	SKBR3-LAPA down vs SKBR3-DMSO
C6orf47	0.0447531	-1.17063	SKBR3-LAPA down vs SKBR3-DMSO
LOC100134431	0.0410372	-1.17057	SKBR3-LAPA down vs SKBR3-DMSO
ITPA	0.00762699	-1.17036	SKBR3-LAPA down vs SKBR3-DMSO
LOC651125	0.0120348	-1.16989	SKBR3-LAPA down vs SKBR3-DMSO
PAICS	0.0236612	-1.16988	SKBR3-LAPA down vs SKBR3-DMSO
C3orf33	0.035804	-1.16969	SKBR3-LAPA down vs SKBR3-DMSO
C16orf35	0.0205449	-1.16948	SKBR3-LAPA down vs SKBR3-DMSO
XPR1	0.0407797	-1.16942	SKBR3-LAPA down vs SKBR3-DMSO
LOC644990	0.0384927	-1.1694	SKBR3-LAPA down vs SKBR3-DMSO
MAGEE1	0.0442529	-1.16924	SKBR3-LAPA down vs SKBR3-DMSO
LOC203547	0.00825641	-1.16893	SKBR3-LAPA down vs SKBR3-DMSO
B3GALNT1	0.0386913	-1.16864	SKBR3-LAPA down vs SKBR3-DMSO
CSF1R	0.0179672	-1.16849	SKBR3-LAPA down vs SKBR3-DMSO
CRK	0.00790924	-1.16845	SKBR3-LAPA down vs SKBR3-DMSO
SNX3	0.00461796	-1.16839	SKBR3-LAPA down vs SKBR3-DMSO
FBXO5	0.00474984	-1.16832	SKBR3-LAPA down vs SKBR3-DMSO
POLR1E	0.039023	-1.16823	SKBR3-LAPA down vs SKBR3-DMSO
CRNKL1	0.00418189	-1.16815	SKBR3-LAPA down vs SKBR3-DMSO
SNTB2	0.00769957	-1.16741	SKBR3-LAPA down vs SKBR3-DMSO
SDCCAG10	0.0357085	-1.16675	SKBR3-LAPA down vs SKBR3-DMSO
C19orf31	0.00515394	-1.16671	SKBR3-LAPA down vs SKBR3-DMSO
HNRNPR	0.00861412	-1.16668	SKBR3-LAPA down vs SKBR3-DMSO
C19orf22	0.0127723	-1.16612	SKBR3-LAPA down vs SKBR3-DMSO
NUP93	0.0470398	-1.1656	SKBR3-LAPA down vs SKBR3-DMSO
THUMPD1	0.0122295	-1.16528	SKBR3-LAPA down vs SKBR3-DMSO
AGTR1	0.0133151	-1.16519	SKBR3-LAPA down vs SKBR3-DMSO
NPR3	0.0159343	-1.16479	SKBR3-LAPA down vs SKBR3-DMSO
LOC643595	0.0291021	-1.16478	SKBR3-LAPA down vs SKBR3-DMSO
RPUSD1	0.012025	-1.1642	SKBR3-LAPA down vs SKBR3-DMSO
EXOC3L	0.00792468	-1.16347	SKBR3-LAPA down vs SKBR3-DMSO
C5orf22	0.0136822	-1.16329	SKBR3-LAPA down vs SKBR3-DMSO
SLC2A6	0.0317659	-1.16314	SKBR3-LAPA down vs SKBR3-DMSO
PRAMEF1	0.0242995	-1.1631	SKBR3-LAPA down vs SKBR3-DMSO
SLC6A10P	0.015462	-1.1629	SKBR3-LAPA down vs SKBR3-DMSO
ZFP36	0.0138472	-1.16281	SKBR3-LAPA down vs SKBR3-DMSO
RAN	0.0192724	-1.16277	SKBR3-LAPA down vs SKBR3-DMSO
C3orf21	0.029585	-1.16273	SKBR3-LAPA down vs SKBR3-DMSO
CTBP1	0.0130803	-1.16263	SKBR3-LAPA down vs SKBR3-DMSO
RBBP6	0.00708713	-1.16224	SKBR3-LAPA down vs SKBR3-DMSO
LRRC29	0.0473799	-1.16223	SKBR3-LAPA down vs SKBR3-DMSO
TSPAN5	0.0448353	-1.1622	SKBR3-LAPA down vs SKBR3-DMSO
SLC38A1	0.00334327	-1.16184	SKBR3-LAPA down vs SKBR3-DMSO
ALKBH5	0.00624703	-1.1617	SKBR3-LAPA down vs SKBR3-DMSO
LOC100128266	0.0126068	-1.16168	SKBR3-LAPA down vs SKBR3-DMSO
POLR2C	0.00366975	-1.16154	SKBR3-LAPA down vs SKBR3-DMSO
KCNK13	0.00391173	-1.16113	SKBR3-LAPA down vs SKBR3-DMSO
LIMS1	4.19764e-05	-1.16105	SKBR3-LAPA down vs SKBR3-DMSO
MYD88	0.0123304	-1.16103	SKBR3-LAPA down vs SKBR3-DMSO
EIF2B5	0.00994976	-1.16073	SKBR3-LAPA down vs SKBR3-DMSO
SMARCE1	0.0058633	-1.16049	SKBR3-LAPA down vs SKBR3-DMSO
C12orf35	0.0256732	-1.16001	SKBR3-LAPA down vs SKBR3-DMSO
CD58	0.0302386	-1.1599	SKBR3-LAPA down vs SKBR3-DMSO
DCLK3	0.0234837	-1.15962	SKBR3-LAPA down vs SKBR3-DMSO
ATXN2	0.0157859	-1.15948	SKBR3-LAPA down vs SKBR3-DMSO
SGPP2	0.0481088	-1.15919	SKBR3-LAPA down vs SKBR3-DMSO
SMAGP	0.0346621	-1.15824	SKBR3-LAPA down vs SKBR3-DMSO
C16orf61	0.0283444	-1.15804	SKBR3-LAPA down vs SKBR3-DMSO
LCLAT1	0.000346606	-1.15785	SKBR3-LAPA down vs SKBR3-DMSO
CCDC124	0.00351714	-1.15763	SKBR3-LAPA down vs SKBR3-DMSO
DUS2L	0.00858294	-1.15757	SKBR3-LAPA down vs SKBR3-DMSO
ITGAX	0.0466138	-1.15756	SKBR3-LAPA down vs SKBR3-DMSO
MID1IP1	0.0391692	-1.15753	SKBR3-LAPA down vs SKBR3-DMSO
SNPH	0.0181567	-1.15706	SKBR3-LAPA down vs SKBR3-DMSO
OR1B1	0.0336935	-1.1566	SKBR3-LAPA down vs SKBR3-DMSO
ARPP19	0.0133309	-1.15634	SKBR3-LAPA down vs SKBR3-DMSO
LOC650038	0.0182935	-1.15595	SKBR3-LAPA down vs SKBR3-DMSO
ABCA12	0.0244263	-1.15587	SKBR3-LAPA down vs SKBR3-DMSO
ATE1	0.0393267	-1.15584	SKBR3-LAPA down vs SKBR3-DMSO
LOC100131320	0.034122	-1.1555	SKBR3-LAPA down vs SKBR3-DMSO
HIP2	0.0224179	-1.15531	SKBR3-LAPA down vs SKBR3-DMSO
LOC389203	0.0287081	-1.15518	SKBR3-LAPA down vs SKBR3-DMSO
MST4	0.0113592	-1.15517	SKBR3-LAPA down vs SKBR3-DMSO
FAM3C	0.0223795	-1.15502	SKBR3-LAPA down vs SKBR3-DMSO
PSMD6	0.028137	-1.15491	SKBR3-LAPA down vs SKBR3-DMSO
LOC728564	0.0202223	-1.15398	SKBR3-LAPA down vs SKBR3-DMSO
SLC2A9	0.0319132	-1.15382	SKBR3-LAPA down vs SKBR3-DMSO
CACNB3	0.0273079	-1.1538	SKBR3-LAPA down vs SKBR3-DMSO
FERD3L	0.0277386	-1.1537	SKBR3-LAPA down vs SKBR3-DMSO
EVL	0.00444682	-1.15368	SKBR3-LAPA down vs SKBR3-DMSO
POLR2H	0.0331198	-1.1535	SKBR3-LAPA down vs SKBR3-DMSO
SPNS2	0.0269823	-1.15343	SKBR3-LAPA down vs SKBR3-DMSO
SOX11	0.0437497	-1.15329	SKBR3-LAPA down vs SKBR3-DMSO
PTBP1	0.00327261	-1.153	SKBR3-LAPA down vs SKBR3-DMSO
DAB2IP	0.0105501	-1.15288	SKBR3-LAPA down vs SKBR3-DMSO
TFAP2A	0.0385164	-1.15203	SKBR3-LAPA down vs SKBR3-DMSO
CXCL16	0.0241932	-1.15043	SKBR3-LAPA down vs SKBR3-DMSO
CD81	0.0184523	-1.1498	SKBR3-LAPA down vs SKBR3-DMSO
LOC732455	0.00392468	-1.1492	SKBR3-LAPA down vs SKBR3-DMSO
DIAPH1	0.00577948	-1.14873	SKBR3-LAPA down vs SKBR3-DMSO
UACA	0.0388865	-1.14868	SKBR3-LAPA down vs SKBR3-DMSO
QTRT1	0.0218887	-1.1485	SKBR3-LAPA down vs SKBR3-DMSO
WDFY1	0.0291252	-1.14825	SKBR3-LAPA down vs SKBR3-DMSO
RYK	0.00448397	-1.14814	SKBR3-LAPA down vs SKBR3-DMSO
INTS3	0.0327423	-1.14809	SKBR3-LAPA down vs SKBR3-DMSO
TUBG2	0.022482	-1.1475	SKBR3-LAPA down vs SKBR3-DMSO
CSDA	0.0120683	-1.14745	SKBR3-LAPA down vs SKBR3-DMSO
LOC100131094	0.0337523	-1.14728	SKBR3-LAPA down vs SKBR3-DMSO
LOC650369	0.0389127	-1.14722	SKBR3-LAPA down vs SKBR3-DMSO
ATP2A2	0.0255292	-1.14683	SKBR3-LAPA down vs SKBR3-DMSO
TULP4	0.0255401	-1.14677	SKBR3-LAPA down vs SKBR3-DMSO
RNF8	0.0153286	-1.14654	SKBR3-LAPA down vs SKBR3-DMSO
RPP38	0.0274149	-1.14622	SKBR3-LAPA down vs SKBR3-DMSO
GRHL3	0.00180181	-1.14591	SKBR3-LAPA down vs SKBR3-DMSO
TTC22	0.0238718	-1.14585	SKBR3-LAPA down vs SKBR3-DMSO
LHX1	0.0316438	-1.14531	SKBR3-LAPA down vs SKBR3-DMSO
LSM2	0.0285749	-1.14491	SKBR3-LAPA down vs SKBR3-DMSO
LACTB	0.038716	-1.14471	SKBR3-LAPA down vs SKBR3-DMSO
MRPL33	0.0313403	-1.14437	SKBR3-LAPA down vs SKBR3-DMSO
PRKCABP	0.0200504	-1.14331	SKBR3-LAPA down vs SKBR3-DMSO
ZBTB9	0.0219069	-1.1433	SKBR3-LAPA down vs SKBR3-DMSO
MCRS1	0.0263486	-1.14319	SKBR3-LAPA down vs SKBR3-DMSO
LOC646484	0.0116427	-1.14306	SKBR3-LAPA down vs SKBR3-DMSO
FAM127A	0.0407252	-1.14282	SKBR3-LAPA down vs SKBR3-DMSO
LOC100131544	0.0406579	-1.14272	SKBR3-LAPA down vs SKBR3-DMSO
[truncated: 2,255 more rows]

## Sheet: SKBR3 THZ1, p<0.05
SYMBOL	p-value(SKBR3-THZ1 250 vs. SKBR3-DMSO)	Fold-Change(SKBR3-THZ1 250 vs. SKBR3-DMSO)	Fold-Change(SKBR3-THZ1 250 vs. SKBR3-DMSO) (Description)
ID3	1.85864e-07	-21.6862	SKBR3-THZ1 250 down vs SKBR3-DMSO
HPS6	6.90878e-05	-17.6664	SKBR3-THZ1 250 down vs SKBR3-DMSO
C7orf68	2.2714e-06	-17.2229	SKBR3-THZ1 250 down vs SKBR3-DMSO
TIGD5	9.60094e-06	-16.6726	SKBR3-THZ1 250 down vs SKBR3-DMSO
MYC	7.56518e-08	-14.1687	SKBR3-THZ1 250 down vs SKBR3-DMSO
PLEKHF1	0.000133916	-12.6044	SKBR3-THZ1 250 down vs SKBR3-DMSO
DUSP1	4.80617e-05	-12.1088	SKBR3-THZ1 250 down vs SKBR3-DMSO
DDIT4	2.19482e-06	-12.002	SKBR3-THZ1 250 down vs SKBR3-DMSO
C14orf169	2.68598e-06	-11.9426	SKBR3-THZ1 250 down vs SKBR3-DMSO
CEBPB	1.51092e-05	-11.9111	SKBR3-THZ1 250 down vs SKBR3-DMSO
IRF1	5.90485e-05	-11.7452	SKBR3-THZ1 250 down vs SKBR3-DMSO
FADD	2.40498e-05	-11.1095	SKBR3-THZ1 250 down vs SKBR3-DMSO
AXUD1	3.86826e-06	-10.6618	SKBR3-THZ1 250 down vs SKBR3-DMSO
RPUSD2	6.71594e-07	-10.3386	SKBR3-THZ1 250 down vs SKBR3-DMSO
BAMBI	1.21628e-06	-10.1196	SKBR3-THZ1 250 down vs SKBR3-DMSO
ZBED5	4.96759e-06	-9.71351	SKBR3-THZ1 250 down vs SKBR3-DMSO
TSKU	9.99716e-07	-9.43791	SKBR3-THZ1 250 down vs SKBR3-DMSO
MX1	0.000637107	-9.16255	SKBR3-THZ1 250 down vs SKBR3-DMSO
FOXA1	1.14042e-07	-9.07385	SKBR3-THZ1 250 down vs SKBR3-DMSO
BCDIN3D	6.44153e-07	-8.62844	SKBR3-THZ1 250 down vs SKBR3-DMSO
CYR61	4.94489e-05	-8.60609	SKBR3-THZ1 250 down vs SKBR3-DMSO
ZSWIM1	6.10149e-05	-8.59846	SKBR3-THZ1 250 down vs SKBR3-DMSO
ELF3	2.47383e-05	-8.58037	SKBR3-THZ1 250 down vs SKBR3-DMSO
TRMT12	6.2142e-06	-8.44915	SKBR3-THZ1 250 down vs SKBR3-DMSO
OKL38	1.07457e-05	-8.033	SKBR3-THZ1 250 down vs SKBR3-DMSO
IMP3	1.8149e-07	-7.92352	SKBR3-THZ1 250 down vs SKBR3-DMSO
CEBPD	2.23288e-05	-7.89902	SKBR3-THZ1 250 down vs SKBR3-DMSO
ZC3H4	6.49518e-05	-7.87318	SKBR3-THZ1 250 down vs SKBR3-DMSO
PTCD1	8.08547e-06	-7.8285	SKBR3-THZ1 250 down vs SKBR3-DMSO
RAB40C	3.33315e-06	-7.59376	SKBR3-THZ1 250 down vs SKBR3-DMSO
SMAD6	3.87595e-05	-7.16632	SKBR3-THZ1 250 down vs SKBR3-DMSO
CCNF	2.63656e-05	-7.09983	SKBR3-THZ1 250 down vs SKBR3-DMSO
ZNF746	9.71113e-06	-7.04619	SKBR3-THZ1 250 down vs SKBR3-DMSO
TRIB1	0.000300153	-7.03256	SKBR3-THZ1 250 down vs SKBR3-DMSO
CBX2	3.03331e-06	-7.01576	SKBR3-THZ1 250 down vs SKBR3-DMSO
C1orf131	4.91316e-05	-7.01507	SKBR3-THZ1 250 down vs SKBR3-DMSO
FEM1A	1.21355e-05	-6.85842	SKBR3-THZ1 250 down vs SKBR3-DMSO
SPRY1	7.70787e-06	-6.85126	SKBR3-THZ1 250 down vs SKBR3-DMSO
FLJ35767	0.000316159	-6.84062	SKBR3-THZ1 250 down vs SKBR3-DMSO
PRAGMIN	1.89424e-05	-6.81851	SKBR3-THZ1 250 down vs SKBR3-DMSO
TFAP2C	1.19369e-06	-6.75929	SKBR3-THZ1 250 down vs SKBR3-DMSO
TRIB3	3.16358e-06	-6.57453	SKBR3-THZ1 250 down vs SKBR3-DMSO
SURF6	1.87583e-06	-6.53377	SKBR3-THZ1 250 down vs SKBR3-DMSO
RRS1	9.51596e-05	-6.48618	SKBR3-THZ1 250 down vs SKBR3-DMSO
BCAR3	1.28661e-05	-6.40489	SKBR3-THZ1 250 down vs SKBR3-DMSO
MUL1	4.25553e-06	-6.33173	SKBR3-THZ1 250 down vs SKBR3-DMSO
ADM	0.000386036	-6.27663	SKBR3-THZ1 250 down vs SKBR3-DMSO
TRIM11	0.000767456	-6.26985	SKBR3-THZ1 250 down vs SKBR3-DMSO
CLDN23	2.55741e-05	-6.26232	SKBR3-THZ1 250 down vs SKBR3-DMSO
PPRC1	2.28625e-06	-6.26226	SKBR3-THZ1 250 down vs SKBR3-DMSO
GEMIN4	9.53392e-06	-6.25476	SKBR3-THZ1 250 down vs SKBR3-DMSO
LOC728006	4.88358e-05	-6.24157	SKBR3-THZ1 250 down vs SKBR3-DMSO
RHOV	2.3295e-05	-6.23191	SKBR3-THZ1 250 down vs SKBR3-DMSO
IRX3	1.7511e-06	-6.18291	SKBR3-THZ1 250 down vs SKBR3-DMSO
TNFRSF12A	9.59379e-06	-6.17773	SKBR3-THZ1 250 down vs SKBR3-DMSO
PHF23	0.000386033	-6.10804	SKBR3-THZ1 250 down vs SKBR3-DMSO
GPN2	9.27005e-07	-6.0759	SKBR3-THZ1 250 down vs SKBR3-DMSO
AURKA	1.9439e-06	-6.07234	SKBR3-THZ1 250 down vs SKBR3-DMSO
DLX3	1.55636e-05	-6.00491	SKBR3-THZ1 250 down vs SKBR3-DMSO
DNAJB1	3.69236e-06	-6.0015	SKBR3-THZ1 250 down vs SKBR3-DMSO
BCL3	4.59013e-06	-5.98447	SKBR3-THZ1 250 down vs SKBR3-DMSO
CITED2	3.32402e-05	-5.98015	SKBR3-THZ1 250 down vs SKBR3-DMSO
PLEKHG3	9.80291e-06	-5.89226	SKBR3-THZ1 250 down vs SKBR3-DMSO
HJURP	4.68346e-05	-5.88756	SKBR3-THZ1 250 down vs SKBR3-DMSO
TRIM47	2.23992e-06	-5.83459	SKBR3-THZ1 250 down vs SKBR3-DMSO
CYP1A1	0.000393637	-5.80726	SKBR3-THZ1 250 down vs SKBR3-DMSO
ZNF296	1.15229e-05	-5.7571	SKBR3-THZ1 250 down vs SKBR3-DMSO
EDN2	5.80011e-05	-5.74447	SKBR3-THZ1 250 down vs SKBR3-DMSO
ZBTB9	0.000646151	-5.64355	SKBR3-THZ1 250 down vs SKBR3-DMSO
FRAT2	6.4825e-05	-5.64183	SKBR3-THZ1 250 down vs SKBR3-DMSO
C1orf106	4.44397e-06	-5.59356	SKBR3-THZ1 250 down vs SKBR3-DMSO
C6orf47	0.000130431	-5.50824	SKBR3-THZ1 250 down vs SKBR3-DMSO
ZNF217	1.29092e-06	-5.48997	SKBR3-THZ1 250 down vs SKBR3-DMSO
RUNDC1	0.000742533	-5.48824	SKBR3-THZ1 250 down vs SKBR3-DMSO
TIPARP	0.000315424	-5.36968	SKBR3-THZ1 250 down vs SKBR3-DMSO
TMEM60	2.27296e-06	-5.35534	SKBR3-THZ1 250 down vs SKBR3-DMSO
E2F2	1.42197e-05	-5.33308	SKBR3-THZ1 250 down vs SKBR3-DMSO
NUP62	3.29965e-05	-5.3099	SKBR3-THZ1 250 down vs SKBR3-DMSO
TNFRSF1A	0.000126919	-5.29795	SKBR3-THZ1 250 down vs SKBR3-DMSO
FAM46B	5.69503e-06	-5.28434	SKBR3-THZ1 250 down vs SKBR3-DMSO
PPP1R3D	8.63043e-05	-5.26416	SKBR3-THZ1 250 down vs SKBR3-DMSO
ID1	8.98732e-06	-5.25915	SKBR3-THZ1 250 down vs SKBR3-DMSO
C17orf97	0.000254963	-5.20721	SKBR3-THZ1 250 down vs SKBR3-DMSO
TTC4	1.12165e-05	-5.20147	SKBR3-THZ1 250 down vs SKBR3-DMSO
LOC653506	6.08773e-05	-5.17573	SKBR3-THZ1 250 down vs SKBR3-DMSO
PHRF1	1.01648e-05	-5.16639	SKBR3-THZ1 250 down vs SKBR3-DMSO
TMEM115	0.000199207	-5.14595	SKBR3-THZ1 250 down vs SKBR3-DMSO
TAF4	1.4009e-05	-5.10817	SKBR3-THZ1 250 down vs SKBR3-DMSO
RP9	4.77175e-06	-5.08541	SKBR3-THZ1 250 down vs SKBR3-DMSO
C15orf39	0.000608809	-5.01546	SKBR3-THZ1 250 down vs SKBR3-DMSO
EXOSC3	2.15995e-05	-5.01399	SKBR3-THZ1 250 down vs SKBR3-DMSO
ZNF142	2.8604e-06	-4.97889	SKBR3-THZ1 250 down vs SKBR3-DMSO
ZNF319	2.33495e-05	-4.96196	SKBR3-THZ1 250 down vs SKBR3-DMSO
CHCHD4	3.26002e-05	-4.90173	SKBR3-THZ1 250 down vs SKBR3-DMSO
IRF2BP2	7.98686e-05	-4.89905	SKBR3-THZ1 250 down vs SKBR3-DMSO
RDH14	4.26956e-06	-4.81145	SKBR3-THZ1 250 down vs SKBR3-DMSO
ZBTB48	3.52108e-05	-4.76706	SKBR3-THZ1 250 down vs SKBR3-DMSO
CCDC12	4.9211e-06	-4.75098	SKBR3-THZ1 250 down vs SKBR3-DMSO
PIM3	0.00017917	-4.70683	SKBR3-THZ1 250 down vs SKBR3-DMSO
ARID1A	8.19865e-06	-4.69833	SKBR3-THZ1 250 down vs SKBR3-DMSO
C1orf74	7.38864e-07	-4.68889	SKBR3-THZ1 250 down vs SKBR3-DMSO
C9orf152	6.57452e-05	-4.67444	SKBR3-THZ1 250 down vs SKBR3-DMSO
FAM110A	3.22614e-05	-4.64669	SKBR3-THZ1 250 down vs SKBR3-DMSO
SDHAF1	5.47808e-05	-4.64248	SKBR3-THZ1 250 down vs SKBR3-DMSO
CDC42EP2	0.000431138	-4.63523	SKBR3-THZ1 250 down vs SKBR3-DMSO
ZBTB42	0.000441099	-4.63127	SKBR3-THZ1 250 down vs SKBR3-DMSO
TMEM55B	0.00104463	-4.62715	SKBR3-THZ1 250 down vs SKBR3-DMSO
BRPF1	2.50707e-05	-4.61395	SKBR3-THZ1 250 down vs SKBR3-DMSO
OBFC2A	0.000323363	-4.61189	SKBR3-THZ1 250 down vs SKBR3-DMSO
PRIC285	0.000541093	-4.60855	SKBR3-THZ1 250 down vs SKBR3-DMSO
PELO	9.84116e-06	-4.60012	SKBR3-THZ1 250 down vs SKBR3-DMSO
ISG20L1	1.66542e-05	-4.59931	SKBR3-THZ1 250 down vs SKBR3-DMSO
NGDN	2.34673e-05	-4.58451	SKBR3-THZ1 250 down vs SKBR3-DMSO
PRR15L	0.000222892	-4.57877	SKBR3-THZ1 250 down vs SKBR3-DMSO
TMEM177	6.07782e-07	-4.57565	SKBR3-THZ1 250 down vs SKBR3-DMSO
LOC148413	3.4332e-05	-4.56388	SKBR3-THZ1 250 down vs SKBR3-DMSO
PPAN	0.000131509	-4.50184	SKBR3-THZ1 250 down vs SKBR3-DMSO
ARID5B	0.000391084	-4.48892	SKBR3-THZ1 250 down vs SKBR3-DMSO
C2orf44	8.0128e-06	-4.4882	SKBR3-THZ1 250 down vs SKBR3-DMSO
NXT1	2.81875e-05	-4.48079	SKBR3-THZ1 250 down vs SKBR3-DMSO
EFNA4	4.75171e-06	-4.47846	SKBR3-THZ1 250 down vs SKBR3-DMSO
TP53RK	2.85637e-05	-4.4783	SKBR3-THZ1 250 down vs SKBR3-DMSO
BRIX1	0.000134362	-4.47469	SKBR3-THZ1 250 down vs SKBR3-DMSO
SCO2	3.05577e-06	-4.47376	SKBR3-THZ1 250 down vs SKBR3-DMSO
PRDM4	3.11756e-06	-4.47141	SKBR3-THZ1 250 down vs SKBR3-DMSO
ZNF581	0.000109457	-4.45285	SKBR3-THZ1 250 down vs SKBR3-DMSO
HSPC111	9.59044e-05	-4.45216	SKBR3-THZ1 250 down vs SKBR3-DMSO
AVPI1	3.60802e-05	-4.44444	SKBR3-THZ1 250 down vs SKBR3-DMSO
SOX13	2.19657e-05	-4.42228	SKBR3-THZ1 250 down vs SKBR3-DMSO
CDR2	5.44094e-06	-4.40294	SKBR3-THZ1 250 down vs SKBR3-DMSO
KLF2	0.000402316	-4.39935	SKBR3-THZ1 250 down vs SKBR3-DMSO
RASL11B	0.000146575	-4.37451	SKBR3-THZ1 250 down vs SKBR3-DMSO
ZC3H5	0.00031078	-4.37164	SKBR3-THZ1 250 down vs SKBR3-DMSO
SERTAD1	0.000118026	-4.3581	SKBR3-THZ1 250 down vs SKBR3-DMSO
C1orf116	2.15759e-06	-4.34162	SKBR3-THZ1 250 down vs SKBR3-DMSO
IQCC	0.000325107	-4.32123	SKBR3-THZ1 250 down vs SKBR3-DMSO
LRFN3	7.91868e-06	-4.30987	SKBR3-THZ1 250 down vs SKBR3-DMSO
TGIF1	0.000102412	-4.29684	SKBR3-THZ1 250 down vs SKBR3-DMSO
ZNF165	5.46804e-05	-4.27242	SKBR3-THZ1 250 down vs SKBR3-DMSO
IRF9	0.000277281	-4.26822	SKBR3-THZ1 250 down vs SKBR3-DMSO
ZBTB45	0.00234648	-4.2586	SKBR3-THZ1 250 down vs SKBR3-DMSO
C20orf20	4.47237e-06	-4.24755	SKBR3-THZ1 250 down vs SKBR3-DMSO
TRAF3IP2	1.02203e-06	-4.24151	SKBR3-THZ1 250 down vs SKBR3-DMSO
MEPCE	0.000461462	-4.23136	SKBR3-THZ1 250 down vs SKBR3-DMSO
ZBTB3	9.01278e-05	-4.22973	SKBR3-THZ1 250 down vs SKBR3-DMSO
TFAP2A	1.40734e-05	-4.22229	SKBR3-THZ1 250 down vs SKBR3-DMSO
C20orf55	8.94025e-06	-4.2039	SKBR3-THZ1 250 down vs SKBR3-DMSO
C8orf41	5.33568e-05	-4.1707	SKBR3-THZ1 250 down vs SKBR3-DMSO
URG4	4.23166e-06	-4.16851	SKBR3-THZ1 250 down vs SKBR3-DMSO
CBX4	0.000101603	-4.15873	SKBR3-THZ1 250 down vs SKBR3-DMSO
ZNF622	4.03353e-05	-4.15174	SKBR3-THZ1 250 down vs SKBR3-DMSO
E2F3	2.12821e-05	-4.13652	SKBR3-THZ1 250 down vs SKBR3-DMSO
FBXO31	0.000185444	-4.1304	SKBR3-THZ1 250 down vs SKBR3-DMSO
NFKBIE	1.96622e-05	-4.12817	SKBR3-THZ1 250 down vs SKBR3-DMSO
RARA	2.09437e-05	-4.12665	SKBR3-THZ1 250 down vs SKBR3-DMSO
SAC3D1	9.45225e-07	-4.12536	SKBR3-THZ1 250 down vs SKBR3-DMSO
INTS5	0.000249307	-4.11298	SKBR3-THZ1 250 down vs SKBR3-DMSO
METTL1	2.88289e-06	-4.1055	SKBR3-THZ1 250 down vs SKBR3-DMSO
CHST15	2.13059e-05	-4.07005	SKBR3-THZ1 250 down vs SKBR3-DMSO
HES1	0.00105382	-4.06364	SKBR3-THZ1 250 down vs SKBR3-DMSO
KIAA0355	2.11073e-05	-4.05247	SKBR3-THZ1 250 down vs SKBR3-DMSO
HOXC13	0.000324027	-4.04385	SKBR3-THZ1 250 down vs SKBR3-DMSO
CITED4	1.85003e-06	-4.04028	SKBR3-THZ1 250 down vs SKBR3-DMSO
RHOB	4.80488e-05	-4.04002	SKBR3-THZ1 250 down vs SKBR3-DMSO
LDLR	8.99822e-06	-4.03019	SKBR3-THZ1 250 down vs SKBR3-DMSO
MIDN	8.50117e-06	-4.02205	SKBR3-THZ1 250 down vs SKBR3-DMSO
DNTTIP1	7.41838e-05	-4.00748	SKBR3-THZ1 250 down vs SKBR3-DMSO
C14orf104	0.000104447	-4.00269	SKBR3-THZ1 250 down vs SKBR3-DMSO
C7orf49	0.00453718	-3.99412	SKBR3-THZ1 250 down vs SKBR3-DMSO
C8orf76	1.31435e-06	-3.98945	SKBR3-THZ1 250 down vs SKBR3-DMSO
BHLHB2	0.00107833	-3.97645	SKBR3-THZ1 250 down vs SKBR3-DMSO
CCDC102A	0.0021906	-3.9618	SKBR3-THZ1 250 down vs SKBR3-DMSO
BYSL	3.2899e-05	-3.9564	SKBR3-THZ1 250 down vs SKBR3-DMSO
PUS1	3.11431e-05	-3.94671	SKBR3-THZ1 250 down vs SKBR3-DMSO
LCMT2	8.47713e-06	-3.94456	SKBR3-THZ1 250 down vs SKBR3-DMSO
ZFP36L2	7.92904e-05	-3.94124	SKBR3-THZ1 250 down vs SKBR3-DMSO
JMJD4	0.00097356	-3.93801	SKBR3-THZ1 250 down vs SKBR3-DMSO
DTX2	0.000170188	-3.93045	SKBR3-THZ1 250 down vs SKBR3-DMSO
WDR67	2.37599e-05	-3.92556	SKBR3-THZ1 250 down vs SKBR3-DMSO
SNORA24	0.00262733	-3.92302	SKBR3-THZ1 250 down vs SKBR3-DMSO
RRP8	2.12642e-06	-3.91243	SKBR3-THZ1 250 down vs SKBR3-DMSO
VPS37C	3.04247e-06	-3.90849	SKBR3-THZ1 250 down vs SKBR3-DMSO
PHF13	0.000224742	-3.89733	SKBR3-THZ1 250 down vs SKBR3-DMSO
AIMP2	3.82328e-05	-3.89324	SKBR3-THZ1 250 down vs SKBR3-DMSO
BRD1	0.000419462	-3.89021	SKBR3-THZ1 250 down vs SKBR3-DMSO
HPDL	0.00010585	-3.88883	SKBR3-THZ1 250 down vs SKBR3-DMSO
MAD2L1BP	9.16915e-06	-3.87471	SKBR3-THZ1 250 down vs SKBR3-DMSO
ZC3HC1	0.00013692	-3.84428	SKBR3-THZ1 250 down vs SKBR3-DMSO
NOTCH1	0.000140444	-3.8289	SKBR3-THZ1 250 down vs SKBR3-DMSO
CRKL	7.07909e-05	-3.82819	SKBR3-THZ1 250 down vs SKBR3-DMSO
CDC42EP4	1.97502e-05	-3.81296	SKBR3-THZ1 250 down vs SKBR3-DMSO
PPP1R15A	4.3118e-06	-3.81145	SKBR3-THZ1 250 down vs SKBR3-DMSO
FOXJ2	8.5243e-05	-3.81008	SKBR3-THZ1 250 down vs SKBR3-DMSO
METRNL	1.23209e-05	-3.80538	SKBR3-THZ1 250 down vs SKBR3-DMSO
ZNF627	6.6373e-05	-3.80532	SKBR3-THZ1 250 down vs SKBR3-DMSO
ZNF212	0.000821786	-3.79446	SKBR3-THZ1 250 down vs SKBR3-DMSO
GEMIN6	9.48518e-06	-3.79384	SKBR3-THZ1 250 down vs SKBR3-DMSO
ZNF828	7.09686e-05	-3.79346	SKBR3-THZ1 250 down vs SKBR3-DMSO
TICAM1	0.000365112	-3.79183	SKBR3-THZ1 250 down vs SKBR3-DMSO
C1orf135	6.27629e-05	-3.79148	SKBR3-THZ1 250 down vs SKBR3-DMSO
ZNF7	0.000453702	-3.78388	SKBR3-THZ1 250 down vs SKBR3-DMSO
FLJ39827	0.00166621	-3.77702	SKBR3-THZ1 250 down vs SKBR3-DMSO
SLC25A19	3.94379e-05	-3.76994	SKBR3-THZ1 250 down vs SKBR3-DMSO
C19orf48	1.00162e-06	-3.74885	SKBR3-THZ1 250 down vs SKBR3-DMSO
PIGC	2.01219e-05	-3.74182	SKBR3-THZ1 250 down vs SKBR3-DMSO
DKFZp761P0423	0.00086237	-3.73685	SKBR3-THZ1 250 down vs SKBR3-DMSO
PPP1R10	0.000595523	-3.73176	SKBR3-THZ1 250 down vs SKBR3-DMSO
SLC20A2	0.000318158	-3.73155	SKBR3-THZ1 250 down vs SKBR3-DMSO
DHX32	1.30436e-05	-3.72097	SKBR3-THZ1 250 down vs SKBR3-DMSO
POP7	0.000205994	-3.71955	SKBR3-THZ1 250 down vs SKBR3-DMSO
AKIRIN2	5.84134e-05	-3.71877	SKBR3-THZ1 250 down vs SKBR3-DMSO
CREBZF	0.000291998	-3.70727	SKBR3-THZ1 250 down vs SKBR3-DMSO
ANKRD57	0.000904983	-3.70499	SKBR3-THZ1 250 down vs SKBR3-DMSO
RAB20	0.00174262	-3.7044	SKBR3-THZ1 250 down vs SKBR3-DMSO
CLDN1	2.18908e-05	-3.7042	SKBR3-THZ1 250 down vs SKBR3-DMSO
C17orf53	0.000325081	-3.6952	SKBR3-THZ1 250 down vs SKBR3-DMSO
C1orf163	5.81591e-05	-3.69488	SKBR3-THZ1 250 down vs SKBR3-DMSO
FBXL11	0.000473804	-3.69429	SKBR3-THZ1 250 down vs SKBR3-DMSO
ADPRHL2	0.000253911	-3.69411	SKBR3-THZ1 250 down vs SKBR3-DMSO
EIF4ENIF1	2.22702e-05	-3.69365	SKBR3-THZ1 250 down vs SKBR3-DMSO
DEDD2	5.50057e-05	-3.69039	SKBR3-THZ1 250 down vs SKBR3-DMSO
HSZFP36	0.000383408	-3.67829	SKBR3-THZ1 250 down vs SKBR3-DMSO
TMEM51	2.41596e-05	-3.67567	SKBR3-THZ1 250 down vs SKBR3-DMSO
GRB7	0.000142999	-3.66912	SKBR3-THZ1 250 down vs SKBR3-DMSO
CSRP2BP	1.65701e-05	-3.66889	SKBR3-THZ1 250 down vs SKBR3-DMSO
SFRS15	3.41115e-06	-3.66335	SKBR3-THZ1 250 down vs SKBR3-DMSO
THAP11	0.000112819	-3.66261	SKBR3-THZ1 250 down vs SKBR3-DMSO
LOC730316	4.26955e-06	-3.64819	SKBR3-THZ1 250 down vs SKBR3-DMSO
EPN3	0.00133862	-3.63093	SKBR3-THZ1 250 down vs SKBR3-DMSO
CCDC16	0.00015418	-3.62829	SKBR3-THZ1 250 down vs SKBR3-DMSO
IRX2	9.79083e-05	-3.62666	SKBR3-THZ1 250 down vs SKBR3-DMSO
ZMIZ1	7.75948e-05	-3.62075	SKBR3-THZ1 250 down vs SKBR3-DMSO
FBXL18	1.97926e-05	-3.61651	SKBR3-THZ1 250 down vs SKBR3-DMSO
KLHL9	7.12668e-05	-3.61625	SKBR3-THZ1 250 down vs SKBR3-DMSO
NOP16	5.17105e-05	-3.58822	SKBR3-THZ1 250 down vs SKBR3-DMSO
SETDB1	0.000680402	-3.58463	SKBR3-THZ1 250 down vs SKBR3-DMSO
TMEM79	6.72575e-05	-3.58027	SKBR3-THZ1 250 down vs SKBR3-DMSO
POLR1C	1.8506e-05	-3.56659	SKBR3-THZ1 250 down vs SKBR3-DMSO
C3orf19	0.00014259	-3.55189	SKBR3-THZ1 250 down vs SKBR3-DMSO
C9orf90	0.000107231	-3.5512	SKBR3-THZ1 250 down vs SKBR3-DMSO
SIN3A	0.000508461	-3.5354	SKBR3-THZ1 250 down vs SKBR3-DMSO
NDE1	2.95386e-05	-3.51806	SKBR3-THZ1 250 down vs SKBR3-DMSO
INHBB	1.31707e-05	-3.51687	SKBR3-THZ1 250 down vs SKBR3-DMSO
ALKBH2	4.11591e-05	-3.5156	SKBR3-THZ1 250 down vs SKBR3-DMSO
ZNF696	0.000114405	-3.51129	SKBR3-THZ1 250 down vs SKBR3-DMSO
POM121C	5.72506e-05	-3.51044	SKBR3-THZ1 250 down vs SKBR3-DMSO
FHDC1	0.000551955	-3.50804	SKBR3-THZ1 250 down vs SKBR3-DMSO
PNRC2	1.21302e-05	-3.50167	SKBR3-THZ1 250 down vs SKBR3-DMSO
EFNA1	2.51931e-06	-3.49802	SKBR3-THZ1 250 down vs SKBR3-DMSO
HDHD3	2.90462e-05	-3.49678	SKBR3-THZ1 250 down vs SKBR3-DMSO
C3orf31	2.22841e-05	-3.49586	SKBR3-THZ1 250 down vs SKBR3-DMSO
NDST2	8.4192e-05	-3.49083	SKBR3-THZ1 250 down vs SKBR3-DMSO
GADD45G	2.05833e-05	-3.48672	SKBR3-THZ1 250 down vs SKBR3-DMSO
DOLK	0.000406632	-3.48209	SKBR3-THZ1 250 down vs SKBR3-DMSO
BTG1	0.000364981	-3.47698	SKBR3-THZ1 250 down vs SKBR3-DMSO
IWS1	0.000333826	-3.47299	SKBR3-THZ1 250 down vs SKBR3-DMSO
RBM5	0.000134678	-3.47118	SKBR3-THZ1 250 down vs SKBR3-DMSO
NCOA6	4.61716e-06	-3.4586	SKBR3-THZ1 250 down vs SKBR3-DMSO
PLAGL2	0.00152967	-3.45576	SKBR3-THZ1 250 down vs SKBR3-DMSO
CYB561D1	8.6658e-05	-3.45486	SKBR3-THZ1 250 down vs SKBR3-DMSO
ARMC7	0.000157376	-3.45391	SKBR3-THZ1 250 down vs SKBR3-DMSO
ZNF672	2.57977e-06	-3.4504	SKBR3-THZ1 250 down vs SKBR3-DMSO
SERTAD2	4.72796e-06	-3.44998	SKBR3-THZ1 250 down vs SKBR3-DMSO
USP42	0.000134572	-3.44712	SKBR3-THZ1 250 down vs SKBR3-DMSO
C7orf36	0.00212448	-3.44531	SKBR3-THZ1 250 down vs SKBR3-DMSO
ETS2	2.40683e-05	-3.4409	SKBR3-THZ1 250 down vs SKBR3-DMSO
TBPL1	0.000111221	-3.43892	SKBR3-THZ1 250 down vs SKBR3-DMSO
OVOL2	8.99817e-05	-3.43501	SKBR3-THZ1 250 down vs SKBR3-DMSO
ACTR5	0.000198093	-3.43322	SKBR3-THZ1 250 down vs SKBR3-DMSO
CDCA4	0.000303857	-3.427	SKBR3-THZ1 250 down vs SKBR3-DMSO
VEZF1	7.66857e-05	-3.42475	SKBR3-THZ1 250 down vs SKBR3-DMSO
IGFL1	0.000774866	-3.40939	SKBR3-THZ1 250 down vs SKBR3-DMSO
CCL2	0.000167285	-3.40661	SKBR3-THZ1 250 down vs SKBR3-DMSO
TRIM68	0.000206179	-3.40437	SKBR3-THZ1 250 down vs SKBR3-DMSO
SNAPC4	7.36143e-07	-3.40435	SKBR3-THZ1 250 down vs SKBR3-DMSO
ZNF653	9.10319e-05	-3.3934	SKBR3-THZ1 250 down vs SKBR3-DMSO
IRX5	0.000694921	-3.38529	SKBR3-THZ1 250 down vs SKBR3-DMSO
BRF2	2.27695e-05	-3.3823	SKBR3-THZ1 250 down vs SKBR3-DMSO
LOC730525	0.000438553	-3.3759	SKBR3-THZ1 250 down vs SKBR3-DMSO
MRPS30	0.000213142	-3.37364	SKBR3-THZ1 250 down vs SKBR3-DMSO
PDCD2L	0.000133545	-3.36561	SKBR3-THZ1 250 down vs SKBR3-DMSO
LOC400890	0.000494289	-3.36087	SKBR3-THZ1 250 down vs SKBR3-DMSO
SPEN	0.000107255	-3.35994	SKBR3-THZ1 250 down vs SKBR3-DMSO
RNMTL1	1.64956e-06	-3.35856	SKBR3-THZ1 250 down vs SKBR3-DMSO
IL12A	0.000208813	-3.35516	SKBR3-THZ1 250 down vs SKBR3-DMSO
C9orf69	0.000113965	-3.35065	SKBR3-THZ1 250 down vs SKBR3-DMSO
MIS12	0.000253195	-3.34682	SKBR3-THZ1 250 down vs SKBR3-DMSO
FZD9	0.00044282	-3.34584	SKBR3-THZ1 250 down vs SKBR3-DMSO
MRPL46	1.22449e-06	-3.34027	SKBR3-THZ1 250 down vs SKBR3-DMSO
MARS2	0.00111022	-3.32978	SKBR3-THZ1 250 down vs SKBR3-DMSO
NUFIP2	3.68437e-06	-3.31127	SKBR3-THZ1 250 down vs SKBR3-DMSO
NOP2	3.028e-07	-3.30554	SKBR3-THZ1 250 down vs SKBR3-DMSO
ARHGEF2	3.60231e-06	-3.30553	SKBR3-THZ1 250 down vs SKBR3-DMSO
ZNF133	0.00128845	-3.30443	SKBR3-THZ1 250 down vs SKBR3-DMSO
SPATA2L	1.08571e-06	-3.2978	SKBR3-THZ1 250 down vs SKBR3-DMSO
JUN	2.48363e-05	-3.27101	SKBR3-THZ1 250 down vs SKBR3-DMSO
C16orf91	7.29157e-05	-3.26515	SKBR3-THZ1 250 down vs SKBR3-DMSO
GCC1	0.000111497	-3.26101	SKBR3-THZ1 250 down vs SKBR3-DMSO
CBR3	0.000129282	-3.25152	SKBR3-THZ1 250 down vs SKBR3-DMSO
PEX11A	0.000489425	-3.24141	SKBR3-THZ1 250 down vs SKBR3-DMSO
CXXC5	1.76784e-07	-3.23419	SKBR3-THZ1 250 down vs SKBR3-DMSO
EDN1	0.000146259	-3.2231	SKBR3-THZ1 250 down vs SKBR3-DMSO
SLC25A28	0.000205597	-3.22176	SKBR3-THZ1 250 down vs SKBR3-DMSO
MPHOSPH10	0.000179502	-3.22038	SKBR3-THZ1 250 down vs SKBR3-DMSO
MRPS31	6.38316e-06	-3.21791	SKBR3-THZ1 250 down vs SKBR3-DMSO
HYLS1	6.06184e-05	-3.21456	SKBR3-THZ1 250 down vs SKBR3-DMSO
C1orf166	0.00145269	-3.21209	SKBR3-THZ1 250 down vs SKBR3-DMSO
U1SNRNPBP	0.000162865	-3.20828	SKBR3-THZ1 250 down vs SKBR3-DMSO
E4F1	0.00011248	-3.19808	SKBR3-THZ1 250 down vs SKBR3-DMSO
DDX59	5.75109e-05	-3.19363	SKBR3-THZ1 250 down vs SKBR3-DMSO
CCDC71	0.000814179	-3.19125	SKBR3-THZ1 250 down vs SKBR3-DMSO
TIGD2	3.23325e-05	-3.18551	SKBR3-THZ1 250 down vs SKBR3-DMSO
ITPRIP	9.15167e-05	-3.18539	SKBR3-THZ1 250 down vs SKBR3-DMSO
POGK	4.06862e-05	-3.18202	SKBR3-THZ1 250 down vs SKBR3-DMSO
DDX28	0.000177725	-3.1814	SKBR3-THZ1 250 down vs SKBR3-DMSO
TMEM185B	9.25107e-05	-3.17645	SKBR3-THZ1 250 down vs SKBR3-DMSO
ZMYND19	3.62003e-05	-3.17245	SKBR3-THZ1 250 down vs SKBR3-DMSO
C19orf52	0.00208181	-3.17215	SKBR3-THZ1 250 down vs SKBR3-DMSO
ZNF263	4.66455e-05	-3.1663	SKBR3-THZ1 250 down vs SKBR3-DMSO
AUTS2	0.000798353	-3.16499	SKBR3-THZ1 250 down vs SKBR3-DMSO
MOBKL2C	0.00017462	-3.1579	SKBR3-THZ1 250 down vs SKBR3-DMSO
IP6K1	0.000100933	-3.1577	SKBR3-THZ1 250 down vs SKBR3-DMSO
KIAA0513	0.0029763	-3.153	SKBR3-THZ1 250 down vs SKBR3-DMSO
PFKFB3	3.35217e-05	-3.14156	SKBR3-THZ1 250 down vs SKBR3-DMSO
CX3CL1	0.000150268	-3.13911	SKBR3-THZ1 250 down vs SKBR3-DMSO
C1orf55	0.000156293	-3.13545	SKBR3-THZ1 250 down vs SKBR3-DMSO
AP4B1	0.00109188	-3.13372	SKBR3-THZ1 250 down vs SKBR3-DMSO
SLC38A2	0.00412257	-3.13066	SKBR3-THZ1 250 down vs SKBR3-DMSO
RAB9A	4.26989e-06	-3.12919	SKBR3-THZ1 250 down vs SKBR3-DMSO
TSSC4	1.51065e-05	-3.12339	SKBR3-THZ1 250 down vs SKBR3-DMSO
XBP1	4.06731e-05	-3.11803	SKBR3-THZ1 250 down vs SKBR3-DMSO
TRIM27	0.00126668	-3.11356	SKBR3-THZ1 250 down vs SKBR3-DMSO
ZNF341	0.000726327	-3.10601	SKBR3-THZ1 250 down vs SKBR3-DMSO
GATA2	0.000702282	-3.10444	SKBR3-THZ1 250 down vs SKBR3-DMSO
B3GALT6	0.000159008	-3.10107	SKBR3-THZ1 250 down vs SKBR3-DMSO
LTV1	4.35148e-05	-3.10028	SKBR3-THZ1 250 down vs SKBR3-DMSO
ZNF750	0.000421043	-3.09103	SKBR3-THZ1 250 down vs SKBR3-DMSO
TXNIP	0.000124845	-3.09061	SKBR3-THZ1 250 down vs SKBR3-DMSO
MYB	0.000110711	-3.08443	SKBR3-THZ1 250 down vs SKBR3-DMSO
INTS12	5.03748e-05	-3.07324	SKBR3-THZ1 250 down vs SKBR3-DMSO
GRWD1	9.88174e-05	-3.07141	SKBR3-THZ1 250 down vs SKBR3-DMSO
TADA1L	7.0114e-05	-3.07128	SKBR3-THZ1 250 down vs SKBR3-DMSO
LDOC1L	0.00350571	-3.07101	SKBR3-THZ1 250 down vs SKBR3-DMSO
FGD3	3.65385e-05	-3.06433	SKBR3-THZ1 250 down vs SKBR3-DMSO
SOX9	1.23737e-05	-3.06419	SKBR3-THZ1 250 down vs SKBR3-DMSO
AXIN1	0.00458473	-3.05929	SKBR3-THZ1 250 down vs SKBR3-DMSO
C17orf80	0.00356914	-3.05623	SKBR3-THZ1 250 down vs SKBR3-DMSO
FBXO34	0.000149689	-3.05374	SKBR3-THZ1 250 down vs SKBR3-DMSO
C14orf43	0.000129721	-3.05277	SKBR3-THZ1 250 down vs SKBR3-DMSO
KRT80	0.000273293	-3.05096	SKBR3-THZ1 250 down vs SKBR3-DMSO
CNO	0.00071243	-3.04458	SKBR3-THZ1 250 down vs SKBR3-DMSO
FAM120B	5.40158e-05	-3.03721	SKBR3-THZ1 250 down vs SKBR3-DMSO
METTL13	1.23076e-06	-3.03584	SKBR3-THZ1 250 down vs SKBR3-DMSO
REXO4	8.82959e-05	-3.03116	SKBR3-THZ1 250 down vs SKBR3-DMSO
SMCR7L	1.75912e-05	-3.02832	SKBR3-THZ1 250 down vs SKBR3-DMSO
CDKN2AIP	0.00288626	-3.02329	SKBR3-THZ1 250 down vs SKBR3-DMSO
TUSC1	1.84206e-05	-3.0222	SKBR3-THZ1 250 down vs SKBR3-DMSO
LOC400506	7.1952e-05	-3.02178	SKBR3-THZ1 250 down vs SKBR3-DMSO
RND1	0.000109015	-3.01299	SKBR3-THZ1 250 down vs SKBR3-DMSO
MGC42367	8.93594e-05	-3.01178	SKBR3-THZ1 250 down vs SKBR3-DMSO
TRIL	0.000188573	-3.00948	SKBR3-THZ1 250 down vs SKBR3-DMSO
ZNF668	0.000252456	-3.00863	SKBR3-THZ1 250 down vs SKBR3-DMSO
TRAF4	4.03255e-06	-2.99778	SKBR3-THZ1 250 down vs SKBR3-DMSO
KIAA1826	0.000898412	-2.98939	SKBR3-THZ1 250 down vs SKBR3-DMSO
EXOSC4	0.000210429	-2.98653	SKBR3-THZ1 250 down vs SKBR3-DMSO
KRCC1	0.000414629	-2.98159	SKBR3-THZ1 250 down vs SKBR3-DMSO
C14orf131	0.000595473	-2.97553	SKBR3-THZ1 250 down vs SKBR3-DMSO
MYPOP	0.000130182	-2.972	SKBR3-THZ1 250 down vs SKBR3-DMSO
GFOD2	0.000944477	-2.97051	SKBR3-THZ1 250 down vs SKBR3-DMSO
GMEB2	5.36143e-05	-2.94936	SKBR3-THZ1 250 down vs SKBR3-DMSO
RAB32	0.000199328	-2.94652	SKBR3-THZ1 250 down vs SKBR3-DMSO
UFSP1	0.0349866	-2.94515	SKBR3-THZ1 250 down vs SKBR3-DMSO
DPF2	8.40926e-05	-2.94463	SKBR3-THZ1 250 down vs SKBR3-DMSO
VPS18	0.000375994	-2.9446	SKBR3-THZ1 250 down vs SKBR3-DMSO
LEMD3	6.85723e-05	-2.94176	SKBR3-THZ1 250 down vs SKBR3-DMSO
GTF2E1	1.64918e-05	-2.93939	SKBR3-THZ1 250 down vs SKBR3-DMSO
CCNE1	1.02842e-05	-2.93696	SKBR3-THZ1 250 down vs SKBR3-DMSO
SIAH1	1.84787e-05	-2.93627	SKBR3-THZ1 250 down vs SKBR3-DMSO
DDX50	1.98515e-05	-2.92878	SKBR3-THZ1 250 down vs SKBR3-DMSO
C2orf42	0.00164047	-2.92731	SKBR3-THZ1 250 down vs SKBR3-DMSO
ZNHIT2	0.000143296	-2.92641	SKBR3-THZ1 250 down vs SKBR3-DMSO
TNRC15	0.00109752	-2.9209	SKBR3-THZ1 250 down vs SKBR3-DMSO
ZNFX1	3.17039e-06	-2.91667	SKBR3-THZ1 250 down vs SKBR3-DMSO
SETMAR	0.00130953	-2.91565	SKBR3-THZ1 250 down vs SKBR3-DMSO
FAM53C	0.000607375	-2.91421	SKBR3-THZ1 250 down vs SKBR3-DMSO
EIF2B4	1.44245e-05	-2.90466	SKBR3-THZ1 250 down vs SKBR3-DMSO
PGRMC2	8.39006e-05	-2.90304	SKBR3-THZ1 250 down vs SKBR3-DMSO
C15orf23	2.27526e-05	-2.89907	SKBR3-THZ1 250 down vs SKBR3-DMSO
KLHL21	9.22048e-05	-2.89769	SKBR3-THZ1 250 down vs SKBR3-DMSO
SH2D4A	3.32434e-05	-2.89715	SKBR3-THZ1 250 down vs SKBR3-DMSO
SNIP1	0.00156148	-2.89695	SKBR3-THZ1 250 down vs SKBR3-DMSO
INTS6	5.31435e-05	-2.8956	SKBR3-THZ1 250 down vs SKBR3-DMSO
ZFAND5	0.000222035	-2.89484	SKBR3-THZ1 250 down vs SKBR3-DMSO
PTRH2	0.000141123	-2.89031	SKBR3-THZ1 250 down vs SKBR3-DMSO
CDC2L5	1.59237e-06	-2.88903	SKBR3-THZ1 250 down vs SKBR3-DMSO
ZSCAN21	0.00324912	-2.88892	SKBR3-THZ1 250 down vs SKBR3-DMSO
TOB1	0.000662687	-2.88741	SKBR3-THZ1 250 down vs SKBR3-DMSO
ING2	0.000580587	-2.8874	SKBR3-THZ1 250 down vs SKBR3-DMSO
CHIC2	0.000277938	-2.88062	SKBR3-THZ1 250 down vs SKBR3-DMSO
UBIAD1	0.000392141	-2.88046	SKBR3-THZ1 250 down vs SKBR3-DMSO
C2orf55	0.000119867	-2.8782	SKBR3-THZ1 250 down vs SKBR3-DMSO
C20orf29	0.000169573	-2.87769	SKBR3-THZ1 250 down vs SKBR3-DMSO
LRRC42	0.000151659	-2.87731	SKBR3-THZ1 250 down vs SKBR3-DMSO
RSBN1	0.00011979	-2.87571	SKBR3-THZ1 250 down vs SKBR3-DMSO
MFSD5	0.00112476	-2.87407	SKBR3-THZ1 250 down vs SKBR3-DMSO
CBLL1	0.00129684	-2.8734	SKBR3-THZ1 250 down vs SKBR3-DMSO
SUV39H1	0.000257698	-2.87213	SKBR3-THZ1 250 down vs SKBR3-DMSO
FLJ10374	0.000465311	-2.8586	SKBR3-THZ1 250 down vs SKBR3-DMSO
ZBTB46	0.000659836	-2.85063	SKBR3-THZ1 250 down vs SKBR3-DMSO
ZC3H10	0.00207469	-2.84513	SKBR3-THZ1 250 down vs SKBR3-DMSO
KLF6	6.36469e-05	-2.83718	SKBR3-THZ1 250 down vs SKBR3-DMSO
ZKSCAN4	9.64035e-05	-2.83181	SKBR3-THZ1 250 down vs SKBR3-DMSO
ZNF295	0.000629903	-2.83133	SKBR3-THZ1 250 down vs SKBR3-DMSO
MAP1S	0.000758367	-2.82988	SKBR3-THZ1 250 down vs SKBR3-DMSO
C15orf57	0.000277811	-2.82126	SKBR3-THZ1 250 down vs SKBR3-DMSO
RPRC1	3.05444e-05	-2.82096	SKBR3-THZ1 250 down vs SKBR3-DMSO
BANP	5.41097e-05	-2.81943	SKBR3-THZ1 250 down vs SKBR3-DMSO
C9orf75	0.00286754	-2.81643	SKBR3-THZ1 250 down vs SKBR3-DMSO
MED7	2.31823e-05	-2.81629	SKBR3-THZ1 250 down vs SKBR3-DMSO
KLF11	4.45934e-06	-2.80856	SKBR3-THZ1 250 down vs SKBR3-DMSO
P2RY2	0.000781184	-2.80233	SKBR3-THZ1 250 down vs SKBR3-DMSO
C12orf41	0.000272483	-2.79799	SKBR3-THZ1 250 down vs SKBR3-DMSO
JPH1	1.71399e-05	-2.79547	SKBR3-THZ1 250 down vs SKBR3-DMSO
OGFR	0.000147553	-2.79294	SKBR3-THZ1 250 down vs SKBR3-DMSO
SPSB1	0.0079592	-2.79023	SKBR3-THZ1 250 down vs SKBR3-DMSO
E2F6	0.00019507	-2.78634	SKBR3-THZ1 250 down vs SKBR3-DMSO
ZNF434	7.77679e-05	-2.78434	SKBR3-THZ1 250 down vs SKBR3-DMSO
CXCL10	0.000378336	-2.78308	SKBR3-THZ1 250 down vs SKBR3-DMSO
TGIF2	6.79889e-05	-2.77961	SKBR3-THZ1 250 down vs SKBR3-DMSO
SIX4	0.000452761	-2.7793	SKBR3-THZ1 250 down vs SKBR3-DMSO
WNT7B	0.001133	-2.77685	SKBR3-THZ1 250 down vs SKBR3-DMSO
ADORA2A	0.000808946	-2.77509	SKBR3-THZ1 250 down vs SKBR3-DMSO
GLTSCR1	2.92277e-06	-2.77489	SKBR3-THZ1 250 down vs SKBR3-DMSO
FOXK1	0.000867274	-2.77216	SKBR3-THZ1 250 down vs SKBR3-DMSO
KATNA1	0.00240994	-2.77146	SKBR3-THZ1 250 down vs SKBR3-DMSO
CHSY1	8.52403e-05	-2.76414	SKBR3-THZ1 250 down vs SKBR3-DMSO
PAQR4	0.000136451	-2.7638	SKBR3-THZ1 250 down vs SKBR3-DMSO
RIPK1	0.000212237	-2.76353	SKBR3-THZ1 250 down vs SKBR3-DMSO
CDK7	0.00823716	-2.76289	SKBR3-THZ1 250 down vs SKBR3-DMSO
NOL7	0.00154333	-2.75845	SKBR3-THZ1 250 down vs SKBR3-DMSO
SH3BP4	2.96412e-06	-2.75692	SKBR3-THZ1 250 down vs SKBR3-DMSO
NOL11	0.000259825	-2.75162	SKBR3-THZ1 250 down vs SKBR3-DMSO
IFIT1	0.0150715	-2.74831	SKBR3-THZ1 250 down vs SKBR3-DMSO
C14orf102	0.000251229	-2.74721	SKBR3-THZ1 250 down vs SKBR3-DMSO
LOC552889	0.000979669	-2.74432	SKBR3-THZ1 250 down vs SKBR3-DMSO
ATRIP	0.000464755	-2.74305	SKBR3-THZ1 250 down vs SKBR3-DMSO
ZBED1	0.000558681	-2.74202	SKBR3-THZ1 250 down vs SKBR3-DMSO
TRAPPC2P1	4.67128e-05	-2.73938	SKBR3-THZ1 250 down vs SKBR3-DMSO
NFX1	3.5637e-05	-2.73827	SKBR3-THZ1 250 down vs SKBR3-DMSO
ZNF282	6.03694e-05	-2.73375	SKBR3-THZ1 250 down vs SKBR3-DMSO
GNL3	2.28656e-05	-2.73295	SKBR3-THZ1 250 down vs SKBR3-DMSO
EIF1B	0.000372432	-2.72999	SKBR3-THZ1 250 down vs SKBR3-DMSO
RAB35	0.000170365	-2.72568	SKBR3-THZ1 250 down vs SKBR3-DMSO
CDC25A	1.45331e-05	-2.72449	SKBR3-THZ1 250 down vs SKBR3-DMSO
C22orf29	0.000527478	-2.71964	SKBR3-THZ1 250 down vs SKBR3-DMSO
ZSWIM4	0.000157592	-2.70533	SKBR3-THZ1 250 down vs SKBR3-DMSO
KIAA1618	0.00018071	-2.70177	SKBR3-THZ1 250 down vs SKBR3-DMSO
GTPBP4	0.000423434	-2.70004	SKBR3-THZ1 250 down vs SKBR3-DMSO
PDGFB	0.00010492	-2.69083	SKBR3-THZ1 250 down vs SKBR3-DMSO
MORC2	0.000442306	-2.68453	SKBR3-THZ1 250 down vs SKBR3-DMSO
SNHG7	0.000185432	-2.68204	SKBR3-THZ1 250 down vs SKBR3-DMSO
ZNF777	0.00019615	-2.67972	SKBR3-THZ1 250 down vs SKBR3-DMSO
EPHB3	0.00303927	-2.67917	SKBR3-THZ1 250 down vs SKBR3-DMSO
PLEKHH3	0.000335713	-2.67827	SKBR3-THZ1 250 down vs SKBR3-DMSO
LOC124512	0.000390696	-2.67735	SKBR3-THZ1 250 down vs SKBR3-DMSO
RSBN1L	0.000375272	-2.67602	SKBR3-THZ1 250 down vs SKBR3-DMSO
SRXN1	4.5098e-06	-2.67429	SKBR3-THZ1 250 down vs SKBR3-DMSO
LUZP1	8.22452e-06	-2.67368	SKBR3-THZ1 250 down vs SKBR3-DMSO
TACO1	0.000490719	-2.67352	SKBR3-THZ1 250 down vs SKBR3-DMSO
LOC100131261	5.39634e-05	-2.66954	SKBR3-THZ1 250 down vs SKBR3-DMSO
CDT1	0.000237835	-2.66946	SKBR3-THZ1 250 down vs SKBR3-DMSO
FBXO5	0.00541079	-2.66765	SKBR3-THZ1 250 down vs SKBR3-DMSO
NR2C2AP	0.000448769	-2.66334	SKBR3-THZ1 250 down vs SKBR3-DMSO
PCGF1	0.00185397	-2.66321	SKBR3-THZ1 250 down vs SKBR3-DMSO
C1orf172	0.00125203	-2.6628	SKBR3-THZ1 250 down vs SKBR3-DMSO
ZNRD1	5.54166e-06	-2.66059	SKBR3-THZ1 250 down vs SKBR3-DMSO
TRIM4	3.66518e-05	-2.65932	SKBR3-THZ1 250 down vs SKBR3-DMSO
RASD2	0.000222385	-2.65589	SKBR3-THZ1 250 down vs SKBR3-DMSO
RDH13	0.000245687	-2.65578	SKBR3-THZ1 250 down vs SKBR3-DMSO
CDKN1B	0.000328073	-2.6531	SKBR3-THZ1 250 down vs SKBR3-DMSO
DCUN1D3	5.50371e-05	-2.64733	SKBR3-THZ1 250 down vs SKBR3-DMSO
KLF9	0.000499645	-2.64558	SKBR3-THZ1 250 down vs SKBR3-DMSO
ZC3H3	3.69695e-05	-2.6426	SKBR3-THZ1 250 down vs SKBR3-DMSO
UTP3	0.00210923	-2.63498	SKBR3-THZ1 250 down vs SKBR3-DMSO
C10orf140	0.00255339	-2.63461	SKBR3-THZ1 250 down vs SKBR3-DMSO
DDIT3	0.0029488	-2.63013	SKBR3-THZ1 250 down vs SKBR3-DMSO
CCDC86	0.000440853	-2.63005	SKBR3-THZ1 250 down vs SKBR3-DMSO
RCAN1	0.000210922	-2.62929	SKBR3-THZ1 250 down vs SKBR3-DMSO
RFX1	0.000239552	-2.62889	SKBR3-THZ1 250 down vs SKBR3-DMSO
ZNF689	0.000528522	-2.62797	SKBR3-THZ1 250 down vs SKBR3-DMSO
ELF4	6.68217e-05	-2.62409	SKBR3-THZ1 250 down vs SKBR3-DMSO
DAGLA	0.00319683	-2.62368	SKBR3-THZ1 250 down vs SKBR3-DMSO
ZNRF3	0.000215029	-2.61963	SKBR3-THZ1 250 down vs SKBR3-DMSO
ZSCAN16	0.000513662	-2.61744	SKBR3-THZ1 250 down vs SKBR3-DMSO
C12orf66	1.69468e-05	-2.61533	SKBR3-THZ1 250 down vs SKBR3-DMSO
TMEM186	0.00309118	-2.61391	SKBR3-THZ1 250 down vs SKBR3-DMSO
IPPK	0.000220033	-2.61258	SKBR3-THZ1 250 down vs SKBR3-DMSO
ANKRD49	0.00406271	-2.61002	SKBR3-THZ1 250 down vs SKBR3-DMSO
RBM38	0.000159719	-2.60845	SKBR3-THZ1 250 down vs SKBR3-DMSO
RFWD3	1.053e-05	-2.60741	SKBR3-THZ1 250 down vs SKBR3-DMSO
C7orf26	0.000121436	-2.60657	SKBR3-THZ1 250 down vs SKBR3-DMSO
ADO	4.70006e-05	-2.60596	SKBR3-THZ1 250 down vs SKBR3-DMSO
C1orf203	0.00104839	-2.60317	SKBR3-THZ1 250 down vs SKBR3-DMSO
ZNF17	0.000469732	-2.60269	SKBR3-THZ1 250 down vs SKBR3-DMSO
WIBG	9.60427e-05	-2.60252	SKBR3-THZ1 250 down vs SKBR3-DMSO
KIFC1	0.00332669	-2.59722	SKBR3-THZ1 250 down vs SKBR3-DMSO
IFIT2	0.0131811	-2.59534	SKBR3-THZ1 250 down vs SKBR3-DMSO
SP1	0.000416425	-2.59446	SKBR3-THZ1 250 down vs SKBR3-DMSO
JUND	1.84689e-05	-2.59177	SKBR3-THZ1 250 down vs SKBR3-DMSO
ALKBH4	0.00015201	-2.58809	SKBR3-THZ1 250 down vs SKBR3-DMSO
C6orf153	7.10627e-05	-2.58443	SKBR3-THZ1 250 down vs SKBR3-DMSO
SS18L2	6.74335e-05	-2.58359	SKBR3-THZ1 250 down vs SKBR3-DMSO
B4GALT5	3.10573e-05	-2.57941	SKBR3-THZ1 250 down vs SKBR3-DMSO
CDR2L	4.25412e-05	-2.5778	SKBR3-THZ1 250 down vs SKBR3-DMSO
MIOS	2.09888e-06	-2.57621	SKBR3-THZ1 250 down vs SKBR3-DMSO
LOC100009676	0.00024135	-2.56893	SKBR3-THZ1 250 down vs SKBR3-DMSO
TSC22D1	1.21349e-05	-2.56737	SKBR3-THZ1 250 down vs SKBR3-DMSO
TRIM21	0.00420162	-2.56396	SKBR3-THZ1 250 down vs SKBR3-DMSO
TRIM26	0.00238218	-2.5614	SKBR3-THZ1 250 down vs SKBR3-DMSO
ZNF317	0.000299844	-2.56097	SKBR3-THZ1 250 down vs SKBR3-DMSO
MRPL36	6.63241e-05	-2.55752	SKBR3-THZ1 250 down vs SKBR3-DMSO
UTP14A	0.000170374	-2.55203	SKBR3-THZ1 250 down vs SKBR3-DMSO
DDX56	0.00121368	-2.54796	SKBR3-THZ1 250 down vs SKBR3-DMSO
PLD6	0.000713483	-2.54412	SKBR3-THZ1 250 down vs SKBR3-DMSO
SPSB2	0.000215314	-2.54212	SKBR3-THZ1 250 down vs SKBR3-DMSO
RIOK2	0.000590827	-2.54136	SKBR3-THZ1 250 down vs SKBR3-DMSO
C16orf53	7.8141e-05	-2.54133	SKBR3-THZ1 250 down vs SKBR3-DMSO
ZBTB24	5.38098e-05	-2.54038	SKBR3-THZ1 250 down vs SKBR3-DMSO
CHD1	0.000133817	-2.54009	SKBR3-THZ1 250 down vs SKBR3-DMSO
UTP23	0.000296322	-2.53882	SKBR3-THZ1 250 down vs SKBR3-DMSO
CENPBD1	0.00061655	-2.5294	SKBR3-THZ1 250 down vs SKBR3-DMSO
SOX4	0.000287336	-2.52618	SKBR3-THZ1 250 down vs SKBR3-DMSO
BTN2A1	0.000657894	-2.52547	SKBR3-THZ1 250 down vs SKBR3-DMSO
ZNF526	0.000433777	-2.52154	SKBR3-THZ1 250 down vs SKBR3-DMSO
C2orf49	0.000583915	-2.51805	SKBR3-THZ1 250 down vs SKBR3-DMSO
FHL2	0.00053533	-2.51748	SKBR3-THZ1 250 down vs SKBR3-DMSO
CEBPZ	4.99671e-05	-2.51649	SKBR3-THZ1 250 down vs SKBR3-DMSO
COIL	0.000782949	-2.51554	SKBR3-THZ1 250 down vs SKBR3-DMSO
CRTC3	0.000656881	-2.51469	SKBR3-THZ1 250 down vs SKBR3-DMSO
LOC401238	0.00940809	-2.51385	SKBR3-THZ1 250 down vs SKBR3-DMSO
EXOSC9	0.000252749	-2.51162	SKBR3-THZ1 250 down vs SKBR3-DMSO
CDK9	0.000103048	-2.5106	SKBR3-THZ1 250 down vs SKBR3-DMSO
RPP25	6.99758e-05	-2.50879	SKBR3-THZ1 250 down vs SKBR3-DMSO
TBCC	0.000987348	-2.50598	SKBR3-THZ1 250 down vs SKBR3-DMSO
PMEPA1	6.74415e-05	-2.49855	SKBR3-THZ1 250 down vs SKBR3-DMSO
RND3	0.000884793	-2.49842	SKBR3-THZ1 250 down vs SKBR3-DMSO
RIPK4	0.00123031	-2.49746	SKBR3-THZ1 250 down vs SKBR3-DMSO
CDKN1A	7.38882e-06	-2.49596	SKBR3-THZ1 250 down vs SKBR3-DMSO
FAM175B	0.000158339	-2.49561	SKBR3-THZ1 250 down vs SKBR3-DMSO
LOC100132715	0.000118391	-2.49445	SKBR3-THZ1 250 down vs SKBR3-DMSO
LOC650803	0.013304	-2.49401	SKBR3-THZ1 250 down vs SKBR3-DMSO
U2AF1L2	0.000784993	-2.49196	SKBR3-THZ1 250 down vs SKBR3-DMSO
PPFIBP2	0.000484479	-2.48973	SKBR3-THZ1 250 down vs SKBR3-DMSO
ZBED4	0.000613667	-2.48713	SKBR3-THZ1 250 down vs SKBR3-DMSO
KIF2A	0.00158324	-2.48545	SKBR3-THZ1 250 down vs SKBR3-DMSO
RBM4B	0.000600987	-2.4837	SKBR3-THZ1 250 down vs SKBR3-DMSO
CLP1	0.000487789	-2.48345	SKBR3-THZ1 250 down vs SKBR3-DMSO
KEAP1	1.11456e-05	-2.48232	SKBR3-THZ1 250 down vs SKBR3-DMSO
MRFAP1L1	0.000525586	-2.4802	SKBR3-THZ1 250 down vs SKBR3-DMSO
C10orf2	0.00620242	-2.47766	SKBR3-THZ1 250 down vs SKBR3-DMSO
EDG4	0.000663531	-2.47726	SKBR3-THZ1 250 down vs SKBR3-DMSO
PIAS4	3.39202e-05	-2.47546	SKBR3-THZ1 250 down vs SKBR3-DMSO
POLR3C	0.00153607	-2.47512	SKBR3-THZ1 250 down vs SKBR3-DMSO
ZNF586	2.41252e-06	-2.47506	SKBR3-THZ1 250 down vs SKBR3-DMSO
SPRED2	6.63195e-05	-2.47161	SKBR3-THZ1 250 down vs SKBR3-DMSO
MOCS3	0.000554028	-2.46917	SKBR3-THZ1 250 down vs SKBR3-DMSO
GPKOW	0.00666433	-2.46864	SKBR3-THZ1 250 down vs SKBR3-DMSO
EFNB2	0.00301686	-2.46709	SKBR3-THZ1 250 down vs SKBR3-DMSO
CLDN3	6.56857e-05	-2.46684	SKBR3-THZ1 250 down vs SKBR3-DMSO
RRP1	0.00836872	-2.46634	SKBR3-THZ1 250 down vs SKBR3-DMSO
MKI67IP	0.000302115	-2.4656	SKBR3-THZ1 250 down vs SKBR3-DMSO
CANT1	0.000833595	-2.46419	SKBR3-THZ1 250 down vs SKBR3-DMSO
PMM2	0.000160913	-2.4634	SKBR3-THZ1 250 down vs SKBR3-DMSO
CBX8	0.00144186	-2.4618	SKBR3-THZ1 250 down vs SKBR3-DMSO
FAM83D	7.17468e-05	-2.46112	SKBR3-THZ1 250 down vs SKBR3-DMSO
CYTSA	5.00248e-05	-2.46035	SKBR3-THZ1 250 down vs SKBR3-DMSO
RGL1	0.00502402	-2.46013	SKBR3-THZ1 250 down vs SKBR3-DMSO
CSTF1	0.000176168	-2.4598	SKBR3-THZ1 250 down vs SKBR3-DMSO
C15orf42	0.0117764	-2.45327	SKBR3-THZ1 250 down vs SKBR3-DMSO
MLL4	0.00118376	-2.44224	SKBR3-THZ1 250 down vs SKBR3-DMSO
SRP68	3.95025e-05	-2.44124	SKBR3-THZ1 250 down vs SKBR3-DMSO
LOC400657	0.00325102	-2.43989	SKBR3-THZ1 250 down vs SKBR3-DMSO
TSEN2	0.00106775	-2.43897	SKBR3-THZ1 250 down vs SKBR3-DMSO
C6orf136	0.000888566	-2.43726	SKBR3-THZ1 250 down vs SKBR3-DMSO
RASSF7	0.000335955	-2.43406	SKBR3-THZ1 250 down vs SKBR3-DMSO
EXO1	8.15444e-05	-2.43345	SKBR3-THZ1 250 down vs SKBR3-DMSO
CCDC21	0.000401108	-2.43271	SKBR3-THZ1 250 down vs SKBR3-DMSO
C17orf63	0.0426101	-2.43266	SKBR3-THZ1 250 down vs SKBR3-DMSO
KIAA1267	0.000560973	-2.43206	SKBR3-THZ1 250 down vs SKBR3-DMSO
FBXO46	0.000154485	-2.42427	SKBR3-THZ1 250 down vs SKBR3-DMSO
LRRC50	0.000376073	-2.42397	SKBR3-THZ1 250 down vs SKBR3-DMSO
WEE1	0.000123686	-2.42337	SKBR3-THZ1 250 down vs SKBR3-DMSO
CTPS	0.000214557	-2.41556	SKBR3-THZ1 250 down vs SKBR3-DMSO
RCL1	0.00103244	-2.41311	SKBR3-THZ1 250 down vs SKBR3-DMSO
PITX1	2.37408e-05	-2.41131	SKBR3-THZ1 250 down vs SKBR3-DMSO
POLR3F	0.00323779	-2.41022	SKBR3-THZ1 250 down vs SKBR3-DMSO
RNF146	0.00688788	-2.4101	SKBR3-THZ1 250 down vs SKBR3-DMSO
KTI12	0.000111656	-2.4089	SKBR3-THZ1 250 down vs SKBR3-DMSO
RBM23	3.16284e-07	-2.40829	SKBR3-THZ1 250 down vs SKBR3-DMSO
POLR3E	0.000887983	-2.40788	SKBR3-THZ1 250 down vs SKBR3-DMSO
TMEM199	0.00240451	-2.40781	SKBR3-THZ1 250 down vs SKBR3-DMSO
CCDC51	2.69653e-05	-2.40649	SKBR3-THZ1 250 down vs SKBR3-DMSO
SNORA25	0.0110381	-2.40492	SKBR3-THZ1 250 down vs SKBR3-DMSO
GPATCH3	0.00786543	-2.40338	SKBR3-THZ1 250 down vs SKBR3-DMSO
PRPF4	7.40747e-05	-2.4033	SKBR3-THZ1 250 down vs SKBR3-DMSO
NCOA5	0.000274931	-2.40243	SKBR3-THZ1 250 down vs SKBR3-DMSO
UIMC1	1.00224e-05	-2.39937	SKBR3-THZ1 250 down vs SKBR3-DMSO
NUP37	0.000562472	-2.39802	SKBR3-THZ1 250 down vs SKBR3-DMSO
GGNBP2	0.000337444	-2.39774	SKBR3-THZ1 250 down vs SKBR3-DMSO
LOC642031	0.000113407	-2.39751	SKBR3-THZ1 250 down vs SKBR3-DMSO
CDC20	7.91666e-05	-2.39721	SKBR3-THZ1 250 down vs SKBR3-DMSO
DHX37	0.000420016	-2.39643	SKBR3-THZ1 250 down vs SKBR3-DMSO
RTN4R	0.00382103	-2.39319	SKBR3-THZ1 250 down vs SKBR3-DMSO
LOC145853	0.00100818	-2.39248	SKBR3-THZ1 250 down vs SKBR3-DMSO
ZNF816A	0.00051465	-2.39184	SKBR3-THZ1 250 down vs SKBR3-DMSO
RPP38	0.00387721	-2.3908	SKBR3-THZ1 250 down vs SKBR3-DMSO
ZNF787	0.00021012	-2.3897	SKBR3-THZ1 250 down vs SKBR3-DMSO
TBP	0.000984339	-2.38535	SKBR3-THZ1 250 down vs SKBR3-DMSO
C12orf44	0.00254531	-2.38531	SKBR3-THZ1 250 down vs SKBR3-DMSO
PRSS8	0.000162594	-2.38307	SKBR3-THZ1 250 down vs SKBR3-DMSO
C7orf30	0.000101926	-2.38191	SKBR3-THZ1 250 down vs SKBR3-DMSO
NUP153	7.57409e-05	-2.37902	SKBR3-THZ1 250 down vs SKBR3-DMSO
HSPA1B	4.54304e-05	-2.37396	SKBR3-THZ1 250 down vs SKBR3-DMSO
MCL1	0.000397627	-2.37127	SKBR3-THZ1 250 down vs SKBR3-DMSO
FBXL10	1.58215e-05	-2.3692	SKBR3-THZ1 250 down vs SKBR3-DMSO
DHX16	0.000934344	-2.36769	SKBR3-THZ1 250 down vs SKBR3-DMSO
RFP	0.000219307	-2.36685	SKBR3-THZ1 250 down vs SKBR3-DMSO
ZCCHC7	0.00109002	-2.36649	SKBR3-THZ1 250 down vs SKBR3-DMSO
TINF2	0.000100923	-2.3652	SKBR3-THZ1 250 down vs SKBR3-DMSO
PRKAB1	0.000396993	-2.36517	SKBR3-THZ1 250 down vs SKBR3-DMSO
ELF2	0.000329645	-2.36374	SKBR3-THZ1 250 down vs SKBR3-DMSO
VASN	2.57135e-05	-2.36326	SKBR3-THZ1 250 down vs SKBR3-DMSO
TRIM32	0.00233133	-2.36061	SKBR3-THZ1 250 down vs SKBR3-DMSO
RPUSD4	0.000665631	-2.36028	SKBR3-THZ1 250 down vs SKBR3-DMSO
KRT17	0.00691545	-2.35896	SKBR3-THZ1 250 down vs SKBR3-DMSO
ZNF613	0.00574222	-2.35847	SKBR3-THZ1 250 down vs SKBR3-DMSO
TGM1	0.000226524	-2.35531	SKBR3-THZ1 250 down vs SKBR3-DMSO
RPF2	6.23336e-05	-2.35509	SKBR3-THZ1 250 down vs SKBR3-DMSO
NIF3L1	1.08645e-05	-2.3524	SKBR3-THZ1 250 down vs SKBR3-DMSO
SCYL3	7.332e-06	-2.35043	SKBR3-THZ1 250 down vs SKBR3-DMSO
SFT2D3	0.0085628	-2.34984	SKBR3-THZ1 250 down vs SKBR3-DMSO
LPAR2	3.99868e-05	-2.34934	SKBR3-THZ1 250 down vs SKBR3-DMSO
C10orf47	0.00230649	-2.3493	SKBR3-THZ1 250 down vs SKBR3-DMSO
BAG5	5.70325e-05	-2.34922	SKBR3-THZ1 250 down vs SKBR3-DMSO
PRUNE	0.0011312	-2.3431	SKBR3-THZ1 250 down vs SKBR3-DMSO
KLHL35	1.97355e-05	-2.34104	SKBR3-THZ1 250 down vs SKBR3-DMSO
ORC5L	5.34677e-05	-2.33983	SKBR3-THZ1 250 down vs SKBR3-DMSO
RBM22	0.000117804	-2.33592	SKBR3-THZ1 250 down vs SKBR3-DMSO
PUS3	0.000615724	-2.33454	SKBR3-THZ1 250 down vs SKBR3-DMSO
RFX7	0.00369308	-2.33191	SKBR3-THZ1 250 down vs SKBR3-DMSO
RBM14	1.32758e-05	-2.33051	SKBR3-THZ1 250 down vs SKBR3-DMSO
CRSP9	0.000776476	-2.32952	SKBR3-THZ1 250 down vs SKBR3-DMSO
MTF1	0.00199366	-2.32655	SKBR3-THZ1 250 down vs SKBR3-DMSO
SAMD4A	0.000767961	-2.32255	SKBR3-THZ1 250 down vs SKBR3-DMSO
TUT1	0.0020971	-2.32216	SKBR3-THZ1 250 down vs SKBR3-DMSO
C13orf34	0.0236697	-2.32175	SKBR3-THZ1 250 down vs SKBR3-DMSO
EGLN2	8.73852e-05	-2.32034	SKBR3-THZ1 250 down vs SKBR3-DMSO
BET1L	0.00402802	-2.31968	SKBR3-THZ1 250 down vs SKBR3-DMSO
NFE2L2	0.000107857	-2.31809	SKBR3-THZ1 250 down vs SKBR3-DMSO
KIAA1949	0.000112951	-2.31802	SKBR3-THZ1 250 down vs SKBR3-DMSO
CSRNP2	0.00108163	-2.31631	SKBR3-THZ1 250 down vs SKBR3-DMSO
UBC	8.457e-06	-2.31568	SKBR3-THZ1 250 down vs SKBR3-DMSO
PCBP1	8.8757e-05	-2.31501	SKBR3-THZ1 250 down vs SKBR3-DMSO
C19orf61	0.000188762	-2.31495	SKBR3-THZ1 250 down vs SKBR3-DMSO
LOC493754	0.0001769	-2.31436	SKBR3-THZ1 250 down vs SKBR3-DMSO
EMILIN2	0.000166794	-2.31278	SKBR3-THZ1 250 down vs SKBR3-DMSO
RTKN	0.000326686	-2.31254	SKBR3-THZ1 250 down vs SKBR3-DMSO
C15orf52	0.000231894	-2.31248	SKBR3-THZ1 250 down vs SKBR3-DMSO
NCK1	0.00624339	-2.31127	SKBR3-THZ1 250 down vs SKBR3-DMSO
LOC399988	3.05483e-05	-2.31122	SKBR3-THZ1 250 down vs SKBR3-DMSO
SIX5	0.000178501	-2.30769	SKBR3-THZ1 250 down vs SKBR3-DMSO
MED22	0.000614304	-2.30736	SKBR3-THZ1 250 down vs SKBR3-DMSO
YARS2	9.49988e-06	-2.30604	SKBR3-THZ1 250 down vs SKBR3-DMSO
ZNF193	0.00474196	-2.3053	SKBR3-THZ1 250 down vs SKBR3-DMSO
C7orf70	5.34473e-05	-2.30459	SKBR3-THZ1 250 down vs SKBR3-DMSO
LOC25845	0.000792494	-2.30444	SKBR3-THZ1 250 down vs SKBR3-DMSO
ELF1	0.00186751	-2.30192	SKBR3-THZ1 250 down vs SKBR3-DMSO
RNF216L	0.00259621	-2.30163	SKBR3-THZ1 250 down vs SKBR3-DMSO
LOC441089	0.000386477	-2.29808	SKBR3-THZ1 250 down vs SKBR3-DMSO
C8orf30B	0.000137	-2.29807	SKBR3-THZ1 250 down vs SKBR3-DMSO
SPRED1	0.0006287	-2.29766	SKBR3-THZ1 250 down vs SKBR3-DMSO
KRT19	9.83687e-05	-2.29692	SKBR3-THZ1 250 down vs SKBR3-DMSO
CHMP6	5.50538e-05	-2.2966	SKBR3-THZ1 250 down vs SKBR3-DMSO
TRAF2	0.00581603	-2.29562	SKBR3-THZ1 250 down vs SKBR3-DMSO
GOLSYN	0.000185566	-2.29555	SKBR3-THZ1 250 down vs SKBR3-DMSO
HSPA1A	0.000513223	-2.2942	SKBR3-THZ1 250 down vs SKBR3-DMSO
ATG16L1	0.000173267	-2.2928	SKBR3-THZ1 250 down vs SKBR3-DMSO
ARHGEF7	0.000302212	-2.2915	SKBR3-THZ1 250 down vs SKBR3-DMSO
GBP1	0.000312132	-2.29096	SKBR3-THZ1 250 down vs SKBR3-DMSO
ZNF77	0.0139968	-2.28731	SKBR3-THZ1 250 down vs SKBR3-DMSO
MOBKL2A	0.00721922	-2.28704	SKBR3-THZ1 250 down vs SKBR3-DMSO
ZNF416	0.0262413	-2.2854	SKBR3-THZ1 250 down vs SKBR3-DMSO
BCOR	0.000140728	-2.28511	SKBR3-THZ1 250 down vs SKBR3-DMSO
FRMD8	0.000854954	-2.28323	SKBR3-THZ1 250 down vs SKBR3-DMSO
LOC731049	0.000336509	-2.28277	SKBR3-THZ1 250 down vs SKBR3-DMSO
CCDC77	0.000649412	-2.28069	SKBR3-THZ1 250 down vs SKBR3-DMSO
ZDHHC5	0.00033712	-2.27967	SKBR3-THZ1 250 down vs SKBR3-DMSO
C17orf90	5.17578e-05	-2.27924	SKBR3-THZ1 250 down vs SKBR3-DMSO
SSH2	0.0017995	-2.27649	SKBR3-THZ1 250 down vs SKBR3-DMSO
ATPBD3	7.31823e-05	-2.27529	SKBR3-THZ1 250 down vs SKBR3-DMSO
GLTPD1	0.000923213	-2.27251	SKBR3-THZ1 250 down vs SKBR3-DMSO
POLR1E	0.000129673	-2.27052	SKBR3-THZ1 250 down vs SKBR3-DMSO
STK35	0.000488428	-2.26936	SKBR3-THZ1 250 down vs SKBR3-DMSO
QTRTD1	0.00269859	-2.26897	SKBR3-THZ1 250 down vs SKBR3-DMSO
KLHL12	0.000226629	-2.26641	SKBR3-THZ1 250 down vs SKBR3-DMSO
MRPS26	3.01716e-05	-2.2653	SKBR3-THZ1 250 down vs SKBR3-DMSO
BTBD12	0.00104209	-2.26246	SKBR3-THZ1 250 down vs SKBR3-DMSO
SLC37A1	0.00111674	-2.26233	SKBR3-THZ1 250 down vs SKBR3-DMSO
CCDC137	0.00363412	-2.26146	SKBR3-THZ1 250 down vs SKBR3-DMSO
C9orf114	0.000825884	-2.26071	SKBR3-THZ1 250 down vs SKBR3-DMSO
NET1	2.01212e-05	-2.25985	SKBR3-THZ1 250 down vs SKBR3-DMSO
COMMD5	0.000131362	-2.25934	SKBR3-THZ1 250 down vs SKBR3-DMSO
CGN	0.000203948	-2.25471	SKBR3-THZ1 250 down vs SKBR3-DMSO
DAPK3	0.0231268	-2.25184	SKBR3-THZ1 250 down vs SKBR3-DMSO
ISG15	0.0031586	-2.25124	SKBR3-THZ1 250 down vs SKBR3-DMSO
FAM50B	0.00150229	-2.25094	SKBR3-THZ1 250 down vs SKBR3-DMSO
NKX3-1	0.00793314	-2.2502	SKBR3-THZ1 250 down vs SKBR3-DMSO
YEATS2	0.000265878	-2.24972	SKBR3-THZ1 250 down vs SKBR3-DMSO
ZNF564	0.00137776	-2.24871	SKBR3-THZ1 250 down vs SKBR3-DMSO
ZNF256	0.0157444	-2.24843	SKBR3-THZ1 250 down vs SKBR3-DMSO
TIMM22	0.000252349	-2.24829	SKBR3-THZ1 250 down vs SKBR3-DMSO
GEMIN5	0.00103597	-2.24746	SKBR3-THZ1 250 down vs SKBR3-DMSO
CD3EAP	0.00102823	-2.24692	SKBR3-THZ1 250 down vs SKBR3-DMSO
LOC728969	6.78909e-05	-2.24674	SKBR3-THZ1 250 down vs SKBR3-DMSO
ANXA3	0.0012132	-2.2465	SKBR3-THZ1 250 down vs SKBR3-DMSO
FEN1	0.000969938	-2.24573	SKBR3-THZ1 250 down vs SKBR3-DMSO
C9orf23	0.000119798	-2.24382	SKBR3-THZ1 250 down vs SKBR3-DMSO
CDCA8	0.000750339	-2.24306	SKBR3-THZ1 250 down vs SKBR3-DMSO
YTHDF1	0.00103412	-2.2427	SKBR3-THZ1 250 down vs SKBR3-DMSO
FANCE	7.39475e-07	-2.24246	SKBR3-THZ1 250 down vs SKBR3-DMSO
ZNF823	0.00469499	-2.24197	SKBR3-THZ1 250 down vs SKBR3-DMSO
ZNF576	0.00612152	-2.24035	SKBR3-THZ1 250 down vs SKBR3-DMSO
LMCD1	1.45646e-05	-2.23926	SKBR3-THZ1 250 down vs SKBR3-DMSO
MSX2	0.000214244	-2.23889	SKBR3-THZ1 250 down vs SKBR3-DMSO
KBTBD2	0.000110412	-2.23796	SKBR3-THZ1 250 down vs SKBR3-DMSO
VPS72	6.16006e-05	-2.23406	SKBR3-THZ1 250 down vs SKBR3-DMSO
PVRL4	0.000581335	-2.23282	SKBR3-THZ1 250 down vs SKBR3-DMSO
RFC4	6.90237e-05	-2.23174	SKBR3-THZ1 250 down vs SKBR3-DMSO
SPDEF	0.000644875	-2.23007	SKBR3-THZ1 250 down vs SKBR3-DMSO
YRDC	0.000113378	-2.22789	SKBR3-THZ1 250 down vs SKBR3-DMSO
C18orf25	0.000452997	-2.22785	SKBR3-THZ1 250 down vs SKBR3-DMSO
FTSJ2	0.000637584	-2.22651	SKBR3-THZ1 250 down vs SKBR3-DMSO
CYP1B1	0.000349638	-2.2265	SKBR3-THZ1 250 down vs SKBR3-DMSO
ZBTB5	0.00950685	-2.22649	SKBR3-THZ1 250 down vs SKBR3-DMSO
MEF2D	0.000138568	-2.22617	SKBR3-THZ1 250 down vs SKBR3-DMSO
SLC29A3	0.000416427	-2.22601	SKBR3-THZ1 250 down vs SKBR3-DMSO
TXLNA	0.000257944	-2.22502	SKBR3-THZ1 250 down vs SKBR3-DMSO
CHST14	0.000453331	-2.22463	SKBR3-THZ1 250 down vs SKBR3-DMSO
IFFO2	0.00051819	-2.22293	SKBR3-THZ1 250 down vs SKBR3-DMSO
TJAP1	3.41093e-05	-2.22286	SKBR3-THZ1 250 down vs SKBR3-DMSO
SHRM	0.000165956	-2.22232	SKBR3-THZ1 250 down vs SKBR3-DMSO
SEC22A	0.00250787	-2.22165	SKBR3-THZ1 250 down vs SKBR3-DMSO
PLK1	0.000358172	-2.22154	SKBR3-THZ1 250 down vs SKBR3-DMSO
URB2	0.000725295	-2.2199	SKBR3-THZ1 250 down vs SKBR3-DMSO
TAF6L	4.23958e-05	-2.21927	SKBR3-THZ1 250 down vs SKBR3-DMSO
LEPREL1	0.00201925	-2.2175	SKBR3-THZ1 250 down vs SKBR3-DMSO
KIAA2010	9.92166e-06	-2.2165	SKBR3-THZ1 250 down vs SKBR3-DMSO
ZNF324	0.0028559	-2.21499	SKBR3-THZ1 250 down vs SKBR3-DMSO
MRPL17	5.74709e-05	-2.21422	SKBR3-THZ1 250 down vs SKBR3-DMSO
ZNF485	0.00179269	-2.21407	SKBR3-THZ1 250 down vs SKBR3-DMSO
PRICKLE1	0.000851933	-2.21402	SKBR3-THZ1 250 down vs SKBR3-DMSO
LOC649604	0.00220795	-2.21384	SKBR3-THZ1 250 down vs SKBR3-DMSO
ZNF837	0.00215492	-2.21249	SKBR3-THZ1 250 down vs SKBR3-DMSO
MRPS17	5.67866e-05	-2.21216	SKBR3-THZ1 250 down vs SKBR3-DMSO
C5orf37	0.000255198	-2.21077	SKBR3-THZ1 250 down vs SKBR3-DMSO
CD2BP2	0.000151048	-2.20812	SKBR3-THZ1 250 down vs SKBR3-DMSO
RAI1	0.000160147	-2.20798	SKBR3-THZ1 250 down vs SKBR3-DMSO
ZFP36L1	0.000390176	-2.20717	SKBR3-THZ1 250 down vs SKBR3-DMSO
FEM1C	0.00160244	-2.20368	SKBR3-THZ1 250 down vs SKBR3-DMSO
CSNK1D	1.06545e-05	-2.20321	SKBR3-THZ1 250 down vs SKBR3-DMSO
HERPUD1	0.000203257	-2.20269	SKBR3-THZ1 250 down vs SKBR3-DMSO
GFOD1	0.00124227	-2.20128	SKBR3-THZ1 250 down vs SKBR3-DMSO
FLJ40504	0.0015403	-2.19768	SKBR3-THZ1 250 down vs SKBR3-DMSO
SEMA4C	0.00129387	-2.19666	SKBR3-THZ1 250 down vs SKBR3-DMSO
KIAA0240	0.00217582	-2.19632	SKBR3-THZ1 250 down vs SKBR3-DMSO
C19orf21	0.00116175	-2.19542	SKBR3-THZ1 250 down vs SKBR3-DMSO
INTS7	0.0198337	-2.19539	SKBR3-THZ1 250 down vs SKBR3-DMSO
TMEM203	2.50634e-05	-2.19536	SKBR3-THZ1 250 down vs SKBR3-DMSO
CENPL	0.00493256	-2.19433	SKBR3-THZ1 250 down vs SKBR3-DMSO
RAB3IL1	0.00300935	-2.19143	SKBR3-THZ1 250 down vs SKBR3-DMSO
C2CD2	0.000658522	-2.19137	SKBR3-THZ1 250 down vs SKBR3-DMSO
TMEM40	0.000681258	-2.19134	SKBR3-THZ1 250 down vs SKBR3-DMSO
MED8	0.000121888	-2.19116	SKBR3-THZ1 250 down vs SKBR3-DMSO
PRPF3	8.39922e-05	-2.19028	SKBR3-THZ1 250 down vs SKBR3-DMSO
CNOT4	0.000352049	-2.18667	SKBR3-THZ1 250 down vs SKBR3-DMSO
CTCF	0.000469066	-2.18424	SKBR3-THZ1 250 down vs SKBR3-DMSO
CDC42EP1	0.00181727	-2.18329	SKBR3-THZ1 250 down vs SKBR3-DMSO
C1orf64	0.000395706	-2.18278	SKBR3-THZ1 250 down vs SKBR3-DMSO
VPS37B	0.00274679	-2.18143	SKBR3-THZ1 250 down vs SKBR3-DMSO
SF3A2	0.00020004	-2.18124	SKBR3-THZ1 250 down vs SKBR3-DMSO
CCDC97	0.00192546	-2.18122	SKBR3-THZ1 250 down vs SKBR3-DMSO
ZFYVE26	0.00134021	-2.17954	SKBR3-THZ1 250 down vs SKBR3-DMSO
FIP1L1	0.000477127	-2.17904	SKBR3-THZ1 250 down vs SKBR3-DMSO
C20orf151	0.00037595	-2.1757	SKBR3-THZ1 250 down vs SKBR3-DMSO
TNFAIP1	0.000650911	-2.17549	SKBR3-THZ1 250 down vs SKBR3-DMSO
ZFP161	0.00330166	-2.17104	SKBR3-THZ1 250 down vs SKBR3-DMSO
TDRD7	0.00740244	-2.17025	SKBR3-THZ1 250 down vs SKBR3-DMSO
XYLT2	0.00021081	-2.16863	SKBR3-THZ1 250 down vs SKBR3-DMSO
TLE1	0.00403013	-2.16851	SKBR3-THZ1 250 down vs SKBR3-DMSO
LOC731314	5.90352e-05	-2.16803	SKBR3-THZ1 250 down vs SKBR3-DMSO
FBXO28	0.000245083	-2.16541	SKBR3-THZ1 250 down vs SKBR3-DMSO
POP1	0.00533185	-2.16537	SKBR3-THZ1 250 down vs SKBR3-DMSO
RNF216	0.000290334	-2.16465	SKBR3-THZ1 250 down vs SKBR3-DMSO
FBXO32	0.000112765	-2.16391	SKBR3-THZ1 250 down vs SKBR3-DMSO
NUAK2	0.000196323	-2.16359	SKBR3-THZ1 250 down vs SKBR3-DMSO
ADNP	4.91055e-06	-2.15943	SKBR3-THZ1 250 down vs SKBR3-DMSO
MCM10	0.00831242	-2.1584	SKBR3-THZ1 250 down vs SKBR3-DMSO
BLCAP	0.000137536	-2.15804	SKBR3-THZ1 250 down vs SKBR3-DMSO
FAM174B	4.64586e-05	-2.15799	SKBR3-THZ1 250 down vs SKBR3-DMSO
DFFB	0.00104779	-2.1579	SKBR3-THZ1 250 down vs SKBR3-DMSO
ZNF35	0.00266375	-2.15738	SKBR3-THZ1 250 down vs SKBR3-DMSO
TMEM138	9.35693e-05	-2.15732	SKBR3-THZ1 250 down vs SKBR3-DMSO
POLR3A	5.39652e-06	-2.15665	SKBR3-THZ1 250 down vs SKBR3-DMSO
CHAF1A	0.00414039	-2.15492	SKBR3-THZ1 250 down vs SKBR3-DMSO
TMEM125	2.48727e-05	-2.1549	SKBR3-THZ1 250 down vs SKBR3-DMSO
FTSJD1	0.00217667	-2.15417	SKBR3-THZ1 250 down vs SKBR3-DMSO
ASXL1	0.000302032	-2.15413	SKBR3-THZ1 250 down vs SKBR3-DMSO
CASC3	0.0010052	-2.1525	SKBR3-THZ1 250 down vs SKBR3-DMSO
GNE	0.00374353	-2.15118	SKBR3-THZ1 250 down vs SKBR3-DMSO
ZNF250	0.00777732	-2.15017	SKBR3-THZ1 250 down vs SKBR3-DMSO
UTX	0.00158449	-2.14992	SKBR3-THZ1 250 down vs SKBR3-DMSO
FNBP4	0.00011535	-2.14844	SKBR3-THZ1 250 down vs SKBR3-DMSO
MYH9	0.000179593	-2.14752	SKBR3-THZ1 250 down vs SKBR3-DMSO
NACC2	0.000548657	-2.14684	SKBR3-THZ1 250 down vs SKBR3-DMSO
ZNF446	0.0188376	-2.14665	SKBR3-THZ1 250 down vs SKBR3-DMSO
ELL	0.00142638	-2.14308	SKBR3-THZ1 250 down vs SKBR3-DMSO
TOE1	0.000757907	-2.14242	SKBR3-THZ1 250 down vs SKBR3-DMSO
CHD8	0.000198857	-2.14151	SKBR3-THZ1 250 down vs SKBR3-DMSO
PALB2	0.000288851	-2.14129	SKBR3-THZ1 250 down vs SKBR3-DMSO
C20orf72	0.00031589	-2.14106	SKBR3-THZ1 250 down vs SKBR3-DMSO
ZNF248	0.0123645	-2.14092	SKBR3-THZ1 250 down vs SKBR3-DMSO
PPM1D	0.000419731	-2.14033	SKBR3-THZ1 250 down vs SKBR3-DMSO
ZNF684	0.00694157	-2.13765	SKBR3-THZ1 250 down vs SKBR3-DMSO
VGF	0.000631025	-2.13596	SKBR3-THZ1 250 down vs SKBR3-DMSO
GBP2	0.000348234	-2.13573	SKBR3-THZ1 250 down vs SKBR3-DMSO
TLCD1	0.000107772	-2.13555	SKBR3-THZ1 250 down vs SKBR3-DMSO
TM4SF1	7.98167e-05	-2.13142	SKBR3-THZ1 250 down vs SKBR3-DMSO
SETD1B	0.000494288	-2.13031	SKBR3-THZ1 250 down vs SKBR3-DMSO
WDR21A	0.00115372	-2.1303	SKBR3-THZ1 250 down vs SKBR3-DMSO
SHB	0.00263066	-2.13026	SKBR3-THZ1 250 down vs SKBR3-DMSO
HEATR6	0.00301307	-2.13026	SKBR3-THZ1 250 down vs SKBR3-DMSO
ERRFI1	0.00619786	-2.12935	SKBR3-THZ1 250 down vs SKBR3-DMSO
SETD1A	0.000959716	-2.1283	SKBR3-THZ1 250 down vs SKBR3-DMSO
SLC25A25	0.00045017	-2.1271	SKBR3-THZ1 250 down vs SKBR3-DMSO
WDR43	0.000498304	-2.12641	SKBR3-THZ1 250 down vs SKBR3-DMSO
SBNO2	0.000177803	-2.12528	SKBR3-THZ1 250 down vs SKBR3-DMSO
FAM54A	0.00131687	-2.12449	SKBR3-THZ1 250 down vs SKBR3-DMSO
MSH6	0.000700026	-2.12384	SKBR3-THZ1 250 down vs SKBR3-DMSO
NDEL1	0.000251711	-2.12236	SKBR3-THZ1 250 down vs SKBR3-DMSO
NAT10	0.000189322	-2.12064	SKBR3-THZ1 250 down vs SKBR3-DMSO
RELB	0.0021854	-2.12039	SKBR3-THZ1 250 down vs SKBR3-DMSO
TGFB2	0.00538517	-2.11971	SKBR3-THZ1 250 down vs SKBR3-DMSO
LARP4B	0.000295237	-2.1182	SKBR3-THZ1 250 down vs SKBR3-DMSO
ZNF800	0.010867	-2.11686	SKBR3-THZ1 250 down vs SKBR3-DMSO
LOC651816	0.000607605	-2.11406	SKBR3-THZ1 250 down vs SKBR3-DMSO
DNAJA1	1.77369e-05	-2.11237	SKBR3-THZ1 250 down vs SKBR3-DMSO
ZBTB33	0.0167781	-2.11222	SKBR3-THZ1 250 down vs SKBR3-DMSO
ANKRD54	0.00137926	-2.11014	SKBR3-THZ1 250 down vs SKBR3-DMSO
C17orf95	0.000458992	-2.10973	SKBR3-THZ1 250 down vs SKBR3-DMSO
PEX16	0.000179599	-2.10944	SKBR3-THZ1 250 down vs SKBR3-DMSO
CCDC127	0.00789591	-2.10775	SKBR3-THZ1 250 down vs SKBR3-DMSO
C4orf14	0.000981022	-2.10513	SKBR3-THZ1 250 down vs SKBR3-DMSO
ZNF500	2.45245e-05	-2.10374	SKBR3-THZ1 250 down vs SKBR3-DMSO
CCDC101	0.00535027	-2.10318	SKBR3-THZ1 250 down vs SKBR3-DMSO
NKIRAS1	0.000108419	-2.10272	SKBR3-THZ1 250 down vs SKBR3-DMSO
ACTA1	0.000517528	-2.10128	SKBR3-THZ1 250 down vs SKBR3-DMSO
FAM105B	0.00117566	-2.10003	SKBR3-THZ1 250 down vs SKBR3-DMSO
ORAOV1	0.000412683	-2.09647	SKBR3-THZ1 250 down vs SKBR3-DMSO
GNB1L	0.00180063	-2.09598	SKBR3-THZ1 250 down vs SKBR3-DMSO
RSRC2	0.000866348	-2.0955	SKBR3-THZ1 250 down vs SKBR3-DMSO
LYPD6	0.012026	-2.09522	SKBR3-THZ1 250 down vs SKBR3-DMSO
B3GALT4	0.0039107	-2.09463	SKBR3-THZ1 250 down vs SKBR3-DMSO
PDE4D	0.00212619	-2.09434	SKBR3-THZ1 250 down vs SKBR3-DMSO
RNF34	0.000291776	-2.09402	SKBR3-THZ1 250 down vs SKBR3-DMSO
HAUS8	0.000341162	-2.09391	SKBR3-THZ1 250 down vs SKBR3-DMSO
TADA2B	0.00375773	-2.09323	SKBR3-THZ1 250 down vs SKBR3-DMSO
WIPI1	0.00037256	-2.09285	SKBR3-THZ1 250 down vs SKBR3-DMSO
FAM83H	0.00106783	-2.08985	SKBR3-THZ1 250 down vs SKBR3-DMSO
WAC	0.0001044	-2.08824	SKBR3-THZ1 250 down vs SKBR3-DMSO
VPS33B	0.00322118	-2.08759	SKBR3-THZ1 250 down vs SKBR3-DMSO
AURKB	0.00495384	-2.0868	SKBR3-THZ1 250 down vs SKBR3-DMSO
ARHGEF5	0.00578458	-2.08649	SKBR3-THZ1 250 down vs SKBR3-DMSO
LOC729479	0.000561979	-2.08642	SKBR3-THZ1 250 down vs SKBR3-DMSO
NUMBL	0.000392556	-2.08611	SKBR3-THZ1 250 down vs SKBR3-DMSO
KIAA1285	0.0285673	-2.08547	SKBR3-THZ1 250 down vs SKBR3-DMSO
UTP6	0.000222306	-2.08534	SKBR3-THZ1 250 down vs SKBR3-DMSO
ISG20L2	0.00421783	-2.08504	SKBR3-THZ1 250 down vs SKBR3-DMSO
DNAJC14	0.00155217	-2.08494	SKBR3-THZ1 250 down vs SKBR3-DMSO
FOXO1	0.0001853	-2.08429	SKBR3-THZ1 250 down vs SKBR3-DMSO
APEX2	0.000114052	-2.08305	SKBR3-THZ1 250 down vs SKBR3-DMSO
KRT18P13	0.000589481	-2.08066	SKBR3-THZ1 250 down vs SKBR3-DMSO
OXSM	0.000314578	-2.08055	SKBR3-THZ1 250 down vs SKBR3-DMSO
HSPC157	0.00279152	-2.08051	SKBR3-THZ1 250 down vs SKBR3-DMSO
C7orf25	0.000359318	-2.08034	SKBR3-THZ1 250 down vs SKBR3-DMSO
YTHDF2	0.000272274	-2.07742	SKBR3-THZ1 250 down vs SKBR3-DMSO
TMEM2	0.000485997	-2.07725	SKBR3-THZ1 250 down vs SKBR3-DMSO
C5orf54	0.0297414	-2.07695	SKBR3-THZ1 250 down vs SKBR3-DMSO
FARSA	0.000490252	-2.07623	SKBR3-THZ1 250 down vs SKBR3-DMSO
OAS2	0.00301367	-2.07403	SKBR3-THZ1 250 down vs SKBR3-DMSO
NFKBIA	7.77437e-06	-2.07255	SKBR3-THZ1 250 down vs SKBR3-DMSO
FAM193A	0.0104395	-2.07149	SKBR3-THZ1 250 down vs SKBR3-DMSO
PARD6B	0.00573719	-2.06957	SKBR3-THZ1 250 down vs SKBR3-DMSO
ANKLE2	0.000605324	-2.06764	SKBR3-THZ1 250 down vs SKBR3-DMSO
ZMYND15	0.00665276	-2.067	SKBR3-THZ1 250 down vs SKBR3-DMSO
LOC653066	8.25332e-05	-2.06699	SKBR3-THZ1 250 down vs SKBR3-DMSO
C12orf45	0.000551608	-2.06636	SKBR3-THZ1 250 down vs SKBR3-DMSO
UNC50	0.000212789	-2.06573	SKBR3-THZ1 250 down vs SKBR3-DMSO
BCL2L1	0.000775958	-2.06494	SKBR3-THZ1 250 down vs SKBR3-DMSO
PWWP2B	0.000793328	-2.06435	SKBR3-THZ1 250 down vs SKBR3-DMSO
ZNF175	0.0132842	-2.05782	SKBR3-THZ1 250 down vs SKBR3-DMSO
DIO2	0.00261381	-2.05578	SKBR3-THZ1 250 down vs SKBR3-DMSO
ARMC5	0.00149272	-2.05337	SKBR3-THZ1 250 down vs SKBR3-DMSO
C3orf38	0.00183118	-2.05302	SKBR3-THZ1 250 down vs SKBR3-DMSO
ZFP91	0.000818636	-2.05288	SKBR3-THZ1 250 down vs SKBR3-DMSO
AP4M1	0.00760772	-2.05187	SKBR3-THZ1 250 down vs SKBR3-DMSO
LOC648526	0.00375346	-2.05095	SKBR3-THZ1 250 down vs SKBR3-DMSO
LOC646463	0.000406302	-2.0506	SKBR3-THZ1 250 down vs SKBR3-DMSO
SPATA5L1	0.00241725	-2.0498	SKBR3-THZ1 250 down vs SKBR3-DMSO
KLHL20	0.0185175	-2.04969	SKBR3-THZ1 250 down vs SKBR3-DMSO
TRPM2	0.00287818	-2.04967	SKBR3-THZ1 250 down vs SKBR3-DMSO
FASTKD5	2.38329e-05	-2.04917	SKBR3-THZ1 250 down vs SKBR3-DMSO
TBC1D10A	0.0136639	-2.04866	SKBR3-THZ1 250 down vs SKBR3-DMSO
LOC729608	1.51194e-06	-2.04843	SKBR3-THZ1 250 down vs SKBR3-DMSO
TMEM41A	0.00158031	-2.04583	SKBR3-THZ1 250 down vs SKBR3-DMSO
SNORA57	3.13383e-05	-2.04361	SKBR3-THZ1 250 down vs SKBR3-DMSO
PPP1R13L	0.000185393	-2.04061	SKBR3-THZ1 250 down vs SKBR3-DMSO
ZNF839	0.0343271	-2.0405	SKBR3-THZ1 250 down vs SKBR3-DMSO
CARD10	0.000317762	-2.03969	SKBR3-THZ1 250 down vs SKBR3-DMSO
PTGER4	0.00138485	-2.03792	SKBR3-THZ1 250 down vs SKBR3-DMSO
ZNF579	0.0163436	-2.03778	SKBR3-THZ1 250 down vs SKBR3-DMSO
SFRS4	2.46825e-05	-2.03757	SKBR3-THZ1 250 down vs SKBR3-DMSO
ARID2	0.000524216	-2.03753	SKBR3-THZ1 250 down vs SKBR3-DMSO
PGBD2	0.00252334	-2.0375	SKBR3-THZ1 250 down vs SKBR3-DMSO
LOC648189	0.0204709	-2.03561	SKBR3-THZ1 250 down vs SKBR3-DMSO
SLC35C1	0.0200749	-2.03469	SKBR3-THZ1 250 down vs SKBR3-DMSO
TOR1A	2.04542e-05	-2.034	SKBR3-THZ1 250 down vs SKBR3-DMSO
PAXIP1	0.00365335	-2.03398	SKBR3-THZ1 250 down vs SKBR3-DMSO
ZNF2	0.0013084	-2.03379	SKBR3-THZ1 250 down vs SKBR3-DMSO
KIAA0514	0.00178481	-2.03233	SKBR3-THZ1 250 down vs SKBR3-DMSO
CDC34	0.000103896	-2.03186	SKBR3-THZ1 250 down vs SKBR3-DMSO
HSPA8	4.19425e-05	-2.03161	SKBR3-THZ1 250 down vs SKBR3-DMSO
ZNF598	0.00250532	-2.03054	SKBR3-THZ1 250 down vs SKBR3-DMSO
PPARGC1B	0.00242572	-2.02845	SKBR3-THZ1 250 down vs SKBR3-DMSO
TIMM8A	0.00332098	-2.02745	SKBR3-THZ1 250 down vs SKBR3-DMSO
HSF2	0.0204844	-2.02683	SKBR3-THZ1 250 down vs SKBR3-DMSO
C1orf77	0.00139255	-2.02662	SKBR3-THZ1 250 down vs SKBR3-DMSO
ZMYND8	0.00127343	-2.02538	SKBR3-THZ1 250 down vs SKBR3-DMSO
KRBA1	0.000124954	-2.02393	SKBR3-THZ1 250 down vs SKBR3-DMSO
SPATA7	2.19335e-05	-2.0218	SKBR3-THZ1 250 down vs SKBR3-DMSO
RRAGA	0.000526944	-2.02082	SKBR3-THZ1 250 down vs SKBR3-DMSO
TAGLN	0.000148282	-2.02037	SKBR3-THZ1 250 down vs SKBR3-DMSO
AKAP13	3.22751e-05	-2.01993	SKBR3-THZ1 250 down vs SKBR3-DMSO
RNF24	0.00640341	-2.01978	SKBR3-THZ1 250 down vs SKBR3-DMSO
ZGPAT	0.000233698	-2.01964	SKBR3-THZ1 250 down vs SKBR3-DMSO
RXRB	0.00069827	-2.01803	SKBR3-THZ1 250 down vs SKBR3-DMSO
ZNF337	0.00229829	-2.01757	SKBR3-THZ1 250 down vs SKBR3-DMSO
CISH	0.0030992	-2.01732	SKBR3-THZ1 250 down vs SKBR3-DMSO
ZNF768	0.00581508	-2.01716	SKBR3-THZ1 250 down vs SKBR3-DMSO
P2RY6	0.000653372	-2.01633	SKBR3-THZ1 250 down vs SKBR3-DMSO
C14orf80	0.000510737	-2.01508	SKBR3-THZ1 250 down vs SKBR3-DMSO
PTPN1	8.39757e-06	-2.01482	SKBR3-THZ1 250 down vs SKBR3-DMSO
KIAA0922	0.000159698	-2.01341	SKBR3-THZ1 250 down vs SKBR3-DMSO
RNF113A	0.000405432	-2.01164	SKBR3-THZ1 250 down vs SKBR3-DMSO
ATL2	0.00206693	-2.01122	SKBR3-THZ1 250 down vs SKBR3-DMSO
IRF6	0.0025489	-2.01117	SKBR3-THZ1 250 down vs SKBR3-DMSO
VISA	0.00108181	-2.01062	SKBR3-THZ1 250 down vs SKBR3-DMSO
FBXO38	2.16827e-05	-2.01061	SKBR3-THZ1 250 down vs SKBR3-DMSO
NLK	0.00714733	-2.00913	SKBR3-THZ1 250 down vs SKBR3-DMSO
F8A1	0.00316336	-2.00775	SKBR3-THZ1 250 down vs SKBR3-DMSO
ANKRD50	0.00453742	-2.00756	SKBR3-THZ1 250 down vs SKBR3-DMSO
WNT5A	0.00866681	-2.00515	SKBR3-THZ1 250 down vs SKBR3-DMSO
RIN2	0.000275853	-2.00388	SKBR3-THZ1 250 down vs SKBR3-DMSO
BCL9L	0.00544815	-2.00351	SKBR3-THZ1 250 down vs SKBR3-DMSO
LOC650369	7.24233e-05	-2.00265	SKBR3-THZ1 250 down vs SKBR3-DMSO
PHACTR4	0.000508903	-2.00221	SKBR3-THZ1 250 down vs SKBR3-DMSO
FAM46A	0.00381555	-2.00025	SKBR3-THZ1 250 down vs SKBR3-DMSO
FLJ10213	0.0449584	-2.00004	SKBR3-THZ1 250 down vs SKBR3-DMSO
FIZ1	0.00483053	-1.9994	SKBR3-THZ1 250 down vs SKBR3-DMSO
ZNF529	0.00497211	-1.999	SKBR3-THZ1 250 down vs SKBR3-DMSO
DET1	0.0017799	-1.99872	SKBR3-THZ1 250 down vs SKBR3-DMSO
EPHA4	0.0237858	-1.99794	SKBR3-THZ1 250 down vs SKBR3-DMSO
GTF3C2	0.000642987	-1.99716	SKBR3-THZ1 250 down vs SKBR3-DMSO
C6orf66	0.00438911	-1.99647	SKBR3-THZ1 250 down vs SKBR3-DMSO
ZNF544	4.30053e-05	-1.99472	SKBR3-THZ1 250 down vs SKBR3-DMSO
ESRRAP2	0.000287578	-1.99425	SKBR3-THZ1 250 down vs SKBR3-DMSO
GINS3	0.00147749	-1.99265	SKBR3-THZ1 250 down vs SKBR3-DMSO
C10orf88	0.00268343	-1.99194	SKBR3-THZ1 250 down vs SKBR3-DMSO
DDX31	1.63173e-06	-1.99056	SKBR3-THZ1 250 down vs SKBR3-DMSO
ST3GAL1	0.000932774	-1.99027	SKBR3-THZ1 250 down vs SKBR3-DMSO
CCDC59	0.000368626	-1.9882	SKBR3-THZ1 250 down vs SKBR3-DMSO
TFB1M	0.000766843	-1.98819	SKBR3-THZ1 250 down vs SKBR3-DMSO
MRPL15	0.00197821	-1.9875	SKBR3-THZ1 250 down vs SKBR3-DMSO
LOC644935	0.00119591	-1.98518	SKBR3-THZ1 250 down vs SKBR3-DMSO
MYNN	0.0033722	-1.98406	SKBR3-THZ1 250 down vs SKBR3-DMSO
UBN1	0.00115262	-1.98282	SKBR3-THZ1 250 down vs SKBR3-DMSO
MMAA	0.00777381	-1.98239	SKBR3-THZ1 250 down vs SKBR3-DMSO
RALGDS	6.39235e-05	-1.98227	SKBR3-THZ1 250 down vs SKBR3-DMSO
LOC647886	0.00204807	-1.9807	SKBR3-THZ1 250 down vs SKBR3-DMSO
LOC283267	4.7166e-05	-1.9795	SKBR3-THZ1 250 down vs SKBR3-DMSO
ZNF322A	0.00661457	-1.97834	SKBR3-THZ1 250 down vs SKBR3-DMSO
NFXL1	0.000708964	-1.97635	SKBR3-THZ1 250 down vs SKBR3-DMSO
NFIL3	0.016408	-1.97592	SKBR3-THZ1 250 down vs SKBR3-DMSO
ARHGEF3	0.00746039	-1.97166	SKBR3-THZ1 250 down vs SKBR3-DMSO
TOB2	0.00798116	-1.97062	SKBR3-THZ1 250 down vs SKBR3-DMSO
SERTAD3	0.00303659	-1.97033	SKBR3-THZ1 250 down vs SKBR3-DMSO
EMG1	0.00225812	-1.97008	SKBR3-THZ1 250 down vs SKBR3-DMSO
ZNF575	0.0162755	-1.96783	SKBR3-THZ1 250 down vs SKBR3-DMSO
LEO1	0.00905893	-1.96664	SKBR3-THZ1 250 down vs SKBR3-DMSO
KCTD6	7.75328e-05	-1.96614	SKBR3-THZ1 250 down vs SKBR3-DMSO
LOC730744	0.00150271	-1.96378	SKBR3-THZ1 250 down vs SKBR3-DMSO
ZFP36	1.67922e-05	-1.96337	SKBR3-THZ1 250 down vs SKBR3-DMSO
RHOU	0.000301438	-1.96298	SKBR3-THZ1 250 down vs SKBR3-DMSO
SAFB	0.000234896	-1.9626	SKBR3-THZ1 250 down vs SKBR3-DMSO
GDF15	0.0115448	-1.96049	SKBR3-THZ1 250 down vs SKBR3-DMSO
DUSP14	0.000277959	-1.96018	SKBR3-THZ1 250 down vs SKBR3-DMSO
TMEM188	0.000502383	-1.95958	SKBR3-THZ1 250 down vs SKBR3-DMSO
C7orf40	8.20709e-05	-1.95888	SKBR3-THZ1 250 down vs SKBR3-DMSO
DISP1	0.0127564	-1.9588	SKBR3-THZ1 250 down vs SKBR3-DMSO
C9orf156	4.86323e-05	-1.95829	SKBR3-THZ1 250 down vs SKBR3-DMSO
C6orf64	0.0339701	-1.9579	SKBR3-THZ1 250 down vs SKBR3-DMSO
CKAP2L	0.0101517	-1.95725	SKBR3-THZ1 250 down vs SKBR3-DMSO
IGSF9	0.00203984	-1.95645	SKBR3-THZ1 250 down vs SKBR3-DMSO
UBE2O	0.0218061	-1.95598	SKBR3-THZ1 250 down vs SKBR3-DMSO
NMT1	0.00726065	-1.95505	SKBR3-THZ1 250 down vs SKBR3-DMSO
PIK3R3	0.0159759	-1.9549	SKBR3-THZ1 250 down vs SKBR3-DMSO
LRFN4	0.0199382	-1.95463	SKBR3-THZ1 250 down vs SKBR3-DMSO
PTEN	0.035369	-1.95426	SKBR3-THZ1 250 down vs SKBR3-DMSO
ELMO2	0.000467825	-1.95283	SKBR3-THZ1 250 down vs SKBR3-DMSO
TYSND1	0.00230299	-1.95269	SKBR3-THZ1 250 down vs SKBR3-DMSO
OAS1	0.0068616	-1.9521	SKBR3-THZ1 250 down vs SKBR3-DMSO
ZFYVE20	0.00111568	-1.95192	SKBR3-THZ1 250 down vs SKBR3-DMSO
FAM84B	0.00610282	-1.95188	SKBR3-THZ1 250 down vs SKBR3-DMSO
ZCCHC8	0.0034806	-1.95061	SKBR3-THZ1 250 down vs SKBR3-DMSO
FBXO45	0.000334742	-1.94982	SKBR3-THZ1 250 down vs SKBR3-DMSO
BCL9	0.000749275	-1.94749	SKBR3-THZ1 250 down vs SKBR3-DMSO
POLR3B	4.986e-05	-1.94632	SKBR3-THZ1 250 down vs SKBR3-DMSO
REXO1	0.00028375	-1.94598	SKBR3-THZ1 250 down vs SKBR3-DMSO
SNRNP35	0.00891587	-1.94592	SKBR3-THZ1 250 down vs SKBR3-DMSO
C1orf52	0.00125653	-1.94307	SKBR3-THZ1 250 down vs SKBR3-DMSO
C7orf43	0.00312799	-1.94204	SKBR3-THZ1 250 down vs SKBR3-DMSO
SLC45A3	0.000116216	-1.94173	SKBR3-THZ1 250 down vs SKBR3-DMSO
PEX11B	0.00194407	-1.93982	SKBR3-THZ1 250 down vs SKBR3-DMSO
C11orf24	0.00704546	-1.93878	SKBR3-THZ1 250 down vs SKBR3-DMSO
FKBPL	0.0172577	-1.93831	SKBR3-THZ1 250 down vs SKBR3-DMSO
ZNF200	7.13505e-05	-1.93737	SKBR3-THZ1 250 down vs SKBR3-DMSO
GRPEL2	3.33216e-05	-1.93429	SKBR3-THZ1 250 down vs SKBR3-DMSO
MAGEF1	0.000357388	-1.93402	SKBR3-THZ1 250 down vs SKBR3-DMSO
RNF126	8.23578e-05	-1.9335	SKBR3-THZ1 250 down vs SKBR3-DMSO
JUB	6.22271e-05	-1.93315	SKBR3-THZ1 250 down vs SKBR3-DMSO
PPP2R2D	0.000126902	-1.93293	SKBR3-THZ1 250 down vs SKBR3-DMSO
VPS37D	0.00215373	-1.93226	SKBR3-THZ1 250 down vs SKBR3-DMSO
DOLPP1	0.00461092	-1.93209	SKBR3-THZ1 250 down vs SKBR3-DMSO
ZNF410	0.000705682	-1.93071	SKBR3-THZ1 250 down vs SKBR3-DMSO
MYD88	2.99517e-06	-1.9302	SKBR3-THZ1 250 down vs SKBR3-DMSO
EID2	8.32226e-05	-1.92987	SKBR3-THZ1 250 down vs SKBR3-DMSO
PANK4	0.0374762	-1.92957	SKBR3-THZ1 250 down vs SKBR3-DMSO
HEXIM2	0.0110555	-1.92932	SKBR3-THZ1 250 down vs SKBR3-DMSO
MESDC1	0.0141881	-1.92909	SKBR3-THZ1 250 down vs SKBR3-DMSO
SPHK2	0.00298502	-1.92836	SKBR3-THZ1 250 down vs SKBR3-DMSO
SLC20A1	0.000989103	-1.92704	SKBR3-THZ1 250 down vs SKBR3-DMSO
LOC100133099	0.00141574	-1.92576	SKBR3-THZ1 250 down vs SKBR3-DMSO
C16orf72	0.00657071	-1.92539	SKBR3-THZ1 250 down vs SKBR3-DMSO
ASTE1	0.0074396	-1.92437	SKBR3-THZ1 250 down vs SKBR3-DMSO
DNAJB12	0.000938656	-1.9241	SKBR3-THZ1 250 down vs SKBR3-DMSO
DCUN1D5	0.000317623	-1.92326	SKBR3-THZ1 250 down vs SKBR3-DMSO
GOLGA5	0.00206976	-1.92309	SKBR3-THZ1 250 down vs SKBR3-DMSO
PTPN3	1.91669e-05	-1.92276	SKBR3-THZ1 250 down vs SKBR3-DMSO
ESRRA	0.00526998	-1.92223	SKBR3-THZ1 250 down vs SKBR3-DMSO
ANKRD16	0.000137473	-1.92183	SKBR3-THZ1 250 down vs SKBR3-DMSO
AVL9	0.0010737	-1.9207	SKBR3-THZ1 250 down vs SKBR3-DMSO
RBM15B	1.62535e-05	-1.92057	SKBR3-THZ1 250 down vs SKBR3-DMSO
LOC644345	0.0486774	-1.91931	SKBR3-THZ1 250 down vs SKBR3-DMSO
C18orf8	0.00268545	-1.91762	SKBR3-THZ1 250 down vs SKBR3-DMSO
MAP7D1	0.00651896	-1.91718	SKBR3-THZ1 250 down vs SKBR3-DMSO
NUDT18	0.005085	-1.91653	SKBR3-THZ1 250 down vs SKBR3-DMSO
RHOBTB2	0.00178	-1.91647	SKBR3-THZ1 250 down vs SKBR3-DMSO
SETD2	0.00450866	-1.91477	SKBR3-THZ1 250 down vs SKBR3-DMSO
ZSCAN12L1	0.00247035	-1.91421	SKBR3-THZ1 250 down vs SKBR3-DMSO
MED26	0.000294747	-1.91386	SKBR3-THZ1 250 down vs SKBR3-DMSO
C14orf4	0.000677219	-1.9133	SKBR3-THZ1 250 down vs SKBR3-DMSO
GTF2E2	0.000531447	-1.91317	SKBR3-THZ1 250 down vs SKBR3-DMSO
WDR20	0.00872972	-1.91182	SKBR3-THZ1 250 down vs SKBR3-DMSO
ARRDC2	0.00144553	-1.91147	SKBR3-THZ1 250 down vs SKBR3-DMSO
SNRK	0.00200133	-1.91072	SKBR3-THZ1 250 down vs SKBR3-DMSO
STK10	0.00709499	-1.91063	SKBR3-THZ1 250 down vs SKBR3-DMSO
FAM108C1	0.000773958	-1.91	SKBR3-THZ1 250 down vs SKBR3-DMSO
KIAA0892	0.00546259	-1.90992	SKBR3-THZ1 250 down vs SKBR3-DMSO
DKFZP564O0523	0.00060016	-1.90979	SKBR3-THZ1 250 down vs SKBR3-DMSO
BCAR1	0.00781481	-1.90918	SKBR3-THZ1 250 down vs SKBR3-DMSO
SLC25A44	0.00272526	-1.90696	SKBR3-THZ1 250 down vs SKBR3-DMSO
ZNF143	0.00684332	-1.90383	SKBR3-THZ1 250 down vs SKBR3-DMSO
WDR8	0.00193339	-1.90261	SKBR3-THZ1 250 down vs SKBR3-DMSO
LOC642897	0.00053726	-1.90057	SKBR3-THZ1 250 down vs SKBR3-DMSO
KLF13	0.00132902	-1.90017	SKBR3-THZ1 250 down vs SKBR3-DMSO
POLS	0.0002334	-1.89939	SKBR3-THZ1 250 down vs SKBR3-DMSO
ZNF74	0.00199859	-1.89921	SKBR3-THZ1 250 down vs SKBR3-DMSO
KIAA0649	0.00403713	-1.89882	SKBR3-THZ1 250 down vs SKBR3-DMSO
OASL	0.00708722	-1.89724	SKBR3-THZ1 250 down vs SKBR3-DMSO
ZNF20	0.00345168	-1.89682	SKBR3-THZ1 250 down vs SKBR3-DMSO
F2RL1	0.000178595	-1.89659	SKBR3-THZ1 250 down vs SKBR3-DMSO
CCDC49	0.00212971	-1.89596	SKBR3-THZ1 250 down vs SKBR3-DMSO
TEAD4	0.00152543	-1.89537	SKBR3-THZ1 250 down vs SKBR3-DMSO
JDP2	0.00134878	-1.89347	SKBR3-THZ1 250 down vs SKBR3-DMSO
ZNF680	0.00305359	-1.89341	SKBR3-THZ1 250 down vs SKBR3-DMSO
MGAT2	0.000517406	-1.89298	SKBR3-THZ1 250 down vs SKBR3-DMSO
PAWR	0.00439317	-1.89188	SKBR3-THZ1 250 down vs SKBR3-DMSO
PPAN-P2RY11	0.00826663	-1.89073	SKBR3-THZ1 250 down vs SKBR3-DMSO
POLG2	0.0207745	-1.88986	SKBR3-THZ1 250 down vs SKBR3-DMSO
WDR75	0.00164247	-1.88824	SKBR3-THZ1 250 down vs SKBR3-DMSO
FHOD1	0.00437232	-1.88765	SKBR3-THZ1 250 down vs SKBR3-DMSO
BRD2	0.000236556	-1.88759	SKBR3-THZ1 250 down vs SKBR3-DMSO
PPAPDC2	0.000836805	-1.88625	SKBR3-THZ1 250 down vs SKBR3-DMSO
TERF2	0.0471329	-1.88573	SKBR3-THZ1 250 down vs SKBR3-DMSO
ZNF629	1.413e-05	-1.88487	SKBR3-THZ1 250 down vs SKBR3-DMSO
IRS1	0.00246599	-1.88413	SKBR3-THZ1 250 down vs SKBR3-DMSO
SIAH2	0.00168214	-1.88184	SKBR3-THZ1 250 down vs SKBR3-DMSO
C1orf35	0.00531276	-1.88148	SKBR3-THZ1 250 down vs SKBR3-DMSO
MRPL2	0.00229988	-1.88127	SKBR3-THZ1 250 down vs SKBR3-DMSO
KIAA1737	0.00556969	-1.88078	SKBR3-THZ1 250 down vs SKBR3-DMSO
PRKRIP1	0.000146335	-1.88053	SKBR3-THZ1 250 down vs SKBR3-DMSO
RILPL1	0.00333295	-1.88047	SKBR3-THZ1 250 down vs SKBR3-DMSO
ZNF323	0.00768491	-1.88045	SKBR3-THZ1 250 down vs SKBR3-DMSO
CCBP2	0.00391528	-1.88005	SKBR3-THZ1 250 down vs SKBR3-DMSO
LOC283932	0.00194725	-1.87997	SKBR3-THZ1 250 down vs SKBR3-DMSO
SHROOM3	0.00215603	-1.87827	SKBR3-THZ1 250 down vs SKBR3-DMSO
CCNA1	0.0146032	-1.87781	SKBR3-THZ1 250 down vs SKBR3-DMSO
HERC5	0.0118567	-1.87602	SKBR3-THZ1 250 down vs SKBR3-DMSO
UBB	0.000224419	-1.87574	SKBR3-THZ1 250 down vs SKBR3-DMSO
FRG1	0.000542519	-1.87569	SKBR3-THZ1 250 down vs SKBR3-DMSO
SNAPC2	0.000695812	-1.8756	SKBR3-THZ1 250 down vs SKBR3-DMSO
RBM10	1.82717e-05	-1.87534	SKBR3-THZ1 250 down vs SKBR3-DMSO
WDR74	0.000811463	-1.87485	SKBR3-THZ1 250 down vs SKBR3-DMSO
CXCL16	8.73417e-05	-1.87346	SKBR3-THZ1 250 down vs SKBR3-DMSO
PTAFR	0.0240349	-1.87272	SKBR3-THZ1 250 down vs SKBR3-DMSO
MGC16384	0.021375	-1.87242	SKBR3-THZ1 250 down vs SKBR3-DMSO
PIGM	0.00162391	-1.87239	SKBR3-THZ1 250 down vs SKBR3-DMSO
POLA2	0.000702464	-1.87167	SKBR3-THZ1 250 down vs SKBR3-DMSO
OPA3	0.000103027	-1.87119	SKBR3-THZ1 250 down vs SKBR3-DMSO
ERF	0.00167386	-1.87101	SKBR3-THZ1 250 down vs SKBR3-DMSO
DIMT1L	0.00111686	-1.87088	SKBR3-THZ1 250 down vs SKBR3-DMSO
IER3	0.00341806	-1.87058	SKBR3-THZ1 250 down vs SKBR3-DMSO
PTPN4	0.00288662	-1.87044	SKBR3-THZ1 250 down vs SKBR3-DMSO
C20orf196	0.0063263	-1.87014	SKBR3-THZ1 250 down vs SKBR3-DMSO
DYRK2	7.7652e-05	-1.86952	SKBR3-THZ1 250 down vs SKBR3-DMSO
LIN7B	0.00618815	-1.8693	SKBR3-THZ1 250 down vs SKBR3-DMSO
LRRC8E	0.0124558	-1.86848	SKBR3-THZ1 250 down vs SKBR3-DMSO
C20orf111	0.00155622	-1.86775	SKBR3-THZ1 250 down vs SKBR3-DMSO
C19orf44	0.044934	-1.86734	SKBR3-THZ1 250 down vs SKBR3-DMSO
DKK1	0.0014153	-1.86732	SKBR3-THZ1 250 down vs SKBR3-DMSO
CASP2	9.77562e-05	-1.86696	SKBR3-THZ1 250 down vs SKBR3-DMSO
ZNF770	0.0043917	-1.86521	SKBR3-THZ1 250 down vs SKBR3-DMSO
ZSCAN29	0.0215002	-1.86478	SKBR3-THZ1 250 down vs SKBR3-DMSO
PRCC	0.00099537	-1.86285	SKBR3-THZ1 250 down vs SKBR3-DMSO
VCPIP1	0.0252316	-1.8621	SKBR3-THZ1 250 down vs SKBR3-DMSO
PALLD	0.000990207	-1.86201	SKBR3-THZ1 250 down vs SKBR3-DMSO
TMEM93	7.49864e-05	-1.86141	SKBR3-THZ1 250 down vs SKBR3-DMSO
SGPP2	0.002892	-1.86017	SKBR3-THZ1 250 down vs SKBR3-DMSO
KDM5B	2.3408e-05	-1.859	SKBR3-THZ1 250 down vs SKBR3-DMSO
RNF31	0.00375606	-1.85876	SKBR3-THZ1 250 down vs SKBR3-DMSO
MAP3K4	0.000807472	-1.85776	SKBR3-THZ1 250 down vs SKBR3-DMSO
BAG3	0.00296385	-1.85721	SKBR3-THZ1 250 down vs SKBR3-DMSO
FTSJ3	0.00175247	-1.85715	SKBR3-THZ1 250 down vs SKBR3-DMSO
CRAMP1L	0.00180171	-1.85685	SKBR3-THZ1 250 down vs SKBR3-DMSO
LRRC8D	0.000669844	-1.85666	SKBR3-THZ1 250 down vs SKBR3-DMSO
AMY1C	0.00265508	-1.85634	SKBR3-THZ1 250 down vs SKBR3-DMSO
KBTBD6	0.000678032	-1.85578	SKBR3-THZ1 250 down vs SKBR3-DMSO
ZZZ3	0.0002309	-1.85279	SKBR3-THZ1 250 down vs SKBR3-DMSO
LOC100128918	0.00149651	-1.85205	SKBR3-THZ1 250 down vs SKBR3-DMSO
DLX1	0.0116906	-1.85183	SKBR3-THZ1 250 down vs SKBR3-DMSO
CCNO	0.000211964	-1.85123	SKBR3-THZ1 250 down vs SKBR3-DMSO
MTHFS	0.00113715	-1.85071	SKBR3-THZ1 250 down vs SKBR3-DMSO
STBD1	9.41746e-05	-1.85009	SKBR3-THZ1 250 down vs SKBR3-DMSO
TBRG4	7.53592e-05	-1.8498	SKBR3-THZ1 250 down vs SKBR3-DMSO
TUBB2C	0.000211304	-1.84877	SKBR3-THZ1 250 down vs SKBR3-DMSO
DENND2D	0.00177154	-1.84851	SKBR3-THZ1 250 down vs SKBR3-DMSO
FRMD4A	0.00793959	-1.84616	SKBR3-THZ1 250 down vs SKBR3-DMSO
RCP9	0.046119	-1.84559	SKBR3-THZ1 250 down vs SKBR3-DMSO
BIK	0.0396926	-1.84251	SKBR3-THZ1 250 down vs SKBR3-DMSO
DUSP18	0.00515303	-1.84157	SKBR3-THZ1 250 down vs SKBR3-DMSO
NOD2	0.019439	-1.84138	SKBR3-THZ1 250 down vs SKBR3-DMSO
PRR3	0.00439837	-1.84026	SKBR3-THZ1 250 down vs SKBR3-DMSO
CSNK2A1	0.000221322	-1.83957	SKBR3-THZ1 250 down vs SKBR3-DMSO
TRIP4	0.000715816	-1.83927	SKBR3-THZ1 250 down vs SKBR3-DMSO
TRAFD1	0.000886908	-1.83892	SKBR3-THZ1 250 down vs SKBR3-DMSO
LOC388796	0.000223627	-1.83808	SKBR3-THZ1 250 down vs SKBR3-DMSO
ARID3A	0.000125732	-1.83752	SKBR3-THZ1 250 down vs SKBR3-DMSO
MAT2A	0.000201336	-1.83724	SKBR3-THZ1 250 down vs SKBR3-DMSO
GPR37L1	4.42624e-05	-1.83662	SKBR3-THZ1 250 down vs SKBR3-DMSO
ZBTB40	0.00306497	-1.83528	SKBR3-THZ1 250 down vs SKBR3-DMSO
SUPV3L1	0.00216933	-1.83506	SKBR3-THZ1 250 down vs SKBR3-DMSO
MAP3K8	0.0134637	-1.8345	SKBR3-THZ1 250 down vs SKBR3-DMSO
ZCCHC3	0.00252752	-1.83429	SKBR3-THZ1 250 down vs SKBR3-DMSO
SYVN1	0.000345046	-1.83424	SKBR3-THZ1 250 down vs SKBR3-DMSO
NFYC	0.000254352	-1.83394	SKBR3-THZ1 250 down vs SKBR3-DMSO
ZNF260	0.000669016	-1.83329	SKBR3-THZ1 250 down vs SKBR3-DMSO
ZDHHC7	0.000330419	-1.8324	SKBR3-THZ1 250 down vs SKBR3-DMSO
LOC653383	0.00360083	-1.83222	SKBR3-THZ1 250 down vs SKBR3-DMSO
NCOA6IP	0.0003923	-1.83209	SKBR3-THZ1 250 down vs SKBR3-DMSO
RHOG	0.000499452	-1.83146	SKBR3-THZ1 250 down vs SKBR3-DMSO
MXD3	0.000204209	-1.8308	SKBR3-THZ1 250 down vs SKBR3-DMSO
BLM	0.0013643	-1.82967	SKBR3-THZ1 250 down vs SKBR3-DMSO
MEX3B	0.00881378	-1.82903	SKBR3-THZ1 250 down vs SKBR3-DMSO
RNF25	0.00994737	-1.8281	SKBR3-THZ1 250 down vs SKBR3-DMSO
HCCA2	0.00432044	-1.82791	SKBR3-THZ1 250 down vs SKBR3-DMSO
FRS3	2.56219e-05	-1.82782	SKBR3-THZ1 250 down vs SKBR3-DMSO
CUL1	0.0283341	-1.82771	SKBR3-THZ1 250 down vs SKBR3-DMSO
ATXN7L2	0.00234565	-1.82736	SKBR3-THZ1 250 down vs SKBR3-DMSO
RAE1	6.14564e-05	-1.82643	SKBR3-THZ1 250 down vs SKBR3-DMSO
U2AF1	0.00194327	-1.82483	SKBR3-THZ1 250 down vs SKBR3-DMSO
FBRS	0.00251362	-1.82332	SKBR3-THZ1 250 down vs SKBR3-DMSO
EP300	0.00918581	-1.82316	SKBR3-THZ1 250 down vs SKBR3-DMSO
ZNF18	0.0302927	-1.82303	SKBR3-THZ1 250 down vs SKBR3-DMSO
ARMET	0.000508912	-1.8223	SKBR3-THZ1 250 down vs SKBR3-DMSO
N4BP3	0.0158465	-1.82128	SKBR3-THZ1 250 down vs SKBR3-DMSO
SIP1	0.000115736	-1.82069	SKBR3-THZ1 250 down vs SKBR3-DMSO
RCOR3	0.00251945	-1.82053	SKBR3-THZ1 250 down vs SKBR3-DMSO
COX6BP1	0.0159052	-1.82042	SKBR3-THZ1 250 down vs SKBR3-DMSO
STK40	0.000311493	-1.81987	SKBR3-THZ1 250 down vs SKBR3-DMSO
CCDC130	0.000274045	-1.81761	SKBR3-THZ1 250 down vs SKBR3-DMSO
AEN	0.00733864	-1.81669	SKBR3-THZ1 250 down vs SKBR3-DMSO
DGCR14	0.000129752	-1.81667	SKBR3-THZ1 250 down vs SKBR3-DMSO
C12orf26	0.00707885	-1.81652	SKBR3-THZ1 250 down vs SKBR3-DMSO
MTERF	0.000492577	-1.81604	SKBR3-THZ1 250 down vs SKBR3-DMSO
TIMM9	0.000421517	-1.81462	SKBR3-THZ1 250 down vs SKBR3-DMSO
PDXP	0.000545089	-1.81296	SKBR3-THZ1 250 down vs SKBR3-DMSO
CCNA2	0.00253128	-1.81269	SKBR3-THZ1 250 down vs SKBR3-DMSO
LOC253039	0.0128052	-1.81224	SKBR3-THZ1 250 down vs SKBR3-DMSO
C20orf134	0.0221564	-1.81046	SKBR3-THZ1 250 down vs SKBR3-DMSO
INO80C	0.00214916	-1.81009	SKBR3-THZ1 250 down vs SKBR3-DMSO
ANKRD37	0.000951452	-1.80961	SKBR3-THZ1 250 down vs SKBR3-DMSO
ASB1	0.00186831	-1.80958	SKBR3-THZ1 250 down vs SKBR3-DMSO
TEX10	0.000899265	-1.80712	SKBR3-THZ1 250 down vs SKBR3-DMSO
ABL1	0.000723704	-1.80695	SKBR3-THZ1 250 down vs SKBR3-DMSO
PGS1	0.00792256	-1.80655	SKBR3-THZ1 250 down vs SKBR3-DMSO
MESP1	0.000370069	-1.80613	SKBR3-THZ1 250 down vs SKBR3-DMSO
PRMT10	0.0172556	-1.8051	SKBR3-THZ1 250 down vs SKBR3-DMSO
CCDC117	1.81259e-05	-1.80508	SKBR3-THZ1 250 down vs SKBR3-DMSO
VCL	0.00505663	-1.80492	SKBR3-THZ1 250 down vs SKBR3-DMSO
KCTD10	0.00204067	-1.8041	SKBR3-THZ1 250 down vs SKBR3-DMSO
XPO6	0.00109771	-1.80271	SKBR3-THZ1 250 down vs SKBR3-DMSO
ADNP2	0.000884949	-1.80217	SKBR3-THZ1 250 down vs SKBR3-DMSO
STIL	7.05349e-05	-1.80157	SKBR3-THZ1 250 down vs SKBR3-DMSO
LOC284023	0.000483238	-1.80093	SKBR3-THZ1 250 down vs SKBR3-DMSO
C10orf35	0.000945975	-1.79999	SKBR3-THZ1 250 down vs SKBR3-DMSO
HSPA1L	0.00562257	-1.79876	SKBR3-THZ1 250 down vs SKBR3-DMSO
LOC100132802	1.21689e-06	-1.7981	SKBR3-THZ1 250 down vs SKBR3-DMSO
LOC728505	0.00778571	-1.79697	SKBR3-THZ1 250 down vs SKBR3-DMSO
ZNF45	0.0351886	-1.79622	SKBR3-THZ1 250 down vs SKBR3-DMSO
PHF5A	4.32264e-05	-1.79584	SKBR3-THZ1 250 down vs SKBR3-DMSO
CYP2R1	0.0207462	-1.79551	SKBR3-THZ1 250 down vs SKBR3-DMSO
DDX55	0.00122439	-1.79491	SKBR3-THZ1 250 down vs SKBR3-DMSO
C10orf26	0.00134021	-1.79459	SKBR3-THZ1 250 down vs SKBR3-DMSO
PPFIA1	8.34925e-06	-1.79427	SKBR3-THZ1 250 down vs SKBR3-DMSO
CENPB	0.00010543	-1.7936	SKBR3-THZ1 250 down vs SKBR3-DMSO
PSMG3	4.27108e-05	-1.79359	SKBR3-THZ1 250 down vs SKBR3-DMSO
TSHZ1	0.0050846	-1.79296	SKBR3-THZ1 250 down vs SKBR3-DMSO
ADORA2B	0.000712442	-1.79213	SKBR3-THZ1 250 down vs SKBR3-DMSO
BCL7B	0.000616019	-1.79211	SKBR3-THZ1 250 down vs SKBR3-DMSO
HMOX1	0.00182911	-1.79198	SKBR3-THZ1 250 down vs SKBR3-DMSO
ULK1	0.000132501	-1.79166	SKBR3-THZ1 250 down vs SKBR3-DMSO
C1orf109	0.0180371	-1.79083	SKBR3-THZ1 250 down vs SKBR3-DMSO
C20orf4	0.00164004	-1.7906	SKBR3-THZ1 250 down vs SKBR3-DMSO
SDHAF2	4.9239e-05	-1.7897	SKBR3-THZ1 250 down vs SKBR3-DMSO
FAM86A	0.0033667	-1.78967	SKBR3-THZ1 250 down vs SKBR3-DMSO
MAP6D1	0.0128719	-1.78918	SKBR3-THZ1 250 down vs SKBR3-DMSO
ZNF425	0.0209872	-1.78859	SKBR3-THZ1 250 down vs SKBR3-DMSO
C9orf21	0.0163243	-1.7874	SKBR3-THZ1 250 down vs SKBR3-DMSO
LYSMD1	0.0332298	-1.78687	SKBR3-THZ1 250 down vs SKBR3-DMSO
LOC730132	0.0226576	-1.78665	SKBR3-THZ1 250 down vs SKBR3-DMSO
ZNF784	0.00793902	-1.78642	SKBR3-THZ1 250 down vs SKBR3-DMSO
LOC399965	0.0125825	-1.78642	SKBR3-THZ1 250 down vs SKBR3-DMSO
LIN9	0.0116823	-1.78599	SKBR3-THZ1 250 down vs SKBR3-DMSO
UBTD1	0.00749437	-1.78584	SKBR3-THZ1 250 down vs SKBR3-DMSO
CWC15	0.0014211	-1.78526	SKBR3-THZ1 250 down vs SKBR3-DMSO
SDR42E1	0.00327773	-1.78521	SKBR3-THZ1 250 down vs SKBR3-DMSO
TMEM39A	0.00625502	-1.78516	SKBR3-THZ1 250 down vs SKBR3-DMSO
TLN2	0.00426977	-1.78468	SKBR3-THZ1 250 down vs SKBR3-DMSO
MFAP1	0.0041954	-1.78256	SKBR3-THZ1 250 down vs SKBR3-DMSO
HINFP	0.000178473	-1.78107	SKBR3-THZ1 250 down vs SKBR3-DMSO
C14orf32	0.000361772	-1.78085	SKBR3-THZ1 250 down vs SKBR3-DMSO
SFRS8	0.010783	-1.78071	SKBR3-THZ1 250 down vs SKBR3-DMSO
TTC9C	0.0007529	-1.77991	SKBR3-THZ1 250 down vs SKBR3-DMSO
NAT9	0.00097138	-1.77979	SKBR3-THZ1 250 down vs SKBR3-DMSO
CUTC	0.00392301	-1.77932	SKBR3-THZ1 250 down vs SKBR3-DMSO
EXT1	0.000389398	-1.77914	SKBR3-THZ1 250 down vs SKBR3-DMSO
RG9MTD1	0.00377161	-1.77883	SKBR3-THZ1 250 down vs SKBR3-DMSO
TTC5	0.00950534	-1.77843	SKBR3-THZ1 250 down vs SKBR3-DMSO
HYAL2	0.0303283	-1.77763	SKBR3-THZ1 250 down vs SKBR3-DMSO
MID1IP1	0.00135935	-1.77761	SKBR3-THZ1 250 down vs SKBR3-DMSO
TLR5	0.010258	-1.7769	SKBR3-THZ1 250 down vs SKBR3-DMSO
HMOX2	0.00532005	-1.77596	SKBR3-THZ1 250 down vs SKBR3-DMSO
RCOR2	3.75185e-05	-1.77585	SKBR3-THZ1 250 down vs SKBR3-DMSO
ZFX	0.00499387	-1.77564	SKBR3-THZ1 250 down vs SKBR3-DMSO
H2AFX	0.0189073	-1.77408	SKBR3-THZ1 250 down vs SKBR3-DMSO
EPHA1	0.000621131	-1.77387	SKBR3-THZ1 250 down vs SKBR3-DMSO
RPRD2	0.00137128	-1.77387	SKBR3-THZ1 250 down vs SKBR3-DMSO
NUBP1	0.00188774	-1.77255	SKBR3-THZ1 250 down vs SKBR3-DMSO
TMEM189	0.00166571	-1.77169	SKBR3-THZ1 250 down vs SKBR3-DMSO
EXOSC10	8.92868e-05	-1.77076	SKBR3-THZ1 250 down vs SKBR3-DMSO
C10orf137	0.000239518	-1.77047	SKBR3-THZ1 250 down vs SKBR3-DMSO
TRIM16	0.000354848	-1.77025	SKBR3-THZ1 250 down vs SKBR3-DMSO
ASB6	0.00122652	-1.77001	SKBR3-THZ1 250 down vs SKBR3-DMSO
LOC645743	0.000376233	-1.76923	SKBR3-THZ1 250 down vs SKBR3-DMSO
RNF103	0.00256417	-1.76903	SKBR3-THZ1 250 down vs SKBR3-DMSO
MYADM	0.000742251	-1.76898	SKBR3-THZ1 250 down vs SKBR3-DMSO
EXTL3	0.0110947	-1.76897	SKBR3-THZ1 250 down vs SKBR3-DMSO
INO80D	0.00628295	-1.76847	SKBR3-THZ1 250 down vs SKBR3-DMSO
KIAA0261	0.00112108	-1.76818	SKBR3-THZ1 250 down vs SKBR3-DMSO
MUS81	0.0041213	-1.76733	SKBR3-THZ1 250 down vs SKBR3-DMSO
BCL2L13	0.00103978	-1.76728	SKBR3-THZ1 250 down vs SKBR3-DMSO
UBE2C	2.39086e-06	-1.76715	SKBR3-THZ1 250 down vs SKBR3-DMSO
RBM28	0.0143235	-1.76621	SKBR3-THZ1 250 down vs SKBR3-DMSO
C18orf21	0.00329539	-1.76595	SKBR3-THZ1 250 down vs SKBR3-DMSO
GADD45B	0.00113756	-1.7659	SKBR3-THZ1 250 down vs SKBR3-DMSO
AMMECR1L	0.00684608	-1.76586	SKBR3-THZ1 250 down vs SKBR3-DMSO
RNPS1	0.00135775	-1.7657	SKBR3-THZ1 250 down vs SKBR3-DMSO
TUBB6	0.000324681	-1.76535	SKBR3-THZ1 250 down vs SKBR3-DMSO
KCTD21	0.00133506	-1.76516	SKBR3-THZ1 250 down vs SKBR3-DMSO
SH3BP5L	0.0294341	-1.76461	SKBR3-THZ1 250 down vs SKBR3-DMSO
GRAMD2	7.18156e-05	-1.76398	SKBR3-THZ1 250 down vs SKBR3-DMSO
N4BP1	0.000933358	-1.76261	SKBR3-THZ1 250 down vs SKBR3-DMSO
KLHL36	0.000103283	-1.76254	SKBR3-THZ1 250 down vs SKBR3-DMSO
GABPB1	0.00137474	-1.76205	SKBR3-THZ1 250 down vs SKBR3-DMSO
GSG2	0.0267343	-1.76179	SKBR3-THZ1 250 down vs SKBR3-DMSO
WDR37	0.00062441	-1.76147	SKBR3-THZ1 250 down vs SKBR3-DMSO
CHD7	0.00431007	-1.75848	SKBR3-THZ1 250 down vs SKBR3-DMSO
SF3B4	0.00104191	-1.7583	SKBR3-THZ1 250 down vs SKBR3-DMSO
PARS2	0.0254844	-1.75676	SKBR3-THZ1 250 down vs SKBR3-DMSO
TTC27	0.000558531	-1.7562	SKBR3-THZ1 250 down vs SKBR3-DMSO
SNHG3-RCC1	5.17407e-05	-1.75605	SKBR3-THZ1 250 down vs SKBR3-DMSO
QRICH1	7.09765e-05	-1.75525	SKBR3-THZ1 250 down vs SKBR3-DMSO
CHRM3	0.0108413	-1.75432	SKBR3-THZ1 250 down vs SKBR3-DMSO
LOC652879	0.00972946	-1.7542	SKBR3-THZ1 250 down vs SKBR3-DMSO
GADD45A	0.0338626	-1.75419	SKBR3-THZ1 250 down vs SKBR3-DMSO
HPCAL1	0.00105012	-1.75409	SKBR3-THZ1 250 down vs SKBR3-DMSO
TMEM53	0.0099422	-1.75381	SKBR3-THZ1 250 down vs SKBR3-DMSO
C17orf71	0.0005277	-1.75269	SKBR3-THZ1 250 down vs SKBR3-DMSO
KIAA1671	0.000807162	-1.75204	SKBR3-THZ1 250 down vs SKBR3-DMSO
KIAA0174	0.000794411	-1.75152	SKBR3-THZ1 250 down vs SKBR3-DMSO
ZNF407	0.001424	-1.75127	SKBR3-THZ1 250 down vs SKBR3-DMSO
COX19	0.00218917	-1.74953	SKBR3-THZ1 250 down vs SKBR3-DMSO
BAZ1B	0.0043677	-1.74835	SKBR3-THZ1 250 down vs SKBR3-DMSO
FKRP	0.0020481	-1.74791	SKBR3-THZ1 250 down vs SKBR3-DMSO
ZNF783	0.00247245	-1.74782	SKBR3-THZ1 250 down vs SKBR3-DMSO
BATF	0.00171808	-1.74746	SKBR3-THZ1 250 down vs SKBR3-DMSO
RPUSD1	5.93241e-05	-1.74737	SKBR3-THZ1 250 down vs SKBR3-DMSO
PUM2	0.00107744	-1.74604	SKBR3-THZ1 250 down vs SKBR3-DMSO
TXNL4B	0.00715323	-1.74582	SKBR3-THZ1 250 down vs SKBR3-DMSO
SOCS1	0.030066	-1.74528	SKBR3-THZ1 250 down vs SKBR3-DMSO
RABGGTB	0.00168828	-1.74477	SKBR3-THZ1 250 down vs SKBR3-DMSO
TRIP10	0.00137516	-1.74378	SKBR3-THZ1 250 down vs SKBR3-DMSO
EXOSC2	0.00122088	-1.74324	SKBR3-THZ1 250 down vs SKBR3-DMSO
TPM1	1.68021e-05	-1.74311	SKBR3-THZ1 250 down vs SKBR3-DMSO
RIPK5	0.00194065	-1.74281	SKBR3-THZ1 250 down vs SKBR3-DMSO
B9D2	0.0115792	-1.74218	SKBR3-THZ1 250 down vs SKBR3-DMSO
TBC1D2	0.000975457	-1.74196	SKBR3-THZ1 250 down vs SKBR3-DMSO
ZNF174	0.00298082	-1.74115	SKBR3-THZ1 250 down vs SKBR3-DMSO
FIGNL1	0.0158414	-1.74055	SKBR3-THZ1 250 down vs SKBR3-DMSO
TAS2R38	0.0244657	-1.73749	SKBR3-THZ1 250 down vs SKBR3-DMSO
STOML1	0.0092483	-1.73716	SKBR3-THZ1 250 down vs SKBR3-DMSO
ZNF643	2.59349e-05	-1.73618	SKBR3-THZ1 250 down vs SKBR3-DMSO
FBXL12	0.0189001	-1.73613	SKBR3-THZ1 250 down vs SKBR3-DMSO
NOB1	0.00626751	-1.73509	SKBR3-THZ1 250 down vs SKBR3-DMSO
CREBBP	0.000284943	-1.73499	SKBR3-THZ1 250 down vs SKBR3-DMSO
FAM102A	0.00124137	-1.73487	SKBR3-THZ1 250 down vs SKBR3-DMSO
ZNF616	0.00095386	-1.73411	SKBR3-THZ1 250 down vs SKBR3-DMSO
APEX1	0.000656605	-1.73373	SKBR3-THZ1 250 down vs SKBR3-DMSO
ACVR1B	0.00398042	-1.73367	SKBR3-THZ1 250 down vs SKBR3-DMSO
NUPL2	0.00350699	-1.73298	SKBR3-THZ1 250 down vs SKBR3-DMSO
HMBS	0.000494131	-1.73227	SKBR3-THZ1 250 down vs SKBR3-DMSO
ZRANB1	0.00175942	-1.7308	SKBR3-THZ1 250 down vs SKBR3-DMSO
SIPA1L2	0.000559871	-1.72885	SKBR3-THZ1 250 down vs SKBR3-DMSO
LANCL2	0.0116276	-1.72856	SKBR3-THZ1 250 down vs SKBR3-DMSO
LOC645332	0.010516	-1.72781	SKBR3-THZ1 250 down vs SKBR3-DMSO
ZNHIT6	0.000186118	-1.72779	SKBR3-THZ1 250 down vs SKBR3-DMSO
USP38	0.000989924	-1.7273	SKBR3-THZ1 250 down vs SKBR3-DMSO
SEC24B	4.50629e-05	-1.727	SKBR3-THZ1 250 down vs SKBR3-DMSO
TUBGCP5	0.00166937	-1.72686	SKBR3-THZ1 250 down vs SKBR3-DMSO
GPR81	0.000194699	-1.72639	SKBR3-THZ1 250 down vs SKBR3-DMSO
MKRN2	0.00217308	-1.72596	SKBR3-THZ1 250 down vs SKBR3-DMSO
FOXD2	0.0316528	-1.72535	SKBR3-THZ1 250 down vs SKBR3-DMSO
NVL	0.000364087	-1.725	SKBR3-THZ1 250 down vs SKBR3-DMSO
PUM1	0.000171236	-1.72469	SKBR3-THZ1 250 down vs SKBR3-DMSO
RNF4	0.000359951	-1.72457	SKBR3-THZ1 250 down vs SKBR3-DMSO
ITPKC	8.161e-05	-1.72437	SKBR3-THZ1 250 down vs SKBR3-DMSO
EHD1	0.000363471	-1.724	SKBR3-THZ1 250 down vs SKBR3-DMSO
RTKN2	0.0336105	-1.72364	SKBR3-THZ1 250 down vs SKBR3-DMSO
GPR175	0.0024324	-1.72351	SKBR3-THZ1 250 down vs SKBR3-DMSO
IER5	0.000956022	-1.72325	SKBR3-THZ1 250 down vs SKBR3-DMSO
PSCD1	0.000125893	-1.72284	SKBR3-THZ1 250 down vs SKBR3-DMSO
PREB	0.011503	-1.72246	SKBR3-THZ1 250 down vs SKBR3-DMSO
KCNJ9	0.0441239	-1.72212	SKBR3-THZ1 250 down vs SKBR3-DMSO
ANAPC10	0.00853497	-1.72198	SKBR3-THZ1 250 down vs SKBR3-DMSO
IRF2BP1	0.000441979	-1.72191	SKBR3-THZ1 250 down vs SKBR3-DMSO
KCTD5	0.00176641	-1.72107	SKBR3-THZ1 250 down vs SKBR3-DMSO
FSTL3	0.0230456	-1.72018	SKBR3-THZ1 250 down vs SKBR3-DMSO
DLGAP4	0.000922395	-1.72003	SKBR3-THZ1 250 down vs SKBR3-DMSO
DUSP3	5.35471e-05	-1.71892	SKBR3-THZ1 250 down vs SKBR3-DMSO
NHLRC2	1.97781e-05	-1.71879	SKBR3-THZ1 250 down vs SKBR3-DMSO
SMAD4	0.00078893	-1.71834	SKBR3-THZ1 250 down vs SKBR3-DMSO
ZFP37	0.0230136	-1.71827	SKBR3-THZ1 250 down vs SKBR3-DMSO
FAHD1	4.87877e-05	-1.71801	SKBR3-THZ1 250 down vs SKBR3-DMSO
LOC645638	0.0394183	-1.71754	SKBR3-THZ1 250 down vs SKBR3-DMSO
GLRX2	0.00290293	-1.71659	SKBR3-THZ1 250 down vs SKBR3-DMSO
LOC728533	0.0038128	-1.71658	SKBR3-THZ1 250 down vs SKBR3-DMSO
LOC85390	0.013813	-1.7165	SKBR3-THZ1 250 down vs SKBR3-DMSO
FUT1	0.0113289	-1.71411	SKBR3-THZ1 250 down vs SKBR3-DMSO
SAP130	0.000820084	-1.71393	SKBR3-THZ1 250 down vs SKBR3-DMSO
BRPF3	0.00906297	-1.71382	SKBR3-THZ1 250 down vs SKBR3-DMSO
THUMPD3	0.00548349	-1.71263	SKBR3-THZ1 250 down vs SKBR3-DMSO
TMEM216	0.000649212	-1.71186	SKBR3-THZ1 250 down vs SKBR3-DMSO
FNDC5	0.0194402	-1.71132	SKBR3-THZ1 250 down vs SKBR3-DMSO
GCNT2	0.000802096	-1.71072	SKBR3-THZ1 250 down vs SKBR3-DMSO
CDCA5	0.00134881	-1.71063	SKBR3-THZ1 250 down vs SKBR3-DMSO
REV1	0.019271	-1.7104	SKBR3-THZ1 250 down vs SKBR3-DMSO
AMD1	7.67721e-05	-1.71019	SKBR3-THZ1 250 down vs SKBR3-DMSO
RELA	0.0121591	-1.71017	SKBR3-THZ1 250 down vs SKBR3-DMSO
LIPH	0.00120888	-1.70996	SKBR3-THZ1 250 down vs SKBR3-DMSO
LINCR	0.00537535	-1.70963	SKBR3-THZ1 250 down vs SKBR3-DMSO
CAB39	0.0026009	-1.70924	SKBR3-THZ1 250 down vs SKBR3-DMSO
TLK2	0.0178248	-1.70924	SKBR3-THZ1 250 down vs SKBR3-DMSO
MKL1	0.00232418	-1.70886	SKBR3-THZ1 250 down vs SKBR3-DMSO
C1orf50	0.000329176	-1.70843	SKBR3-THZ1 250 down vs SKBR3-DMSO
TMEM18	0.00733668	-1.70817	SKBR3-THZ1 250 down vs SKBR3-DMSO
ALKBH1	0.00274445	-1.70809	SKBR3-THZ1 250 down vs SKBR3-DMSO
MNX1	0.00266115	-1.70708	SKBR3-THZ1 250 down vs SKBR3-DMSO
TOPBP1	0.00116121	-1.70648	SKBR3-THZ1 250 down vs SKBR3-DMSO
ZNF318	0.00338059	-1.70471	SKBR3-THZ1 250 down vs SKBR3-DMSO
PFKFB4	0.00179877	-1.70454	SKBR3-THZ1 250 down vs SKBR3-DMSO
ZNF322B	0.0133958	-1.7042	SKBR3-THZ1 250 down vs SKBR3-DMSO
SYS1	0.00237704	-1.70411	SKBR3-THZ1 250 down vs SKBR3-DMSO
TAF7	0.0170558	-1.70383	SKBR3-THZ1 250 down vs SKBR3-DMSO
LRRC47	5.10263e-05	-1.70355	SKBR3-THZ1 250 down vs SKBR3-DMSO
FBXO33	0.00307314	-1.70339	SKBR3-THZ1 250 down vs SKBR3-DMSO
PTPN21	0.0361377	-1.70315	SKBR3-THZ1 250 down vs SKBR3-DMSO
LRWD1	0.00708885	-1.70141	SKBR3-THZ1 250 down vs SKBR3-DMSO
C17orf42	0.00101894	-1.70133	SKBR3-THZ1 250 down vs SKBR3-DMSO
ZNF562	0.00057373	-1.7007	SKBR3-THZ1 250 down vs SKBR3-DMSO
IFI44L	0.00466242	-1.70011	SKBR3-THZ1 250 down vs SKBR3-DMSO
MLX	0.00385445	-1.69968	SKBR3-THZ1 250 down vs SKBR3-DMSO
POLR1D	0.000226954	-1.69944	SKBR3-THZ1 250 down vs SKBR3-DMSO
SNAP47	0.000640047	-1.69811	SKBR3-THZ1 250 down vs SKBR3-DMSO
RWDD2A	0.00648495	-1.69739	SKBR3-THZ1 250 down vs SKBR3-DMSO
TRIM39	0.000482599	-1.6971	SKBR3-THZ1 250 down vs SKBR3-DMSO
DHX30	0.000665851	-1.69689	SKBR3-THZ1 250 down vs SKBR3-DMSO
LIPT1	0.00203818	-1.69669	SKBR3-THZ1 250 down vs SKBR3-DMSO
RPTN	0.00645462	-1.69606	SKBR3-THZ1 250 down vs SKBR3-DMSO
TRIP6	0.00162602	-1.696	SKBR3-THZ1 250 down vs SKBR3-DMSO
CCDC88C	0.000940497	-1.69599	SKBR3-THZ1 250 down vs SKBR3-DMSO
C7orf27	0.000184242	-1.69389	SKBR3-THZ1 250 down vs SKBR3-DMSO
FBXO11	0.000373396	-1.69226	SKBR3-THZ1 250 down vs SKBR3-DMSO
LOC100134159	0.0124482	-1.6908	SKBR3-THZ1 250 down vs SKBR3-DMSO
DDTL	0.000355689	-1.69058	SKBR3-THZ1 250 down vs SKBR3-DMSO
TMEM187	0.0269986	-1.6888	SKBR3-THZ1 250 down vs SKBR3-DMSO
AFG3L2	0.00967959	-1.68878	SKBR3-THZ1 250 down vs SKBR3-DMSO
ARIH1	0.0152927	-1.68805	SKBR3-THZ1 250 down vs SKBR3-DMSO
RAPGEF5	0.00362641	-1.68789	SKBR3-THZ1 250 down vs SKBR3-DMSO
RBMY2FP	0.000319319	-1.68775	SKBR3-THZ1 250 down vs SKBR3-DMSO
ZYX	0.00165253	-1.68686	SKBR3-THZ1 250 down vs SKBR3-DMSO
IL4R	0.00291424	-1.68671	SKBR3-THZ1 250 down vs SKBR3-DMSO
INO80	0.00559731	-1.6865	SKBR3-THZ1 250 down vs SKBR3-DMSO
TRIM65	0.0107029	-1.68606	SKBR3-THZ1 250 down vs SKBR3-DMSO
SPRYD3	0.00127091	-1.68582	SKBR3-THZ1 250 down vs SKBR3-DMSO
PEX14	0.0173537	-1.68494	SKBR3-THZ1 250 down vs SKBR3-DMSO
WDR33	0.000161476	-1.68342	SKBR3-THZ1 250 down vs SKBR3-DMSO
LOC285556	0.0148214	-1.68333	SKBR3-THZ1 250 down vs SKBR3-DMSO
C14orf79	0.00203328	-1.68267	SKBR3-THZ1 250 down vs SKBR3-DMSO
UBL4A	0.0119781	-1.68184	SKBR3-THZ1 250 down vs SKBR3-DMSO
CR1L	0.0218265	-1.68178	SKBR3-THZ1 250 down vs SKBR3-DMSO
ZNF134	0.0225983	-1.68151	SKBR3-THZ1 250 down vs SKBR3-DMSO
C14orf109	3.27051e-05	-1.68085	SKBR3-THZ1 250 down vs SKBR3-DMSO
PURB	0.0027499	-1.68082	SKBR3-THZ1 250 down vs SKBR3-DMSO
PLAC2	0.000806405	-1.68052	SKBR3-THZ1 250 down vs SKBR3-DMSO
C10orf6	0.00128433	-1.68039	SKBR3-THZ1 250 down vs SKBR3-DMSO
TESK1	0.025677	-1.67995	SKBR3-THZ1 250 down vs SKBR3-DMSO
DPH2	1.61586e-05	-1.67964	SKBR3-THZ1 250 down vs SKBR3-DMSO
RIT1	0.0149824	-1.67908	SKBR3-THZ1 250 down vs SKBR3-DMSO
TOP3B	0.00583222	-1.67883	SKBR3-THZ1 250 down vs SKBR3-DMSO
HNRNPD	0.000615426	-1.67758	SKBR3-THZ1 250 down vs SKBR3-DMSO
YOD1	0.00242705	-1.6769	SKBR3-THZ1 250 down vs SKBR3-DMSO
ZNF362	0.00515985	-1.67662	SKBR3-THZ1 250 down vs SKBR3-DMSO
KIAA1688	0.00935796	-1.6763	SKBR3-THZ1 250 down vs SKBR3-DMSO
GRPEL1	0.00462988	-1.67613	SKBR3-THZ1 250 down vs SKBR3-DMSO
SCAND1	0.00255945	-1.67595	SKBR3-THZ1 250 down vs SKBR3-DMSO
CAMSAP1	0.00224667	-1.67584	SKBR3-THZ1 250 down vs SKBR3-DMSO
MED20	0.00390069	-1.67575	SKBR3-THZ1 250 down vs SKBR3-DMSO
AASDH	0.0207081	-1.67564	SKBR3-THZ1 250 down vs SKBR3-DMSO
DYRK1A	0.000236582	-1.67555	SKBR3-THZ1 250 down vs SKBR3-DMSO
HIF1AN	0.0302655	-1.67549	SKBR3-THZ1 250 down vs SKBR3-DMSO
CHMP1B	4.98836e-05	-1.67505	SKBR3-THZ1 250 down vs SKBR3-DMSO
NR4A2	0.000576224	-1.67504	SKBR3-THZ1 250 down vs SKBR3-DMSO
PSCD2	0.0120239	-1.67473	SKBR3-THZ1 250 down vs SKBR3-DMSO
LRRC8A	0.00195328	-1.67455	SKBR3-THZ1 250 down vs SKBR3-DMSO
MNT	0.00637694	-1.67396	SKBR3-THZ1 250 down vs SKBR3-DMSO
LOC653103	0.0108741	-1.67382	SKBR3-THZ1 250 down vs SKBR3-DMSO
GNL2	0.00370872	-1.67342	SKBR3-THZ1 250 down vs SKBR3-DMSO
GON4L	0.00523529	-1.67339	SKBR3-THZ1 250 down vs SKBR3-DMSO
TDG	4.57541e-05	-1.67292	SKBR3-THZ1 250 down vs SKBR3-DMSO
STIP1	0.00296908	-1.67285	SKBR3-THZ1 250 down vs SKBR3-DMSO
IGFBP3	0.00417009	-1.67257	SKBR3-THZ1 250 down vs SKBR3-DMSO
COX10	0.00016519	-1.67236	SKBR3-THZ1 250 down vs SKBR3-DMSO
PSRC1	0.000479456	-1.67227	SKBR3-THZ1 250 down vs SKBR3-DMSO
RAXL1	0.00130991	-1.67161	SKBR3-THZ1 250 down vs SKBR3-DMSO
C20orf54	0.0129195	-1.67128	SKBR3-THZ1 250 down vs SKBR3-DMSO
PLEKHG6	0.0146956	-1.67107	SKBR3-THZ1 250 down vs SKBR3-DMSO
C3orf52	0.00533472	-1.66889	SKBR3-THZ1 250 down vs SKBR3-DMSO
BRMS1	0.000416774	-1.66883	SKBR3-THZ1 250 down vs SKBR3-DMSO
PPP1R3F	0.0196546	-1.66881	SKBR3-THZ1 250 down vs SKBR3-DMSO
TACC3	0.00232328	-1.66856	SKBR3-THZ1 250 down vs SKBR3-DMSO
ARCN1	0.00281678	-1.66833	SKBR3-THZ1 250 down vs SKBR3-DMSO
MCM3APAS	0.0477595	-1.6677	SKBR3-THZ1 250 down vs SKBR3-DMSO
PER2	0.0294121	-1.66752	SKBR3-THZ1 250 down vs SKBR3-DMSO
LOC728004	0.0234155	-1.66746	SKBR3-THZ1 250 down vs SKBR3-DMSO
PAF1	0.00351547	-1.66644	SKBR3-THZ1 250 down vs SKBR3-DMSO
ARL4A	0.000102507	-1.66594	SKBR3-THZ1 250 down vs SKBR3-DMSO
TCHP	0.0105148	-1.66423	SKBR3-THZ1 250 down vs SKBR3-DMSO
ZFPM1	0.0223147	-1.66278	SKBR3-THZ1 250 down vs SKBR3-DMSO
PSMD6	0.00281139	-1.66246	SKBR3-THZ1 250 down vs SKBR3-DMSO
MRPS6	0.000197695	-1.66119	SKBR3-THZ1 250 down vs SKBR3-DMSO
DCLRE1B	0.00904278	-1.66079	SKBR3-THZ1 250 down vs SKBR3-DMSO
RBM34	0.00239504	-1.66073	SKBR3-THZ1 250 down vs SKBR3-DMSO
ANKRD17	0.00790532	-1.65973	SKBR3-THZ1 250 down vs SKBR3-DMSO
NDC80	0.0276887	-1.65849	SKBR3-THZ1 250 down vs SKBR3-DMSO
LOC100132552	0.000648434	-1.6584	SKBR3-THZ1 250 down vs SKBR3-DMSO
LOC100133362	0.013538	-1.65809	SKBR3-THZ1 250 down vs SKBR3-DMSO
C12orf65	0.009234	-1.65794	SKBR3-THZ1 250 down vs SKBR3-DMSO
TMEM139	0.000227138	-1.65594	SKBR3-THZ1 250 down vs SKBR3-DMSO
UBAP1	0.00317792	-1.65539	SKBR3-THZ1 250 down vs SKBR3-DMSO
SIK1	0.00036584	-1.65499	SKBR3-THZ1 250 down vs SKBR3-DMSO
FAM53B	0.00469497	-1.65405	SKBR3-THZ1 250 down vs SKBR3-DMSO
LOC650020	0.0404364	-1.65336	SKBR3-THZ1 250 down vs SKBR3-DMSO
CDC42EP3	0.00866159	-1.65294	SKBR3-THZ1 250 down vs SKBR3-DMSO
B3GNT3	0.0266946	-1.65236	SKBR3-THZ1 250 down vs SKBR3-DMSO
TNKS1BP1	0.000674254	-1.65197	SKBR3-THZ1 250 down vs SKBR3-DMSO
CPSF4	0.00421332	-1.65187	SKBR3-THZ1 250 down vs SKBR3-DMSO
DAXX	0.00715373	-1.6517	SKBR3-THZ1 250 down vs SKBR3-DMSO
PSMC2	5.4141e-05	-1.64854	SKBR3-THZ1 250 down vs SKBR3-DMSO
TBC1D20	0.0177523	-1.64769	SKBR3-THZ1 250 down vs SKBR3-DMSO
JOSD1	0.0150786	-1.64768	SKBR3-THZ1 250 down vs SKBR3-DMSO
MRPS18B	0.00124282	-1.64684	SKBR3-THZ1 250 down vs SKBR3-DMSO
THAP1	0.000739943	-1.64641	SKBR3-THZ1 250 down vs SKBR3-DMSO
FNDC3B	0.00475792	-1.64598	SKBR3-THZ1 250 down vs SKBR3-DMSO
RXRA	0.00245215	-1.64597	SKBR3-THZ1 250 down vs SKBR3-DMSO
ST3GAL4	0.0106184	-1.64589	SKBR3-THZ1 250 down vs SKBR3-DMSO
ACOT4	0.00186243	-1.64554	SKBR3-THZ1 250 down vs SKBR3-DMSO
RPP40	0.00178507	-1.64531	SKBR3-THZ1 250 down vs SKBR3-DMSO
MAK16	0.0036546	-1.64521	SKBR3-THZ1 250 down vs SKBR3-DMSO
RING1	0.000879483	-1.64513	SKBR3-THZ1 250 down vs SKBR3-DMSO
EIF4A2	0.00201384	-1.64448	SKBR3-THZ1 250 down vs SKBR3-DMSO
PRMT6	0.00263286	-1.64375	SKBR3-THZ1 250 down vs SKBR3-DMSO
CSNK1G1	0.00136463	-1.64357	SKBR3-THZ1 250 down vs SKBR3-DMSO
DNAJA3	0.000216614	-1.64309	SKBR3-THZ1 250 down vs SKBR3-DMSO
MED10	0.000113967	-1.6427	SKBR3-THZ1 250 down vs SKBR3-DMSO
SMYD4	0.00820329	-1.64239	SKBR3-THZ1 250 down vs SKBR3-DMSO
TMEM11	0.000554175	-1.64143	SKBR3-THZ1 250 down vs SKBR3-DMSO
MGC12965	0.00859431	-1.64033	SKBR3-THZ1 250 down vs SKBR3-DMSO
PNMA1	0.00643797	-1.63969	SKBR3-THZ1 250 down vs SKBR3-DMSO
IFI44	0.0198655	-1.63941	SKBR3-THZ1 250 down vs SKBR3-DMSO
NECAP2	0.0198061	-1.6391	SKBR3-THZ1 250 down vs SKBR3-DMSO
ZNF845	0.0235903	-1.6374	SKBR3-THZ1 250 down vs SKBR3-DMSO
NUP85	6.62826e-05	-1.63722	SKBR3-THZ1 250 down vs SKBR3-DMSO
ZNF324B	0.00547973	-1.637	SKBR3-THZ1 250 down vs SKBR3-DMSO
WDSUB1	0.00783035	-1.6366	SKBR3-THZ1 250 down vs SKBR3-DMSO
VKORC1L1	0.000109026	-1.63643	SKBR3-THZ1 250 down vs SKBR3-DMSO
GRAMD1A	0.0492546	-1.63526	SKBR3-THZ1 250 down vs SKBR3-DMSO
CCRK	0.00302452	-1.63452	SKBR3-THZ1 250 down vs SKBR3-DMSO
C1orf156	0.0308159	-1.63419	SKBR3-THZ1 250 down vs SKBR3-DMSO
LOC729375	0.012322	-1.63403	SKBR3-THZ1 250 down vs SKBR3-DMSO
POLR2D	0.00366876	-1.63368	SKBR3-THZ1 250 down vs SKBR3-DMSO
CYTH1	0.000688015	-1.63349	SKBR3-THZ1 250 down vs SKBR3-DMSO
GOLPH3	0.00180052	-1.63332	SKBR3-THZ1 250 down vs SKBR3-DMSO
LOC644284	0.000351167	-1.63298	SKBR3-THZ1 250 down vs SKBR3-DMSO
WDR53	0.00219421	-1.63291	SKBR3-THZ1 250 down vs SKBR3-DMSO
DUSP11	0.00750127	-1.63251	SKBR3-THZ1 250 down vs SKBR3-DMSO
ZNF22	0.000304673	-1.63232	SKBR3-THZ1 250 down vs SKBR3-DMSO
ZNF202	0.00429662	-1.63128	SKBR3-THZ1 250 down vs SKBR3-DMSO
ANKS1A	0.00948487	-1.63105	SKBR3-THZ1 250 down vs SKBR3-DMSO
PPM1H	0.000829858	-1.62989	SKBR3-THZ1 250 down vs SKBR3-DMSO
FLJ20021	0.00314941	-1.62963	SKBR3-THZ1 250 down vs SKBR3-DMSO
SETD4	0.0072572	-1.62931	SKBR3-THZ1 250 down vs SKBR3-DMSO
RAB11FIP5	0.00635475	-1.62882	SKBR3-THZ1 250 down vs SKBR3-DMSO
PQLC1	0.00220227	-1.62862	SKBR3-THZ1 250 down vs SKBR3-DMSO
KRT6B	0.00241122	-1.62856	SKBR3-THZ1 250 down vs SKBR3-DMSO
FAM118A	0.0496786	-1.62814	SKBR3-THZ1 250 down vs SKBR3-DMSO
UST	0.0488899	-1.62708	SKBR3-THZ1 250 down vs SKBR3-DMSO
CEBPA	0.0108511	-1.62673	SKBR3-THZ1 250 down vs SKBR3-DMSO
OSBP2	0.0323413	-1.62541	SKBR3-THZ1 250 down vs SKBR3-DMSO
PDIK1L	0.028523	-1.62419	SKBR3-THZ1 250 down vs SKBR3-DMSO
SLIT3	0.0214351	-1.62334	SKBR3-THZ1 250 down vs SKBR3-DMSO
ATPBD1B	0.0065665	-1.62201	SKBR3-THZ1 250 down vs SKBR3-DMSO
NOSIP	0.00163383	-1.62162	SKBR3-THZ1 250 down vs SKBR3-DMSO
AKNA	0.0293359	-1.62022	SKBR3-THZ1 250 down vs SKBR3-DMSO
HARS2	0.00119505	-1.62008	SKBR3-THZ1 250 down vs SKBR3-DMSO
MIRLET7I	0.0416107	-1.6196	SKBR3-THZ1 250 down vs SKBR3-DMSO
LYAR	0.000127093	-1.61938	SKBR3-THZ1 250 down vs SKBR3-DMSO
RBPMS2	0.048454	-1.61925	SKBR3-THZ1 250 down vs SKBR3-DMSO
WDR81	0.00816885	-1.61918	SKBR3-THZ1 250 down vs SKBR3-DMSO
ZNF792	0.0350592	-1.61892	SKBR3-THZ1 250 down vs SKBR3-DMSO
HSPB8	0.0343518	-1.61891	SKBR3-THZ1 250 down vs SKBR3-DMSO
CLDN4	0.0145124	-1.61832	SKBR3-THZ1 250 down vs SKBR3-DMSO
RBM12B	8.4824e-05	-1.61815	SKBR3-THZ1 250 down vs SKBR3-DMSO
C3orf59	0.0023621	-1.61692	SKBR3-THZ1 250 down vs SKBR3-DMSO
PWWP2	0.0137553	-1.61684	SKBR3-THZ1 250 down vs SKBR3-DMSO
PTGIS	0.0451688	-1.61675	SKBR3-THZ1 250 down vs SKBR3-DMSO
PHF12	0.00673517	-1.61583	SKBR3-THZ1 250 down vs SKBR3-DMSO
LOC643748	0.0333102	-1.61522	SKBR3-THZ1 250 down vs SKBR3-DMSO
PUF60	0.000559899	-1.61497	SKBR3-THZ1 250 down vs SKBR3-DMSO
IFIT3	0.00423927	-1.61442	SKBR3-THZ1 250 down vs SKBR3-DMSO
LOC646848	0.00751655	-1.61395	SKBR3-THZ1 250 down vs SKBR3-DMSO
ZNF548	0.0329601	-1.61318	SKBR3-THZ1 250 down vs SKBR3-DMSO
KIAA1271	0.0364302	-1.61176	SKBR3-THZ1 250 down vs SKBR3-DMSO
CNOT8	0.00553873	-1.61173	SKBR3-THZ1 250 down vs SKBR3-DMSO
MAP7D3	0.0347406	-1.61114	SKBR3-THZ1 250 down vs SKBR3-DMSO
CTTNBP2NL	0.0269392	-1.61075	SKBR3-THZ1 250 down vs SKBR3-DMSO
KLHDC5	0.00387796	-1.61057	SKBR3-THZ1 250 down vs SKBR3-DMSO
LRIG2	0.0252816	-1.61024	SKBR3-THZ1 250 down vs SKBR3-DMSO
NDUFV3	0.00442273	-1.6097	SKBR3-THZ1 250 down vs SKBR3-DMSO
PSMB10	0.00153227	-1.6092	SKBR3-THZ1 250 down vs SKBR3-DMSO
TFCP2	0.0145028	-1.6084	SKBR3-THZ1 250 down vs SKBR3-DMSO
FOXN2	0.00545304	-1.60799	SKBR3-THZ1 250 down vs SKBR3-DMSO
ZNF827	0.00674135	-1.6078	SKBR3-THZ1 250 down vs SKBR3-DMSO
NIP7	0.00174621	-1.60558	SKBR3-THZ1 250 down vs SKBR3-DMSO
JMJD6	0.000742127	-1.60548	SKBR3-THZ1 250 down vs SKBR3-DMSO
RFWD2	0.000758583	-1.60522	SKBR3-THZ1 250 down vs SKBR3-DMSO
MTMR12	0.00373269	-1.60505	SKBR3-THZ1 250 down vs SKBR3-DMSO
CSNK2A2	0.00590753	-1.60452	SKBR3-THZ1 250 down vs SKBR3-DMSO
ZNF707	0.0246144	-1.60433	SKBR3-THZ1 250 down vs SKBR3-DMSO
FLJ20718	0.00575847	-1.60377	SKBR3-THZ1 250 down vs SKBR3-DMSO
SLC2A12	0.00516287	-1.60311	SKBR3-THZ1 250 down vs SKBR3-DMSO
MLYCD	0.016859	-1.60165	SKBR3-THZ1 250 down vs SKBR3-DMSO
ZNF234	0.0284422	-1.60127	SKBR3-THZ1 250 down vs SKBR3-DMSO
LOC100133013	0.0161862	-1.60091	SKBR3-THZ1 250 down vs SKBR3-DMSO
FAM43A	0.0131889	-1.60083	SKBR3-THZ1 250 down vs SKBR3-DMSO
MVK	0.0408655	-1.59992	SKBR3-THZ1 250 down vs SKBR3-DMSO
RAPGEFL1	0.0276211	-1.59977	SKBR3-THZ1 250 down vs SKBR3-DMSO
UNK	0.00548905	-1.59904	SKBR3-THZ1 250 down vs SKBR3-DMSO
LOC649620	0.0337109	-1.5988	SKBR3-THZ1 250 down vs SKBR3-DMSO
THAP3	0.0120099	-1.59836	SKBR3-THZ1 250 down vs SKBR3-DMSO
LOC644824	0.0391814	-1.59803	SKBR3-THZ1 250 down vs SKBR3-DMSO
RRP1B	0.044751	-1.5979	SKBR3-THZ1 250 down vs SKBR3-DMSO
KLHL22	0.00617103	-1.59788	SKBR3-THZ1 250 down vs SKBR3-DMSO
ILKAP	0.00331662	-1.59737	SKBR3-THZ1 250 down vs SKBR3-DMSO
LPHN2	0.0321452	-1.59646	SKBR3-THZ1 250 down vs SKBR3-DMSO
RNF145	0.0101925	-1.59588	SKBR3-THZ1 250 down vs SKBR3-DMSO
CENPA	0.00106615	-1.59585	SKBR3-THZ1 250 down vs SKBR3-DMSO
LOC100128979	0.0359557	-1.5957	SKBR3-THZ1 250 down vs SKBR3-DMSO
CAV1	0.00353575	-1.5954	SKBR3-THZ1 250 down vs SKBR3-DMSO
ADCK2	0.00162031	-1.59524	SKBR3-THZ1 250 down vs SKBR3-DMSO
F3	0.00173156	-1.59516	SKBR3-THZ1 250 down vs SKBR3-DMSO
GCLM	0.00858752	-1.59499	SKBR3-THZ1 250 down vs SKBR3-DMSO
LOC146517	0.000972259	-1.59413	SKBR3-THZ1 250 down vs SKBR3-DMSO
RABIF	0.00130375	-1.59396	SKBR3-THZ1 250 down vs SKBR3-DMSO
SIRT7	0.0208319	-1.59321	SKBR3-THZ1 250 down vs SKBR3-DMSO
YY1AP1	0.00739291	-1.59302	SKBR3-THZ1 250 down vs SKBR3-DMSO
KLHL18	0.00371212	-1.59275	SKBR3-THZ1 250 down vs SKBR3-DMSO
FAM39E	0.00205727	-1.59272	SKBR3-THZ1 250 down vs SKBR3-DMSO
UBE2J2	0.00986391	-1.59245	SKBR3-THZ1 250 down vs SKBR3-DMSO
TBC1D22B	0.0121974	-1.59242	SKBR3-THZ1 250 down vs SKBR3-DMSO
LOC646723	0.00209915	-1.59218	SKBR3-THZ1 250 down vs SKBR3-DMSO
ZNF597	0.00940813	-1.5918	SKBR3-THZ1 250 down vs SKBR3-DMSO
MED29	0.00550782	-1.59136	SKBR3-THZ1 250 down vs SKBR3-DMSO
RNF185	0.0148688	-1.59061	SKBR3-THZ1 250 down vs SKBR3-DMSO
ZFP3	0.0112133	-1.59019	SKBR3-THZ1 250 down vs SKBR3-DMSO
THAP10	0.00227524	-1.58955	SKBR3-THZ1 250 down vs SKBR3-DMSO
CDCA2	0.00455532	-1.58869	SKBR3-THZ1 250 down vs SKBR3-DMSO
TMC8	0.0411298	-1.58863	SKBR3-THZ1 250 down vs SKBR3-DMSO
PPP1R8	0.0081256	-1.58817	SKBR3-THZ1 250 down vs SKBR3-DMSO
MSL1	0.0284338	-1.58791	SKBR3-THZ1 250 down vs SKBR3-DMSO
LIN37	0.00568933	-1.58733	SKBR3-THZ1 250 down vs SKBR3-DMSO
LOC727825	0.00912647	-1.58672	SKBR3-THZ1 250 down vs SKBR3-DMSO
FBXL15	0.00731414	-1.58527	SKBR3-THZ1 250 down vs SKBR3-DMSO
TTPAL	0.00256622	-1.58478	SKBR3-THZ1 250 down vs SKBR3-DMSO
LOC648390	0.000219492	-1.58462	SKBR3-THZ1 250 down vs SKBR3-DMSO
ASPSCR1	0.000610421	-1.58419	SKBR3-THZ1 250 down vs SKBR3-DMSO
LOC650128	0.00988313	-1.58412	SKBR3-THZ1 250 down vs SKBR3-DMSO
RNF114	0.00150678	-1.58407	SKBR3-THZ1 250 down vs SKBR3-DMSO
RWDD3	0.0139466	-1.58407	SKBR3-THZ1 250 down vs SKBR3-DMSO
UTP14C	0.0335025	-1.58402	SKBR3-THZ1 250 down vs SKBR3-DMSO
EDC3	0.0119166	-1.58399	SKBR3-THZ1 250 down vs SKBR3-DMSO
GZF1	0.00712128	-1.58338	SKBR3-THZ1 250 down vs SKBR3-DMSO
NKRF	0.00457967	-1.58337	SKBR3-THZ1 250 down vs SKBR3-DMSO
LOC441191	0.000522272	-1.58315	SKBR3-THZ1 250 down vs SKBR3-DMSO
UBE2Q1	0.0010402	-1.58311	SKBR3-THZ1 250 down vs SKBR3-DMSO
ICT1	0.0015248	-1.58198	SKBR3-THZ1 250 down vs SKBR3-DMSO
TMEM70	0.000542763	-1.58172	SKBR3-THZ1 250 down vs SKBR3-DMSO
IGF2AS	0.00261667	-1.58079	SKBR3-THZ1 250 down vs SKBR3-DMSO
LOC100132562	0.0179121	-1.57945	SKBR3-THZ1 250 down vs SKBR3-DMSO
PCNX	0.0158476	-1.57927	SKBR3-THZ1 250 down vs SKBR3-DMSO
LOC100132901	0.0115913	-1.57892	SKBR3-THZ1 250 down vs SKBR3-DMSO
LOC654103	0.00284864	-1.5786	SKBR3-THZ1 250 down vs SKBR3-DMSO
ARHGAP17	0.00252792	-1.57845	SKBR3-THZ1 250 down vs SKBR3-DMSO
NOP56	0.000299886	-1.57829	SKBR3-THZ1 250 down vs SKBR3-DMSO
PICK1	0.00537032	-1.57774	SKBR3-THZ1 250 down vs SKBR3-DMSO
PKNOX1	0.00148236	-1.57696	SKBR3-THZ1 250 down vs SKBR3-DMSO
EIF1AD	0.0333023	-1.57655	SKBR3-THZ1 250 down vs SKBR3-DMSO
ZNF543	0.00806519	-1.57589	SKBR3-THZ1 250 down vs SKBR3-DMSO
KLHL26	0.0375571	-1.57539	SKBR3-THZ1 250 down vs SKBR3-DMSO
C14orf93	0.0136404	-1.57504	SKBR3-THZ1 250 down vs SKBR3-DMSO
LOC647044	0.00230861	-1.57484	SKBR3-THZ1 250 down vs SKBR3-DMSO
TTC9	0.000678781	-1.57438	SKBR3-THZ1 250 down vs SKBR3-DMSO
ZNF436	0.0222535	-1.5732	SKBR3-THZ1 250 down vs SKBR3-DMSO
TAP1	0.000369719	-1.57258	SKBR3-THZ1 250 down vs SKBR3-DMSO
SETD8	0.00585588	-1.57193	SKBR3-THZ1 250 down vs SKBR3-DMSO
SNAPIN	0.00194491	-1.57179	SKBR3-THZ1 250 down vs SKBR3-DMSO
TUBB3	0.00234956	-1.57113	SKBR3-THZ1 250 down vs SKBR3-DMSO
LOC728475	0.0198371	-1.57111	SKBR3-THZ1 250 down vs SKBR3-DMSO
MAP3K13	0.00393503	-1.57106	SKBR3-THZ1 250 down vs SKBR3-DMSO
CDC42SE1	0.00288369	-1.57041	SKBR3-THZ1 250 down vs SKBR3-DMSO
CLIC1	0.00688191	-1.56962	SKBR3-THZ1 250 down vs SKBR3-DMSO
C9orf109	0.00073877	-1.56955	SKBR3-THZ1 250 down vs SKBR3-DMSO
CCL5	0.0181704	-1.56952	SKBR3-THZ1 250 down vs SKBR3-DMSO
RIOK1	0.00506352	-1.56808	SKBR3-THZ1 250 down vs SKBR3-DMSO
C9orf40	0.00224062	-1.56775	SKBR3-THZ1 250 down vs SKBR3-DMSO
TACSTD2	0.00124995	-1.56672	SKBR3-THZ1 250 down vs SKBR3-DMSO
GAR1	0.000178039	-1.56655	SKBR3-THZ1 250 down vs SKBR3-DMSO
SCYL1	0.00857307	-1.56569	SKBR3-THZ1 250 down vs SKBR3-DMSO
EXOSC6	0.00808793	-1.56554	SKBR3-THZ1 250 down vs SKBR3-DMSO
KIAA1958	0.0193634	-1.56517	SKBR3-THZ1 250 down vs SKBR3-DMSO
ADM2	0.00571832	-1.56478	SKBR3-THZ1 250 down vs SKBR3-DMSO
COG2	0.000492132	-1.56394	SKBR3-THZ1 250 down vs SKBR3-DMSO
HSPA6	0.0226106	-1.56394	SKBR3-THZ1 250 down vs SKBR3-DMSO
CHERP	0.0480044	-1.56376	SKBR3-THZ1 250 down vs SKBR3-DMSO
LOC654115	0.0394911	-1.56371	SKBR3-THZ1 250 down vs SKBR3-DMSO
CC2D2B	0.0291765	-1.56259	SKBR3-THZ1 250 down vs SKBR3-DMSO
FAM110B	0.0038893	-1.56234	SKBR3-THZ1 250 down vs SKBR3-DMSO
ARFGAP2	0.00189433	-1.56228	SKBR3-THZ1 250 down vs SKBR3-DMSO
C9orf3	0.000827937	-1.56226	SKBR3-THZ1 250 down vs SKBR3-DMSO
RIMKLB	0.0131279	-1.56178	SKBR3-THZ1 250 down vs SKBR3-DMSO
TRAM2	0.015925	-1.56162	SKBR3-THZ1 250 down vs SKBR3-DMSO
PRDM10	0.00649782	-1.56135	SKBR3-THZ1 250 down vs SKBR3-DMSO
SRC	0.000609906	-1.56038	SKBR3-THZ1 250 down vs SKBR3-DMSO
CCDC55	0.00198273	-1.55999	SKBR3-THZ1 250 down vs SKBR3-DMSO
LOC646357	0.0196009	-1.55987	SKBR3-THZ1 250 down vs SKBR3-DMSO
CCDC93	0.0168841	-1.5598	SKBR3-THZ1 250 down vs SKBR3-DMSO
TNIP1	0.00311412	-1.55975	SKBR3-THZ1 250 down vs SKBR3-DMSO
KIAA0556	0.00983894	-1.55883	SKBR3-THZ1 250 down vs SKBR3-DMSO
RNF39	0.0105223	-1.55876	SKBR3-THZ1 250 down vs SKBR3-DMSO
TOM1L2	0.00633638	-1.55866	SKBR3-THZ1 250 down vs SKBR3-DMSO
TEF	0.0456724	-1.55862	SKBR3-THZ1 250 down vs SKBR3-DMSO
MRPS12	4.5882e-05	-1.55852	SKBR3-THZ1 250 down vs SKBR3-DMSO
UTP18	0.0411372	-1.55848	SKBR3-THZ1 250 down vs SKBR3-DMSO
MCRS1	0.00041422	-1.55695	SKBR3-THZ1 250 down vs SKBR3-DMSO
LOC643912	0.0212476	-1.5569	SKBR3-THZ1 250 down vs SKBR3-DMSO
ZNF274	0.0248424	-1.55656	SKBR3-THZ1 250 down vs SKBR3-DMSO
C7orf47	0.000153403	-1.55635	SKBR3-THZ1 250 down vs SKBR3-DMSO
NUFIP1	0.0153922	-1.55629	SKBR3-THZ1 250 down vs SKBR3-DMSO
JMJD2A	0.00129144	-1.55529	SKBR3-THZ1 250 down vs SKBR3-DMSO
ZNF16	0.00644251	-1.555	SKBR3-THZ1 250 down vs SKBR3-DMSO
B3GNT2	0.0414243	-1.55492	SKBR3-THZ1 250 down vs SKBR3-DMSO
LOC645314	0.0010124	-1.55377	SKBR3-THZ1 250 down vs SKBR3-DMSO
LOC730820	0.00496161	-1.55365	SKBR3-THZ1 250 down vs SKBR3-DMSO
KBTBD4	0.000532682	-1.5536	SKBR3-THZ1 250 down vs SKBR3-DMSO
HEATR2	0.00136188	-1.55351	SKBR3-THZ1 250 down vs SKBR3-DMSO
LTBR	0.000844291	-1.55347	SKBR3-THZ1 250 down vs SKBR3-DMSO
ICAM1	0.0219852	-1.5532	SKBR3-THZ1 250 down vs SKBR3-DMSO
KIAA0232	0.000586428	-1.55254	SKBR3-THZ1 250 down vs SKBR3-DMSO
KIAA0182	0.00102432	-1.55252	SKBR3-THZ1 250 down vs SKBR3-DMSO
LOC728018	0.00501472	-1.55244	SKBR3-THZ1 250 down vs SKBR3-DMSO
TBC1D2B	0.0156858	-1.55216	SKBR3-THZ1 250 down vs SKBR3-DMSO
ATXN2	0.000664762	-1.55191	SKBR3-THZ1 250 down vs SKBR3-DMSO
CPA1	0.0117474	-1.55185	SKBR3-THZ1 250 down vs SKBR3-DMSO
ISG20	0.0172374	-1.55177	SKBR3-THZ1 250 down vs SKBR3-DMSO
MRPL18	0.000265184	-1.55108	SKBR3-THZ1 250 down vs SKBR3-DMSO
KCTD15	0.00276446	-1.55054	SKBR3-THZ1 250 down vs SKBR3-DMSO
GRHL3	0.000349883	-1.5502	SKBR3-THZ1 250 down vs SKBR3-DMSO
PDE1B	0.0468559	-1.55004	SKBR3-THZ1 250 down vs SKBR3-DMSO
THAP6	0.000911575	-1.54941	SKBR3-THZ1 250 down vs SKBR3-DMSO
CAMLG	0.00520172	-1.54921	SKBR3-THZ1 250 down vs SKBR3-DMSO
LOC654010	0.0468046	-1.54899	SKBR3-THZ1 250 down vs SKBR3-DMSO
USP1	0.000961197	-1.54886	SKBR3-THZ1 250 down vs SKBR3-DMSO
ALDH1B1	0.00369098	-1.54839	SKBR3-THZ1 250 down vs SKBR3-DMSO
SAP30	0.0026206	-1.54826	SKBR3-THZ1 250 down vs SKBR3-DMSO
CTGF	0.00977905	-1.54775	SKBR3-THZ1 250 down vs SKBR3-DMSO
THG1L	0.0120583	-1.54723	SKBR3-THZ1 250 down vs SKBR3-DMSO
MRPS18C	0.00420144	-1.54654	SKBR3-THZ1 250 down vs SKBR3-DMSO
ELP3	0.000295351	-1.54638	SKBR3-THZ1 250 down vs SKBR3-DMSO
CNOT2	0.01054	-1.54635	SKBR3-THZ1 250 down vs SKBR3-DMSO
ORC6L	0.000672621	-1.54531	SKBR3-THZ1 250 down vs SKBR3-DMSO
C14orf133	0.00873231	-1.54495	SKBR3-THZ1 250 down vs SKBR3-DMSO
HBQ1	0.0198836	-1.54485	SKBR3-THZ1 250 down vs SKBR3-DMSO
WDR82	0.0147987	-1.54468	SKBR3-THZ1 250 down vs SKBR3-DMSO
LOC644733	0.00945657	-1.54449	SKBR3-THZ1 250 down vs SKBR3-DMSO
HIRIP3	0.00316181	-1.54398	SKBR3-THZ1 250 down vs SKBR3-DMSO
PDRG1	0.000122438	-1.54383	SKBR3-THZ1 250 down vs SKBR3-DMSO
RUNX1	0.00367101	-1.54373	SKBR3-THZ1 250 down vs SKBR3-DMSO
C2orf62	0.0331804	-1.54331	SKBR3-THZ1 250 down vs SKBR3-DMSO
LOC645078	0.0202663	-1.54276	SKBR3-THZ1 250 down vs SKBR3-DMSO
LOC730020	0.0266813	-1.54229	SKBR3-THZ1 250 down vs SKBR3-DMSO
MAP3K1	0.00160186	-1.54227	SKBR3-THZ1 250 down vs SKBR3-DMSO
LOC100134189	0.000269957	-1.54165	SKBR3-THZ1 250 down vs SKBR3-DMSO
ANKRD11	0.00305476	-1.54146	SKBR3-THZ1 250 down vs SKBR3-DMSO
LOC649151	0.00686413	-1.54135	SKBR3-THZ1 250 down vs SKBR3-DMSO
DNAJA2	0.000334365	-1.54117	SKBR3-THZ1 250 down vs SKBR3-DMSO
MRPS22	0.000992684	-1.54075	SKBR3-THZ1 250 down vs SKBR3-DMSO
TRIM45	0.032825	-1.54025	SKBR3-THZ1 250 down vs SKBR3-DMSO
HEATR5B	0.00115319	-1.5402	SKBR3-THZ1 250 down vs SKBR3-DMSO
ASB8	0.0207244	-1.54011	SKBR3-THZ1 250 down vs SKBR3-DMSO
TRAF6	0.0189129	-1.54005	SKBR3-THZ1 250 down vs SKBR3-DMSO
ABCF1	0.000760983	-1.54003	SKBR3-THZ1 250 down vs SKBR3-DMSO
METT10D	0.00715204	-1.53988	SKBR3-THZ1 250 down vs SKBR3-DMSO
TTF1	0.0358956	-1.5398	SKBR3-THZ1 250 down vs SKBR3-DMSO
SAP30L	0.00990857	-1.53975	SKBR3-THZ1 250 down vs SKBR3-DMSO
KCNK5	0.0176581	-1.53888	SKBR3-THZ1 250 down vs SKBR3-DMSO
LOC100133760	0.00929326	-1.53872	SKBR3-THZ1 250 down vs SKBR3-DMSO
SQLE	0.00104639	-1.53851	SKBR3-THZ1 250 down vs SKBR3-DMSO
RPF1	0.00153938	-1.53838	SKBR3-THZ1 250 down vs SKBR3-DMSO
GCNT3	0.0273866	-1.53812	SKBR3-THZ1 250 down vs SKBR3-DMSO
ZCCHC6	0.0418791	-1.53804	SKBR3-THZ1 250 down vs SKBR3-DMSO
DUSP16	0.00862176	-1.53796	SKBR3-THZ1 250 down vs SKBR3-DMSO
BTBD10	0.0302781	-1.53759	SKBR3-THZ1 250 down vs SKBR3-DMSO
FAF2	0.0041697	-1.53705	SKBR3-THZ1 250 down vs SKBR3-DMSO
OLFM3	0.0133971	-1.53648	SKBR3-THZ1 250 down vs SKBR3-DMSO
MGC3196	0.00115436	-1.53646	SKBR3-THZ1 250 down vs SKBR3-DMSO
RASL11A	0.012535	-1.53598	SKBR3-THZ1 250 down vs SKBR3-DMSO
GPATCH2	0.0228373	-1.53559	SKBR3-THZ1 250 down vs SKBR3-DMSO
NME6	0.0159307	-1.53524	SKBR3-THZ1 250 down vs SKBR3-DMSO
SYNPO2L	0.0481953	-1.53494	SKBR3-THZ1 250 down vs SKBR3-DMSO
ZNF140	0.00269767	-1.53463	SKBR3-THZ1 250 down vs SKBR3-DMSO
DAGLB	0.00266475	-1.53454	SKBR3-THZ1 250 down vs SKBR3-DMSO
FAM86B1	0.00497916	-1.53423	SKBR3-THZ1 250 down vs SKBR3-DMSO
MRPL10	0.0040159	-1.53395	SKBR3-THZ1 250 down vs SKBR3-DMSO
HMHA1	0.00317119	-1.5339	SKBR3-THZ1 250 down vs SKBR3-DMSO
THNSL1	0.00138984	-1.53381	SKBR3-THZ1 250 down vs SKBR3-DMSO
LDLRAP1	0.0461088	-1.53376	SKBR3-THZ1 250 down vs SKBR3-DMSO
UBXN1	0.00175975	-1.533	SKBR3-THZ1 250 down vs SKBR3-DMSO
ATF6	0.000190949	-1.53286	SKBR3-THZ1 250 down vs SKBR3-DMSO
C3orf21	0.00228339	-1.53265	SKBR3-THZ1 250 down vs SKBR3-DMSO
RNF214	0.00551665	-1.53259	SKBR3-THZ1 250 down vs SKBR3-DMSO
DUS2L	0.0181567	-1.53247	SKBR3-THZ1 250 down vs SKBR3-DMSO
C8orf55	0.000565733	-1.53202	SKBR3-THZ1 250 down vs SKBR3-DMSO
ZNF137	0.0357206	-1.53194	SKBR3-THZ1 250 down vs SKBR3-DMSO
CSNK1E	0.000336538	-1.53187	SKBR3-THZ1 250 down vs SKBR3-DMSO
DOCK4	0.00678413	-1.53166	SKBR3-THZ1 250 down vs SKBR3-DMSO
BAZ1A	3.33455e-05	-1.53155	SKBR3-THZ1 250 down vs SKBR3-DMSO
ZNF593	0.00128822	-1.5314	SKBR3-THZ1 250 down vs SKBR3-DMSO
KLF5	0.0209154	-1.53129	SKBR3-THZ1 250 down vs SKBR3-DMSO
E2F4	0.00136382	-1.53103	SKBR3-THZ1 250 down vs SKBR3-DMSO
C20orf177	0.000985203	-1.53088	SKBR3-THZ1 250 down vs SKBR3-DMSO
TRAPPC4	0.00275504	-1.5307	SKBR3-THZ1 250 down vs SKBR3-DMSO
MYEOV	0.00919298	-1.53065	SKBR3-THZ1 250 down vs SKBR3-DMSO
TACC2	0.00174098	-1.53042	SKBR3-THZ1 250 down vs SKBR3-DMSO
SDF2L1	0.0017615	-1.53023	SKBR3-THZ1 250 down vs SKBR3-DMSO
REPIN1	0.006358	-1.52999	SKBR3-THZ1 250 down vs SKBR3-DMSO
NOD1	0.0442255	-1.52989	SKBR3-THZ1 250 down vs SKBR3-DMSO
ACOT6	0.01232	-1.52911	SKBR3-THZ1 250 down vs SKBR3-DMSO
LOC642460	0.00963217	-1.52839	SKBR3-THZ1 250 down vs SKBR3-DMSO
LOC730173	0.00494727	-1.52836	SKBR3-THZ1 250 down vs SKBR3-DMSO
SPRY2	0.0101337	-1.52808	SKBR3-THZ1 250 down vs SKBR3-DMSO
ORAI1	0.0333442	-1.5278	SKBR3-THZ1 250 down vs SKBR3-DMSO
LOC100131017	0.0367761	-1.52614	SKBR3-THZ1 250 down vs SKBR3-DMSO
RNF220	0.00103726	-1.52607	SKBR3-THZ1 250 down vs SKBR3-DMSO
EIF3B	4.70882e-05	-1.5255	SKBR3-THZ1 250 down vs SKBR3-DMSO
C7orf38	0.00298325	-1.52536	SKBR3-THZ1 250 down vs SKBR3-DMSO
HERC1	0.00477546	-1.52496	SKBR3-THZ1 250 down vs SKBR3-DMSO
SNORD104	0.000168837	-1.52483	SKBR3-THZ1 250 down vs SKBR3-DMSO
ICOSLG	0.0136123	-1.52431	SKBR3-THZ1 250 down vs SKBR3-DMSO
TBK1	0.00375015	-1.5237	SKBR3-THZ1 250 down vs SKBR3-DMSO
RHOH	0.0385781	-1.52327	SKBR3-THZ1 250 down vs SKBR3-DMSO
JARID1A	0.038422	-1.52169	SKBR3-THZ1 250 down vs SKBR3-DMSO
SCAND3	0.000601294	-1.52007	SKBR3-THZ1 250 down vs SKBR3-DMSO
INCENP	0.00960834	-1.52001	SKBR3-THZ1 250 down vs SKBR3-DMSO
LOC100134517	0.0354078	-1.51984	SKBR3-THZ1 250 down vs SKBR3-DMSO
SFRS2B	0.00100001	-1.51937	SKBR3-THZ1 250 down vs SKBR3-DMSO
HS6ST1	0.0142557	-1.51925	SKBR3-THZ1 250 down vs SKBR3-DMSO
ZNF480	0.00184993	-1.51917	SKBR3-THZ1 250 down vs SKBR3-DMSO
KCNJ12	0.00140563	-1.5189	SKBR3-THZ1 250 down vs SKBR3-DMSO
RAB7B	0.0467294	-1.51877	SKBR3-THZ1 250 down vs SKBR3-DMSO
IL17RA	0.0151277	-1.5187	SKBR3-THZ1 250 down vs SKBR3-DMSO
UQCRFS1	7.67054e-05	-1.51854	SKBR3-THZ1 250 down vs SKBR3-DMSO
PHF21A	0.000251149	-1.51821	SKBR3-THZ1 250 down vs SKBR3-DMSO
ZNF285A	0.0058846	-1.51819	SKBR3-THZ1 250 down vs SKBR3-DMSO
LOC199897	0.0326446	-1.51815	SKBR3-THZ1 250 down vs SKBR3-DMSO
PDE12	0.00790611	-1.51812	SKBR3-THZ1 250 down vs SKBR3-DMSO
EIF3M	0.00193558	-1.51789	SKBR3-THZ1 250 down vs SKBR3-DMSO
COBL	0.0072544	-1.51787	SKBR3-THZ1 250 down vs SKBR3-DMSO
PHLDA2	0.0086327	-1.51778	SKBR3-THZ1 250 down vs SKBR3-DMSO
SFMBT1	0.0138816	-1.51747	SKBR3-THZ1 250 down vs SKBR3-DMSO
DUSP5	0.0106671	-1.51676	SKBR3-THZ1 250 down vs SKBR3-DMSO
FAM58A	0.00733491	-1.51667	SKBR3-THZ1 250 down vs SKBR3-DMSO
ZNF398	0.0370413	-1.51544	SKBR3-THZ1 250 down vs SKBR3-DMSO
PLCXD1	0.0108395	-1.51469	SKBR3-THZ1 250 down vs SKBR3-DMSO
PLCL2	0.00601576	-1.51408	SKBR3-THZ1 250 down vs SKBR3-DMSO
MCAT	0.0242952	-1.51393	SKBR3-THZ1 250 down vs SKBR3-DMSO
LOC100131580	0.0101837	-1.51367	SKBR3-THZ1 250 down vs SKBR3-DMSO
LOC643391	0.0058712	-1.51341	SKBR3-THZ1 250 down vs SKBR3-DMSO
CPEB1	0.00760965	-1.51296	SKBR3-THZ1 250 down vs SKBR3-DMSO
RIC8A	0.00135539	-1.51264	SKBR3-THZ1 250 down vs SKBR3-DMSO
OSM	0.0211739	-1.51264	SKBR3-THZ1 250 down vs SKBR3-DMSO
AHCTF1	0.00922504	-1.51247	SKBR3-THZ1 250 down vs SKBR3-DMSO
JUP	0.0121667	-1.51236	SKBR3-THZ1 250 down vs SKBR3-DMSO
SMARCB1	1.48277e-06	-1.51221	SKBR3-THZ1 250 down vs SKBR3-DMSO
DAB2IP	0.00381604	-1.51216	SKBR3-THZ1 250 down vs SKBR3-DMSO
KIAA0226	0.0310327	-1.51209	SKBR3-THZ1 250 down vs SKBR3-DMSO
LOC652418	0.00675603	-1.51204	SKBR3-THZ1 250 down vs SKBR3-DMSO
LOC648745	0.0281607	-1.51181	SKBR3-THZ1 250 down vs SKBR3-DMSO
BRD9	0.0034306	-1.51118	SKBR3-THZ1 250 down vs SKBR3-DMSO
MAP3K7IP1	0.000655208	-1.51052	SKBR3-THZ1 250 down vs SKBR3-DMSO
CDV3	0.000454007	-1.5103	SKBR3-THZ1 250 down vs SKBR3-DMSO
C17orf48	0.013742	-1.51017	SKBR3-THZ1 250 down vs SKBR3-DMSO
STX5	0.00130259	-1.51012	SKBR3-THZ1 250 down vs SKBR3-DMSO
MTERFD1	0.028447	-1.50984	SKBR3-THZ1 250 down vs SKBR3-DMSO
C9orf102	0.0170013	-1.5098	SKBR3-THZ1 250 down vs SKBR3-DMSO
DCLRE1A	0.00327992	-1.50975	SKBR3-THZ1 250 down vs SKBR3-DMSO
KIAA1543	0.00699	-1.50933	SKBR3-THZ1 250 down vs SKBR3-DMSO
CCDC4	0.0318025	-1.50902	SKBR3-THZ1 250 down vs SKBR3-DMSO
SLFN11	0.0187871	-1.50858	SKBR3-THZ1 250 down vs SKBR3-DMSO
PPP1R13B	0.00114529	-1.50854	SKBR3-THZ1 250 down vs SKBR3-DMSO
KLHL15	0.0374276	-1.50826	SKBR3-THZ1 250 down vs SKBR3-DMSO
C1orf112	0.00974953	-1.50811	SKBR3-THZ1 250 down vs SKBR3-DMSO
RNF26	0.00564074	-1.50807	SKBR3-THZ1 250 down vs SKBR3-DMSO
C12orf43	0.0400709	-1.50785	SKBR3-THZ1 250 down vs SKBR3-DMSO
NLE1	0.0186783	-1.50732	SKBR3-THZ1 250 down vs SKBR3-DMSO
MTMR3	0.000979852	-1.50729	SKBR3-THZ1 250 down vs SKBR3-DMSO
PITX2	0.00183766	-1.50716	SKBR3-THZ1 250 down vs SKBR3-DMSO
NKAP	0.00705835	-1.50573	SKBR3-THZ1 250 down vs SKBR3-DMSO
LOC646004	0.0297812	-1.50512	SKBR3-THZ1 250 down vs SKBR3-DMSO
LOC402569	0.0456624	-1.50479	SKBR3-THZ1 250 down vs SKBR3-DMSO
CSRP1	0.0044385	-1.50457	SKBR3-THZ1 250 down vs SKBR3-DMSO
FAM117B	0.000830838	-1.5045	SKBR3-THZ1 250 down vs SKBR3-DMSO
RASA3	0.0108015	-1.50434	SKBR3-THZ1 250 down vs SKBR3-DMSO
C11orf61	0.00426791	-1.50387	SKBR3-THZ1 250 down vs SKBR3-DMSO
PIK3CD	0.0435286	-1.5025	SKBR3-THZ1 250 down vs SKBR3-DMSO
RABL3	0.00879299	-1.50228	SKBR3-THZ1 250 down vs SKBR3-DMSO
C2orf19	0.0122324	-1.50185	SKBR3-THZ1 250 down vs SKBR3-DMSO
FOXJ3	0.00402824	-1.50181	SKBR3-THZ1 250 down vs SKBR3-DMSO
PPP3CC	0.0293429	-1.50148	SKBR3-THZ1 250 down vs SKBR3-DMSO
GLTSCR2	0.000404058	-1.50102	SKBR3-THZ1 250 down vs SKBR3-DMSO
NSUN5	0.00016699	-1.50057	SKBR3-THZ1 250 down vs SKBR3-DMSO
MGC40489	0.00337181	-1.50044	SKBR3-THZ1 250 down vs SKBR3-DMSO
DUSP4	0.0128944	-1.50043	SKBR3-THZ1 250 down vs SKBR3-DMSO
METTL3	0.00864282	-1.50004	SKBR3-THZ1 250 down vs SKBR3-DMSO
MBIP	0.00855213	-1.49974	SKBR3-THZ1 250 down vs SKBR3-DMSO
SPAG7	0.00350996	-1.49951	SKBR3-THZ1 250 down vs SKBR3-DMSO
C12orf30	0.00576737	-1.49938	SKBR3-THZ1 250 down vs SKBR3-DMSO
KCNMB1	0.00618759	-1.49927	SKBR3-THZ1 250 down vs SKBR3-DMSO
KLHDC10	0.0086235	-1.49889	SKBR3-THZ1 250 down vs SKBR3-DMSO
RUSC2	0.027924	-1.4986	SKBR3-THZ1 250 down vs SKBR3-DMSO
LEFTY2	0.0272436	-1.49853	SKBR3-THZ1 250 down vs SKBR3-DMSO
GTF3C5	0.0252238	-1.49844	SKBR3-THZ1 250 down vs SKBR3-DMSO
MGAT1	0.000452533	-1.49838	SKBR3-THZ1 250 down vs SKBR3-DMSO
C16orf59	0.037111	-1.49824	SKBR3-THZ1 250 down vs SKBR3-DMSO
UBN2	0.00689074	-1.49803	SKBR3-THZ1 250 down vs SKBR3-DMSO
LOC100133840	0.0246778	-1.49692	SKBR3-THZ1 250 down vs SKBR3-DMSO
PEX13	0.00116485	-1.49672	SKBR3-THZ1 250 down vs SKBR3-DMSO
C9orf91	0.00536893	-1.49661	SKBR3-THZ1 250 down vs SKBR3-DMSO
KAT5	0.00312736	-1.49609	SKBR3-THZ1 250 down vs SKBR3-DMSO
DDA1	0.00906055	-1.49543	SKBR3-THZ1 250 down vs SKBR3-DMSO
LOC100129975	0.00879553	-1.49467	SKBR3-THZ1 250 down vs SKBR3-DMSO
ZCCHC14	0.00702543	-1.49388	SKBR3-THZ1 250 down vs SKBR3-DMSO
PARP12	0.00676149	-1.49369	SKBR3-THZ1 250 down vs SKBR3-DMSO
SLC24A6	0.0229655	-1.49349	SKBR3-THZ1 250 down vs SKBR3-DMSO
KLF4	0.0472454	-1.49348	SKBR3-THZ1 250 down vs SKBR3-DMSO
FAM13A	0.00541121	-1.49347	SKBR3-THZ1 250 down vs SKBR3-DMSO
PAFAH2	0.0251322	-1.49329	SKBR3-THZ1 250 down vs SKBR3-DMSO
NAT15	0.00120178	-1.49302	SKBR3-THZ1 250 down vs SKBR3-DMSO
USP54	0.0476348	-1.49283	SKBR3-THZ1 250 down vs SKBR3-DMSO
PAK4	0.00184786	-1.49282	SKBR3-THZ1 250 down vs SKBR3-DMSO
ADRM1	4.58234e-05	-1.49226	SKBR3-THZ1 250 down vs SKBR3-DMSO
USP30	8.3311e-05	-1.49195	SKBR3-THZ1 250 down vs SKBR3-DMSO
MADD	0.014587	-1.49165	SKBR3-THZ1 250 down vs SKBR3-DMSO
HIC2	0.00663191	-1.49092	SKBR3-THZ1 250 down vs SKBR3-DMSO
GTF2B	0.034912	-1.49081	SKBR3-THZ1 250 down vs SKBR3-DMSO
ZNF354A	0.0026313	-1.49075	SKBR3-THZ1 250 down vs SKBR3-DMSO
NEIL3	0.000102926	-1.49066	SKBR3-THZ1 250 down vs SKBR3-DMSO
TRABD	0.0138525	-1.49062	SKBR3-THZ1 250 down vs SKBR3-DMSO
ZNF841	0.0371032	-1.49037	SKBR3-THZ1 250 down vs SKBR3-DMSO
USP6NL	0.00225728	-1.4901	SKBR3-THZ1 250 down vs SKBR3-DMSO
GGA3	0.00203259	-1.48952	SKBR3-THZ1 250 down vs SKBR3-DMSO
UBE2I	0.00150023	-1.48917	SKBR3-THZ1 250 down vs SKBR3-DMSO
RLBP1	0.0101072	-1.48902	SKBR3-THZ1 250 down vs SKBR3-DMSO
MED27	0.00514116	-1.48855	SKBR3-THZ1 250 down vs SKBR3-DMSO
KRT7	0.0071269	-1.48844	SKBR3-THZ1 250 down vs SKBR3-DMSO
RBM7	0.0406621	-1.4884	SKBR3-THZ1 250 down vs SKBR3-DMSO
GSPT1	0.00217864	-1.48778	SKBR3-THZ1 250 down vs SKBR3-DMSO
KIAA1026	0.00537099	-1.48761	SKBR3-THZ1 250 down vs SKBR3-DMSO
CEBPG	0.00190834	-1.48747	SKBR3-THZ1 250 down vs SKBR3-DMSO
ARHGEF5L	0.000651176	-1.4871	SKBR3-THZ1 250 down vs SKBR3-DMSO
OSBP	0.00441174	-1.4871	SKBR3-THZ1 250 down vs SKBR3-DMSO
KPNA2	0.0156918	-1.48708	SKBR3-THZ1 250 down vs SKBR3-DMSO
SFTPA1	0.00880098	-1.48684	SKBR3-THZ1 250 down vs SKBR3-DMSO
RALA	0.0148997	-1.48677	SKBR3-THZ1 250 down vs SKBR3-DMSO
ZNF772	0.0419327	-1.48673	SKBR3-THZ1 250 down vs SKBR3-DMSO
RSL1D1	0.00276953	-1.48576	SKBR3-THZ1 250 down vs SKBR3-DMSO
METTL2B	0.0151834	-1.48529	SKBR3-THZ1 250 down vs SKBR3-DMSO
ZNF615	0.000936714	-1.48526	SKBR3-THZ1 250 down vs SKBR3-DMSO
ARHGEF18	0.00321805	-1.4852	SKBR3-THZ1 250 down vs SKBR3-DMSO
PIAS1	0.000923661	-1.4841	SKBR3-THZ1 250 down vs SKBR3-DMSO
CASP3	0.00168039	-1.48402	SKBR3-THZ1 250 down vs SKBR3-DMSO
LOC647166	0.023609	-1.48392	SKBR3-THZ1 250 down vs SKBR3-DMSO
TOP3A	0.00122524	-1.48389	SKBR3-THZ1 250 down vs SKBR3-DMSO
TSEN54	0.00174934	-1.48378	SKBR3-THZ1 250 down vs SKBR3-DMSO
PDLIM5	0.00608349	-1.48375	SKBR3-THZ1 250 down vs SKBR3-DMSO
RNU86	0.0323831	-1.48328	SKBR3-THZ1 250 down vs SKBR3-DMSO
PAPD1	0.0140935	-1.48321	SKBR3-THZ1 250 down vs SKBR3-DMSO
BOP1	0.000853149	-1.48311	SKBR3-THZ1 250 down vs SKBR3-DMSO
LOC100132811	0.0121871	-1.483	SKBR3-THZ1 250 down vs SKBR3-DMSO
FNTA	0.00506742	-1.4828	SKBR3-THZ1 250 down vs SKBR3-DMSO
OR2T1	0.0215693	-1.48273	SKBR3-THZ1 250 down vs SKBR3-DMSO
ZNF559	0.00330105	-1.48257	SKBR3-THZ1 250 down vs SKBR3-DMSO
[truncated: 5,436 more rows]

## Sheet: BT474 lapatinib, p<0.05
SYMBOL	p-value(BT474 LAPA 1uM vs. BT474 DMSO)	Fold-Change(BT474 LAPA1uM vs. BT474 DMSO)	Fold-Change(BT474 LAPA 1uM vs. BT474 DMSO) (Description)
TMEM158	1.33831e-06	-4.42708	BT474 LAPA 1uM down vs BT474 DMSO
CCND1	7.49056e-07	-4.17431	BT474 LAPA 1uM down vs BT474 DMSO
DUSP6	0.000121932	-4.16586	BT474 LAPA 1uM down vs BT474 DMSO
SPRED1	3.84078e-06	-3.98339	BT474 LAPA 1uM down vs BT474 DMSO
FHL2	2.06729e-05	-3.06812	BT474 LAPA 1uM down vs BT474 DMSO
FFAR2	0.000277877	-3.01374	BT474 LAPA 1uM down vs BT474 DMSO
C5orf23	3.59743e-05	-2.94075	BT474 LAPA 1uM down vs BT474 DMSO
C1orf135	0.000252006	-2.93159	BT474 LAPA 1uM down vs BT474 DMSO
IFRD1	1.64545e-05	-2.86428	BT474 LAPA 1uM down vs BT474 DMSO
LAD1	4.23814e-05	-2.79098	BT474 LAPA 1uM down vs BT474 DMSO
C7orf40	0.000331303	-2.77529	BT474 LAPA 1uM down vs BT474 DMSO
EGR1	0.000278824	-2.7534	BT474 LAPA 1uM down vs BT474 DMSO
P2RY2	1.20265e-05	-2.71132	BT474 LAPA 1uM down vs BT474 DMSO
ODC1	0.000177115	-2.68858	BT474 LAPA 1uM down vs BT474 DMSO
VGF	0.00102371	-2.60839	BT474 LAPA 1uM down vs BT474 DMSO
KRT80	9.41906e-05	-2.5593	BT474 LAPA 1uM down vs BT474 DMSO
LRRC26	2.91121e-06	-2.55586	BT474 LAPA 1uM down vs BT474 DMSO
CTPS	0.000126888	-2.54777	BT474 LAPA 1uM down vs BT474 DMSO
RRS1	0.000250683	-2.52284	BT474 LAPA 1uM down vs BT474 DMSO
IL8	0.000385739	-2.47858	BT474 LAPA 1uM down vs BT474 DMSO
ERRFI1	1.43544e-05	-2.46892	BT474 LAPA 1uM down vs BT474 DMSO
CCNA1	0.0132471	-2.41759	BT474 LAPA 1uM down vs BT474 DMSO
RRM2	0.000800088	-2.39938	BT474 LAPA 1uM down vs BT474 DMSO
SLC16A9	0.000184436	-2.38931	BT474 LAPA 1uM down vs BT474 DMSO
NPR3	0.000281659	-2.35851	BT474 LAPA 1uM down vs BT474 DMSO
TGFB3	1.31094e-05	-2.35615	BT474 LAPA 1uM down vs BT474 DMSO
TRIM47	0.00102991	-2.35006	BT474 LAPA 1uM down vs BT474 DMSO
CENTA1	1.40538e-05	-2.33767	BT474 LAPA 1uM down vs BT474 DMSO
DUSP4	7.74708e-05	-2.33248	BT474 LAPA 1uM down vs BT474 DMSO
SLC29A2	5.34408e-05	-2.31894	BT474 LAPA 1uM down vs BT474 DMSO
MICALCL	0.0048114	-2.31793	BT474 LAPA 1uM down vs BT474 DMSO
PPRC1	3.20465e-06	-2.30628	BT474 LAPA 1uM down vs BT474 DMSO
NETO2	8.16828e-06	-2.30367	BT474 LAPA 1uM down vs BT474 DMSO
NOP2	0.000195512	-2.3009	BT474 LAPA 1uM down vs BT474 DMSO
NARG1	1.43662e-05	-2.29247	BT474 LAPA 1uM down vs BT474 DMSO
LMCD1	4.65853e-05	-2.29218	BT474 LAPA 1uM down vs BT474 DMSO
PLK2	0.00170259	-2.27948	BT474 LAPA 1uM down vs BT474 DMSO
CCRN4L	0.00272254	-2.27387	BT474 LAPA 1uM down vs BT474 DMSO
PAK1IP1	0.00042902	-2.26967	BT474 LAPA 1uM down vs BT474 DMSO
CDC42EP2	3.07487e-05	-2.26907	BT474 LAPA 1uM down vs BT474 DMSO
TUBB2A	2.34253e-05	-2.26898	BT474 LAPA 1uM down vs BT474 DMSO
ETV5	2.8653e-05	-2.26712	BT474 LAPA 1uM down vs BT474 DMSO
C8orf30B	0.000223966	-2.25925	BT474 LAPA 1uM down vs BT474 DMSO
PHLDA2	0.003399	-2.25641	BT474 LAPA 1uM down vs BT474 DMSO
CALML5	0.00839523	-2.24992	BT474 LAPA 1uM down vs BT474 DMSO
METTL1	9.02115e-06	-2.24568	BT474 LAPA 1uM down vs BT474 DMSO
C16orf53	5.67427e-05	-2.22914	BT474 LAPA 1uM down vs BT474 DMSO
TUBB6	0.000444787	-2.22868	BT474 LAPA 1uM down vs BT474 DMSO
TNFRSF12A	0.000145531	-2.22813	BT474 LAPA 1uM down vs BT474 DMSO
PUSL1	0.00474124	-2.21588	BT474 LAPA 1uM down vs BT474 DMSO
CCDC86	6.44861e-05	-2.20045	BT474 LAPA 1uM down vs BT474 DMSO
LOC389816	0.000311665	-2.19774	BT474 LAPA 1uM down vs BT474 DMSO
GRAMD2	0.000910347	-2.19134	BT474 LAPA 1uM down vs BT474 DMSO
FGD5	8.43515e-05	-2.18993	BT474 LAPA 1uM down vs BT474 DMSO
CARD10	7.06577e-05	-2.18794	BT474 LAPA 1uM down vs BT474 DMSO
ZYX	3.95161e-06	-2.18694	BT474 LAPA 1uM down vs BT474 DMSO
SLC16A3	0.00572814	-2.18435	BT474 LAPA 1uM down vs BT474 DMSO
RP5-1022P6.2	4.13236e-05	-2.18208	BT474 LAPA 1uM down vs BT474 DMSO
TMEM45B	0.000537733	-2.18185	BT474 LAPA 1uM down vs BT474 DMSO
SOX18	1.49173e-05	-2.17965	BT474 LAPA 1uM down vs BT474 DMSO
PRR7	0.00104656	-2.16241	BT474 LAPA 1uM down vs BT474 DMSO
AMY1A	0.000166743	-2.16094	BT474 LAPA 1uM down vs BT474 DMSO
TNFRSF21	0.00435995	-2.15411	BT474 LAPA 1uM down vs BT474 DMSO
ENC1	0.00134056	-2.15141	BT474 LAPA 1uM down vs BT474 DMSO
ZNF467	9.75572e-05	-2.14519	BT474 LAPA 1uM down vs BT474 DMSO
SRM	0.000319868	-2.14306	BT474 LAPA 1uM down vs BT474 DMSO
RPP40	1.70565e-05	-2.14134	BT474 LAPA 1uM down vs BT474 DMSO
DTNA	8.38362e-05	-2.13302	BT474 LAPA 1uM down vs BT474 DMSO
CDK6	0.00229611	-2.13025	BT474 LAPA 1uM down vs BT474 DMSO
E2F3	0.000569583	-2.12611	BT474 LAPA 1uM down vs BT474 DMSO
RAI14	0.000222328	-2.11974	BT474 LAPA 1uM down vs BT474 DMSO
NLGN4X	3.20474e-05	-2.11471	BT474 LAPA 1uM down vs BT474 DMSO
YARS	9.18804e-05	-2.11455	BT474 LAPA 1uM down vs BT474 DMSO
WDR4	0.000245824	-2.11053	BT474 LAPA 1uM down vs BT474 DMSO
RAB3IL1	0.000230432	-2.10974	BT474 LAPA 1uM down vs BT474 DMSO
ZBTB46	0.0024573	-2.10323	BT474 LAPA 1uM down vs BT474 DMSO
PSAT1	0.000653261	-2.08992	BT474 LAPA 1uM down vs BT474 DMSO
FLJ20718	0.00240673	-2.0755	BT474 LAPA 1uM down vs BT474 DMSO
CRIP2	0.00020745	-2.07057	BT474 LAPA 1uM down vs BT474 DMSO
EMG1	0.000397046	-2.06649	BT474 LAPA 1uM down vs BT474 DMSO
PER2	0.000100584	-2.06396	BT474 LAPA 1uM down vs BT474 DMSO
PUS1	0.000172416	-2.06354	BT474 LAPA 1uM down vs BT474 DMSO
NKD2	8.86435e-05	-2.05384	BT474 LAPA 1uM down vs BT474 DMSO
TUBB3	4.02084e-05	-2.05049	BT474 LAPA 1uM down vs BT474 DMSO
ISG20L1	0.00516133	-2.04853	BT474 LAPA 1uM down vs BT474 DMSO
AIMP2	2.54459e-05	-2.0455	BT474 LAPA 1uM down vs BT474 DMSO
CYCS	0.000586548	-2.03366	BT474 LAPA 1uM down vs BT474 DMSO
C17orf91	0.0145979	-2.02771	BT474 LAPA 1uM down vs BT474 DMSO
MAP6D1	1.07247e-05	-2.02468	BT474 LAPA 1uM down vs BT474 DMSO
FOS	0.00191937	-2.01847	BT474 LAPA 1uM down vs BT474 DMSO
SLC7A1	0.000347357	-2.01784	BT474 LAPA 1uM down vs BT474 DMSO
FHOD1	5.10295e-05	-2.01776	BT474 LAPA 1uM down vs BT474 DMSO
TUBG1	6.24806e-05	-2.01759	BT474 LAPA 1uM down vs BT474 DMSO
KCTD15	0.000870483	-2.0143	BT474 LAPA 1uM down vs BT474 DMSO
C12orf5	0.000903991	-2.0094	BT474 LAPA 1uM down vs BT474 DMSO
PIGW	0.000213163	-2.00431	BT474 LAPA 1uM down vs BT474 DMSO
GPATCH4	1.66256e-05	-2.00395	BT474 LAPA 1uM down vs BT474 DMSO
ISG20	3.7656e-05	-2.00263	BT474 LAPA 1uM down vs BT474 DMSO
DDIT3	0.000293514	-1.99422	BT474 LAPA 1uM down vs BT474 DMSO
LOC401431	0.00126539	-1.99094	BT474 LAPA 1uM down vs BT474 DMSO
LOC653587	0.00165849	-1.9903	BT474 LAPA 1uM down vs BT474 DMSO
IER3	0.000969524	-1.9889	BT474 LAPA 1uM down vs BT474 DMSO
CEBPB	2.57255e-05	-1.98766	BT474 LAPA 1uM down vs BT474 DMSO
TRIB3	8.78181e-06	-1.9832	BT474 LAPA 1uM down vs BT474 DMSO
HSPC111	1.00338e-06	-1.98101	BT474 LAPA 1uM down vs BT474 DMSO
CORO1C	0.000140145	-1.97874	BT474 LAPA 1uM down vs BT474 DMSO
LRFN4	1.83574e-06	-1.97105	BT474 LAPA 1uM down vs BT474 DMSO
ALDH1A3	0.000936657	-1.96308	BT474 LAPA 1uM down vs BT474 DMSO
ZNF462	0.00254427	-1.9623	BT474 LAPA 1uM down vs BT474 DMSO
B3GALNT1	3.62135e-05	-1.95906	BT474 LAPA 1uM down vs BT474 DMSO
LYPD6B	0.000326049	-1.95444	BT474 LAPA 1uM down vs BT474 DMSO
GPR172A	1.07584e-06	-1.94277	BT474 LAPA 1uM down vs BT474 DMSO
FADS1	4.66467e-05	-1.93532	BT474 LAPA 1uM down vs BT474 DMSO
BOP1	8.84935e-05	-1.93081	BT474 LAPA 1uM down vs BT474 DMSO
ARHGEF16	0.000151385	-1.9293	BT474 LAPA 1uM down vs BT474 DMSO
MIDN	0.00143207	-1.92882	BT474 LAPA 1uM down vs BT474 DMSO
DUSP3	0.000500967	-1.92575	BT474 LAPA 1uM down vs BT474 DMSO
STK39	0.000114642	-1.92549	BT474 LAPA 1uM down vs BT474 DMSO
DBNDD1	5.28618e-06	-1.9251	BT474 LAPA 1uM down vs BT474 DMSO
SLC2A6	0.000428428	-1.92025	BT474 LAPA 1uM down vs BT474 DMSO
HSPC159	0.00406142	-1.91486	BT474 LAPA 1uM down vs BT474 DMSO
DDX21	0.00114237	-1.90962	BT474 LAPA 1uM down vs BT474 DMSO
BASP1	0.000157805	-1.90957	BT474 LAPA 1uM down vs BT474 DMSO
RRP7A	0.00200163	-1.90918	BT474 LAPA 1uM down vs BT474 DMSO
LOC644267	0.0246329	-1.90654	BT474 LAPA 1uM down vs BT474 DMSO
PFKFB4	0.0143183	-1.90622	BT474 LAPA 1uM down vs BT474 DMSO
TRMT61A	0.00518674	-1.90371	BT474 LAPA 1uM down vs BT474 DMSO
PDX1	0.00014729	-1.90223	BT474 LAPA 1uM down vs BT474 DMSO
TLCD1	0.00187587	-1.89976	BT474 LAPA 1uM down vs BT474 DMSO
TOR3A	0.00679643	-1.89975	BT474 LAPA 1uM down vs BT474 DMSO
PMM2	0.00367395	-1.89911	BT474 LAPA 1uM down vs BT474 DMSO
EFNB2	0.000454551	-1.89838	BT474 LAPA 1uM down vs BT474 DMSO
FAM57A	0.00181625	-1.89755	BT474 LAPA 1uM down vs BT474 DMSO
PYCRL	0.00150967	-1.89463	BT474 LAPA 1uM down vs BT474 DMSO
ARHGDIA	0.000169263	-1.88905	BT474 LAPA 1uM down vs BT474 DMSO
SLC25A11	0.00101292	-1.87928	BT474 LAPA 1uM down vs BT474 DMSO
CCL2	0.000525943	-1.87585	BT474 LAPA 1uM down vs BT474 DMSO
NP	5.26876e-08	-1.86656	BT474 LAPA 1uM down vs BT474 DMSO
SLC25A22	0.00160054	-1.85926	BT474 LAPA 1uM down vs BT474 DMSO
ST3GAL1	2.03184e-05	-1.85834	BT474 LAPA 1uM down vs BT474 DMSO
FKSG30	0.000273171	-1.85684	BT474 LAPA 1uM down vs BT474 DMSO
CCNYL1	0.00047101	-1.84652	BT474 LAPA 1uM down vs BT474 DMSO
MT1X	0.0021032	-1.84553	BT474 LAPA 1uM down vs BT474 DMSO
VTCN1	0.000104755	-1.84448	BT474 LAPA 1uM down vs BT474 DMSO
SRPRB	0.000105858	-1.8431	BT474 LAPA 1uM down vs BT474 DMSO
ZC3H12C	0.00782197	-1.84285	BT474 LAPA 1uM down vs BT474 DMSO
2017-09-03	0.000315337	-1.84257	BT474 LAPA 1uM down vs BT474 DMSO
LOC652857	0.020133	-1.84021	BT474 LAPA 1uM down vs BT474 DMSO
SRXN1	0.000405449	-1.83979	BT474 LAPA 1uM down vs BT474 DMSO
MAT2A	6.73306e-05	-1.8397	BT474 LAPA 1uM down vs BT474 DMSO
C6orf153	0.00321199	-1.83762	BT474 LAPA 1uM down vs BT474 DMSO
SRPK1	0.00112766	-1.83708	BT474 LAPA 1uM down vs BT474 DMSO
LOC729779	0.000161267	-1.8365	BT474 LAPA 1uM down vs BT474 DMSO
SLC29A4	0.000591887	-1.83615	BT474 LAPA 1uM down vs BT474 DMSO
RBPMS2	0.000119997	-1.83532	BT474 LAPA 1uM down vs BT474 DMSO
KDELR3	4.75828e-06	-1.83449	BT474 LAPA 1uM down vs BT474 DMSO
TMEM138	0.000147644	-1.83083	BT474 LAPA 1uM down vs BT474 DMSO
DDX5	0.000108853	-1.83072	BT474 LAPA 1uM down vs BT474 DMSO
GNA12	0.000112377	-1.83018	BT474 LAPA 1uM down vs BT474 DMSO
SDF2L1	8.61337e-05	-1.82794	BT474 LAPA 1uM down vs BT474 DMSO
SNORA57	6.54641e-05	-1.82379	BT474 LAPA 1uM down vs BT474 DMSO
DNLZ	0.000238121	-1.82275	BT474 LAPA 1uM down vs BT474 DMSO
ASCL2	0.000335331	-1.82242	BT474 LAPA 1uM down vs BT474 DMSO
AMY1C	0.000386725	-1.82205	BT474 LAPA 1uM down vs BT474 DMSO
LYSMD2	0.00125963	-1.81954	BT474 LAPA 1uM down vs BT474 DMSO
NOL6	0.00160851	-1.81934	BT474 LAPA 1uM down vs BT474 DMSO
POP1	0.000902081	-1.81915	BT474 LAPA 1uM down vs BT474 DMSO
C18orf45	0.0150185	-1.81719	BT474 LAPA 1uM down vs BT474 DMSO
PUS7	0.000251535	-1.81715	BT474 LAPA 1uM down vs BT474 DMSO
AMD1	0.00126879	-1.81707	BT474 LAPA 1uM down vs BT474 DMSO
RPL29	0.00033622	-1.81696	BT474 LAPA 1uM down vs BT474 DMSO
SLC16A6	0.0021511	-1.81416	BT474 LAPA 1uM down vs BT474 DMSO
RCOR2	0.00567622	-1.81301	BT474 LAPA 1uM down vs BT474 DMSO
SFRS7	0.000130448	-1.81281	BT474 LAPA 1uM down vs BT474 DMSO
UCK2	0.000799823	-1.80971	BT474 LAPA 1uM down vs BT474 DMSO
PCGF2	0.0001691	-1.80945	BT474 LAPA 1uM down vs BT474 DMSO
LSM10	0.000559566	-1.80771	BT474 LAPA 1uM down vs BT474 DMSO
KRT19	4.12216e-05	-1.80335	BT474 LAPA 1uM down vs BT474 DMSO
LOC100129726	0.047986	-1.80106	BT474 LAPA 1uM down vs BT474 DMSO
SLC25A15	8.15649e-05	-1.80018	BT474 LAPA 1uM down vs BT474 DMSO
EEPD1	0.00060207	-1.79882	BT474 LAPA 1uM down vs BT474 DMSO
DCBLD1	0.00504502	-1.79803	BT474 LAPA 1uM down vs BT474 DMSO
C15orf38	0.000112953	-1.79642	BT474 LAPA 1uM down vs BT474 DMSO
SLC20A1	7.32896e-05	-1.7939	BT474 LAPA 1uM down vs BT474 DMSO
LOC728908	0.00105	-1.79287	BT474 LAPA 1uM down vs BT474 DMSO
HES4	8.42546e-05	-1.79242	BT474 LAPA 1uM down vs BT474 DMSO
LOC732402	0.0198105	-1.79206	BT474 LAPA 1uM down vs BT474 DMSO
MYCN	0.00100584	-1.79177	BT474 LAPA 1uM down vs BT474 DMSO
TNFRSF10A	0.00368024	-1.78995	BT474 LAPA 1uM down vs BT474 DMSO
ACTG2	0.0267328	-1.7838	BT474 LAPA 1uM down vs BT474 DMSO
LRRC20	3.54488e-05	-1.78333	BT474 LAPA 1uM down vs BT474 DMSO
KLF2	0.000147698	-1.78238	BT474 LAPA 1uM down vs BT474 DMSO
LRRC59	0.000515816	-1.78016	BT474 LAPA 1uM down vs BT474 DMSO
GALE	0.000120348	-1.77569	BT474 LAPA 1uM down vs BT474 DMSO
KIAA1618	0.00035159	-1.77491	BT474 LAPA 1uM down vs BT474 DMSO
TEX2	0.000518038	-1.7736	BT474 LAPA 1uM down vs BT474 DMSO
LOC730167	0.000371708	-1.77332	BT474 LAPA 1uM down vs BT474 DMSO
SLC47A2	0.0104924	-1.77168	BT474 LAPA 1uM down vs BT474 DMSO
RASL11B	0.000325206	-1.76748	BT474 LAPA 1uM down vs BT474 DMSO
MSX1	0.000658851	-1.76695	BT474 LAPA 1uM down vs BT474 DMSO
C9orf10OS	0.00131566	-1.76509	BT474 LAPA 1uM down vs BT474 DMSO
LYAR	0.00100615	-1.76421	BT474 LAPA 1uM down vs BT474 DMSO
RBMS1	0.000110606	-1.75986	BT474 LAPA 1uM down vs BT474 DMSO
LOC654091	0.0101184	-1.7567	BT474 LAPA 1uM down vs BT474 DMSO
PDSS1	7.69851e-06	-1.75525	BT474 LAPA 1uM down vs BT474 DMSO
PITX1	0.000183554	-1.75105	BT474 LAPA 1uM down vs BT474 DMSO
KLHDC5	0.000138667	-1.75011	BT474 LAPA 1uM down vs BT474 DMSO
PGAM5	0.00156618	-1.74616	BT474 LAPA 1uM down vs BT474 DMSO
CA12	0.000190599	-1.74594	BT474 LAPA 1uM down vs BT474 DMSO
LRP8	0.000513702	-1.74565	BT474 LAPA 1uM down vs BT474 DMSO
DBNL	0.000271342	-1.74385	BT474 LAPA 1uM down vs BT474 DMSO
MFSD2	0.00137441	-1.74357	BT474 LAPA 1uM down vs BT474 DMSO
NLF2	0.000220083	-1.74317	BT474 LAPA 1uM down vs BT474 DMSO
C11orf48	0.000488901	-1.74191	BT474 LAPA 1uM down vs BT474 DMSO
PPIL1	5.44882e-06	-1.74023	BT474 LAPA 1uM down vs BT474 DMSO
BHLHB2	0.0148564	-1.73838	BT474 LAPA 1uM down vs BT474 DMSO
MUM1	0.000212026	-1.73669	BT474 LAPA 1uM down vs BT474 DMSO
NOP16	0.000214885	-1.73657	BT474 LAPA 1uM down vs BT474 DMSO
RPF2	7.48103e-05	-1.73572	BT474 LAPA 1uM down vs BT474 DMSO
C15orf52	0.00381745	-1.73555	BT474 LAPA 1uM down vs BT474 DMSO
LOC388796	0.00576156	-1.7345	BT474 LAPA 1uM down vs BT474 DMSO
HMBS	0.000285383	-1.73118	BT474 LAPA 1uM down vs BT474 DMSO
FAM120AOS	9.26333e-05	-1.72953	BT474 LAPA 1uM down vs BT474 DMSO
PHCA	0.00293837	-1.72821	BT474 LAPA 1uM down vs BT474 DMSO
RRP15	0.000247883	-1.72688	BT474 LAPA 1uM down vs BT474 DMSO
PPAN	0.00416616	-1.72625	BT474 LAPA 1uM down vs BT474 DMSO
FNDC3B	7.05711e-05	-1.725	BT474 LAPA 1uM down vs BT474 DMSO
FERMT2	0.00223792	-1.7249	BT474 LAPA 1uM down vs BT474 DMSO
CAMK2N1	7.15271e-05	-1.72172	BT474 LAPA 1uM down vs BT474 DMSO
LOC399988	0.00061053	-1.72028	BT474 LAPA 1uM down vs BT474 DMSO
FAM86A	0.000888984	-1.7202	BT474 LAPA 1uM down vs BT474 DMSO
PFKP	8.67998e-05	-1.71872	BT474 LAPA 1uM down vs BT474 DMSO
NOP58	0.00581067	-1.71805	BT474 LAPA 1uM down vs BT474 DMSO
C20orf134	0.0038956	-1.71671	BT474 LAPA 1uM down vs BT474 DMSO
FAM195A	0.0005886	-1.7155	BT474 LAPA 1uM down vs BT474 DMSO
SPRY4	0.00382417	-1.71402	BT474 LAPA 1uM down vs BT474 DMSO
KREMEN2	0.00193955	-1.71342	BT474 LAPA 1uM down vs BT474 DMSO
HOXC8	0.00990131	-1.71273	BT474 LAPA 1uM down vs BT474 DMSO
KRT71	0.0440334	-1.71265	BT474 LAPA 1uM down vs BT474 DMSO
HES6	0.000313092	-1.71151	BT474 LAPA 1uM down vs BT474 DMSO
LOC92659	0.00837442	-1.71139	BT474 LAPA 1uM down vs BT474 DMSO
HSPA8	8.61165e-07	-1.71057	BT474 LAPA 1uM down vs BT474 DMSO
WDR77	0.000903889	-1.71049	BT474 LAPA 1uM down vs BT474 DMSO
PRR17	0.000292959	-1.70881	BT474 LAPA 1uM down vs BT474 DMSO
FREQ	3.57499e-07	-1.70857	BT474 LAPA 1uM down vs BT474 DMSO
ATF4	0.000215601	-1.70855	BT474 LAPA 1uM down vs BT474 DMSO
URB2	0.0165913	-1.70747	BT474 LAPA 1uM down vs BT474 DMSO
CHAC2	0.00911674	-1.70689	BT474 LAPA 1uM down vs BT474 DMSO
PRRT3	6.8757e-05	-1.70659	BT474 LAPA 1uM down vs BT474 DMSO
MMD	0.000230086	-1.70561	BT474 LAPA 1uM down vs BT474 DMSO
KCNH3	0.0110338	-1.70272	BT474 LAPA 1uM down vs BT474 DMSO
DBN1	0.000137	-1.70225	BT474 LAPA 1uM down vs BT474 DMSO
ARRB1	0.000969489	-1.69798	BT474 LAPA 1uM down vs BT474 DMSO
SNORD104	0.00261843	-1.69732	BT474 LAPA 1uM down vs BT474 DMSO
MOCOS	0.000915649	-1.69651	BT474 LAPA 1uM down vs BT474 DMSO
SNORA61	8.41448e-05	-1.69619	BT474 LAPA 1uM down vs BT474 DMSO
RAP1GAP	6.13587e-05	-1.69605	BT474 LAPA 1uM down vs BT474 DMSO
DCTD	0.000442247	-1.69594	BT474 LAPA 1uM down vs BT474 DMSO
CACNB3	3.8289e-05	-1.69591	BT474 LAPA 1uM down vs BT474 DMSO
STAMBPL1	0.0443609	-1.69573	BT474 LAPA 1uM down vs BT474 DMSO
HCG18	0.0402968	-1.69474	BT474 LAPA 1uM down vs BT474 DMSO
SGSM1	0.00162921	-1.69454	BT474 LAPA 1uM down vs BT474 DMSO
PTK6	0.000228743	-1.69177	BT474 LAPA 1uM down vs BT474 DMSO
MYADM	0.00128547	-1.6915	BT474 LAPA 1uM down vs BT474 DMSO
MSTO1	0.0020229	-1.69054	BT474 LAPA 1uM down vs BT474 DMSO
LOC729608	0.00166055	-1.69053	BT474 LAPA 1uM down vs BT474 DMSO
CDCA7	0.0104832	-1.69036	BT474 LAPA 1uM down vs BT474 DMSO
C2orf7	0.000230965	-1.69033	BT474 LAPA 1uM down vs BT474 DMSO
TMEM20	0.00947947	-1.68777	BT474 LAPA 1uM down vs BT474 DMSO
TOMM40	4.3416e-05	-1.68763	BT474 LAPA 1uM down vs BT474 DMSO
SPAG1	0.00109602	-1.68736	BT474 LAPA 1uM down vs BT474 DMSO
HSPH1	0.00137611	-1.68702	BT474 LAPA 1uM down vs BT474 DMSO
CDC25A	0.000559848	-1.68523	BT474 LAPA 1uM down vs BT474 DMSO
BMP7	0.000300989	-1.68489	BT474 LAPA 1uM down vs BT474 DMSO
TIMP1	0.00114165	-1.68324	BT474 LAPA 1uM down vs BT474 DMSO
LOC402509	0.00137878	-1.68129	BT474 LAPA 1uM down vs BT474 DMSO
SQLE	0.00125095	-1.67998	BT474 LAPA 1uM down vs BT474 DMSO
CHFR	0.000677972	-1.67934	BT474 LAPA 1uM down vs BT474 DMSO
C3orf52	0.00393727	-1.67933	BT474 LAPA 1uM down vs BT474 DMSO
BYSL	0.000682889	-1.67896	BT474 LAPA 1uM down vs BT474 DMSO
P2RY10	0.00833098	-1.67858	BT474 LAPA 1uM down vs BT474 DMSO
TAX1BP3	5.13192e-05	-1.67817	BT474 LAPA 1uM down vs BT474 DMSO
GALK1	0.000142114	-1.67743	BT474 LAPA 1uM down vs BT474 DMSO
FLJ12684	0.00448125	-1.67741	BT474 LAPA 1uM down vs BT474 DMSO
SCHIP1	0.0111318	-1.67539	BT474 LAPA 1uM down vs BT474 DMSO
LOC100133328	4.43223e-05	-1.67508	BT474 LAPA 1uM down vs BT474 DMSO
CHD7	0.000496452	-1.67497	BT474 LAPA 1uM down vs BT474 DMSO
NOL3	0.000179557	-1.67459	BT474 LAPA 1uM down vs BT474 DMSO
GPSM1	0.000108582	-1.6728	BT474 LAPA 1uM down vs BT474 DMSO
VANGL1	0.00638999	-1.67238	BT474 LAPA 1uM down vs BT474 DMSO
KIAA0020	0.0057328	-1.67144	BT474 LAPA 1uM down vs BT474 DMSO
SLC12A8	0.00135645	-1.67125	BT474 LAPA 1uM down vs BT474 DMSO
KRT7	9.51735e-05	-1.67036	BT474 LAPA 1uM down vs BT474 DMSO
C10orf35	0.000148765	-1.66798	BT474 LAPA 1uM down vs BT474 DMSO
TRPM2	0.00857632	-1.66775	BT474 LAPA 1uM down vs BT474 DMSO
PACSIN3	0.000418016	-1.66692	BT474 LAPA 1uM down vs BT474 DMSO
PCDHB8	0.0059166	-1.66683	BT474 LAPA 1uM down vs BT474 DMSO
MMACHC	1.06057e-05	-1.66658	BT474 LAPA 1uM down vs BT474 DMSO
MRPL12	0.001751	-1.66332	BT474 LAPA 1uM down vs BT474 DMSO
SH3PXD2A	0.00549153	-1.66237	BT474 LAPA 1uM down vs BT474 DMSO
ZNF593	0.00357692	-1.66219	BT474 LAPA 1uM down vs BT474 DMSO
ZDHHC23	0.000344378	-1.66136	BT474 LAPA 1uM down vs BT474 DMSO
NOLC1	0.00279517	-1.66063	BT474 LAPA 1uM down vs BT474 DMSO
C2orf18	0.0346165	-1.65922	BT474 LAPA 1uM down vs BT474 DMSO
KAZALD1	0.00412072	-1.65863	BT474 LAPA 1uM down vs BT474 DMSO
C14orf169	0.000169193	-1.65736	BT474 LAPA 1uM down vs BT474 DMSO
NEK6	0.000269782	-1.65643	BT474 LAPA 1uM down vs BT474 DMSO
RPS6KA4	0.0017902	-1.6561	BT474 LAPA 1uM down vs BT474 DMSO
C8orf38	0.000388211	-1.65607	BT474 LAPA 1uM down vs BT474 DMSO
HNRNPAB	2.33087e-05	-1.65505	BT474 LAPA 1uM down vs BT474 DMSO
ARL5C	0.0267242	-1.65447	BT474 LAPA 1uM down vs BT474 DMSO
TPM1	0.000208786	-1.65433	BT474 LAPA 1uM down vs BT474 DMSO
MAP3K5	0.00262104	-1.65424	BT474 LAPA 1uM down vs BT474 DMSO
MTP18	0.00269096	-1.65387	BT474 LAPA 1uM down vs BT474 DMSO
LTV1	9.49835e-05	-1.65366	BT474 LAPA 1uM down vs BT474 DMSO
TMEM126A	0.000651149	-1.65323	BT474 LAPA 1uM down vs BT474 DMSO
KIF21A	0.000132329	-1.65267	BT474 LAPA 1uM down vs BT474 DMSO
LOC653527	0.0327458	-1.65217	BT474 LAPA 1uM down vs BT474 DMSO
SLC25A10	0.0174993	-1.65186	BT474 LAPA 1uM down vs BT474 DMSO
ODAM	0.0065821	-1.6514	BT474 LAPA 1uM down vs BT474 DMSO
2017-09-05	0.000411953	-1.65118	BT474 LAPA 1uM down vs BT474 DMSO
PSEN2	0.000187368	-1.65114	BT474 LAPA 1uM down vs BT474 DMSO
ZNF35	0.000412473	-1.65065	BT474 LAPA 1uM down vs BT474 DMSO
NRAS	0.0287722	-1.65062	BT474 LAPA 1uM down vs BT474 DMSO
CHD9	0.0131607	-1.65036	BT474 LAPA 1uM down vs BT474 DMSO
LOC730241	0.0229463	-1.64883	BT474 LAPA 1uM down vs BT474 DMSO
FAM136A	7.98393e-05	-1.64624	BT474 LAPA 1uM down vs BT474 DMSO
CTXN1	0.00016009	-1.64442	BT474 LAPA 1uM down vs BT474 DMSO
KHDRBS3	0.000822991	-1.64363	BT474 LAPA 1uM down vs BT474 DMSO
KDELC2	2.30397e-05	-1.64297	BT474 LAPA 1uM down vs BT474 DMSO
RDH10	0.00887323	-1.64282	BT474 LAPA 1uM down vs BT474 DMSO
EIF2C2	0.000181125	-1.64109	BT474 LAPA 1uM down vs BT474 DMSO
TRIM65	0.00902867	-1.63996	BT474 LAPA 1uM down vs BT474 DMSO
SETBP1	0.00486382	-1.6391	BT474 LAPA 1uM down vs BT474 DMSO
TIGD5	0.000291181	-1.6388	BT474 LAPA 1uM down vs BT474 DMSO
PRR3	0.00206097	-1.63813	BT474 LAPA 1uM down vs BT474 DMSO
FAM65C	0.0064678	-1.63681	BT474 LAPA 1uM down vs BT474 DMSO
MPZL1	0.000125296	-1.63673	BT474 LAPA 1uM down vs BT474 DMSO
PSME3	0.000159327	-1.63567	BT474 LAPA 1uM down vs BT474 DMSO
CCT6P1	0.00432939	-1.63302	BT474 LAPA 1uM down vs BT474 DMSO
LOC729920	0.000259855	-1.63289	BT474 LAPA 1uM down vs BT474 DMSO
H2AFY2	0.00116331	-1.63225	BT474 LAPA 1uM down vs BT474 DMSO
ZDHHC14	0.004069	-1.63186	BT474 LAPA 1uM down vs BT474 DMSO
FASTKD2	0.0047169	-1.63122	BT474 LAPA 1uM down vs BT474 DMSO
NRSN2	0.00274754	-1.63093	BT474 LAPA 1uM down vs BT474 DMSO
PRAGMIN	2.20299e-05	-1.63066	BT474 LAPA 1uM down vs BT474 DMSO
CHMP6	0.00253555	-1.63012	BT474 LAPA 1uM down vs BT474 DMSO
NIP7	8.62473e-05	-1.62977	BT474 LAPA 1uM down vs BT474 DMSO
LRRN1	0.00913022	-1.62934	BT474 LAPA 1uM down vs BT474 DMSO
ARHGAP22	0.00935433	-1.62906	BT474 LAPA 1uM down vs BT474 DMSO
PALMD	0.000168209	-1.62898	BT474 LAPA 1uM down vs BT474 DMSO
SIPA1L2	0.000277973	-1.62807	BT474 LAPA 1uM down vs BT474 DMSO
PYCARD	0.000354041	-1.62574	BT474 LAPA 1uM down vs BT474 DMSO
PCYT2	0.000561968	-1.62572	BT474 LAPA 1uM down vs BT474 DMSO
LTBR	0.00206747	-1.62564	BT474 LAPA 1uM down vs BT474 DMSO
OR1D5	0.0121943	-1.6255	BT474 LAPA 1uM down vs BT474 DMSO
MAK16	0.000422047	-1.62541	BT474 LAPA 1uM down vs BT474 DMSO
SHPK	0.000306584	-1.62538	BT474 LAPA 1uM down vs BT474 DMSO
GJB2	0.0173041	-1.62299	BT474 LAPA 1uM down vs BT474 DMSO
GAL	0.00279057	-1.62237	BT474 LAPA 1uM down vs BT474 DMSO
RERG	0.00038794	-1.62191	BT474 LAPA 1uM down vs BT474 DMSO
GPRC5A	0.0240047	-1.62144	BT474 LAPA 1uM down vs BT474 DMSO
WDR33	0.00223355	-1.62044	BT474 LAPA 1uM down vs BT474 DMSO
SDSL	0.00174421	-1.61913	BT474 LAPA 1uM down vs BT474 DMSO
KRBA1	5.07524e-05	-1.61849	BT474 LAPA 1uM down vs BT474 DMSO
ZNF649	0.0122221	-1.61746	BT474 LAPA 1uM down vs BT474 DMSO
JMJD4	0.0116826	-1.61726	BT474 LAPA 1uM down vs BT474 DMSO
ZNF259	0.00112037	-1.61412	BT474 LAPA 1uM down vs BT474 DMSO
ZNF668	0.00071375	-1.61377	BT474 LAPA 1uM down vs BT474 DMSO
EHD4	0.000110373	-1.61295	BT474 LAPA 1uM down vs BT474 DMSO
FLJ22184	0.00040911	-1.61279	BT474 LAPA 1uM down vs BT474 DMSO
HEATR3	0.000254826	-1.61142	BT474 LAPA 1uM down vs BT474 DMSO
CDR2L	0.000520002	-1.61103	BT474 LAPA 1uM down vs BT474 DMSO
ZNF26	0.00159513	-1.60988	BT474 LAPA 1uM down vs BT474 DMSO
FAM83E	6.44021e-05	-1.60975	BT474 LAPA 1uM down vs BT474 DMSO
TMEM47	0.0053264	-1.60901	BT474 LAPA 1uM down vs BT474 DMSO
JUB	0.00115794	-1.60844	BT474 LAPA 1uM down vs BT474 DMSO
LOC647150	0.00142922	-1.60764	BT474 LAPA 1uM down vs BT474 DMSO
CEBPA	0.00221698	-1.60757	BT474 LAPA 1uM down vs BT474 DMSO
MGC3731	5.90339e-05	-1.6071	BT474 LAPA 1uM down vs BT474 DMSO
BNIP1	0.00244006	-1.60557	BT474 LAPA 1uM down vs BT474 DMSO
LOC644650	0.0106378	-1.60452	BT474 LAPA 1uM down vs BT474 DMSO
LOC649495	0.0215339	-1.60379	BT474 LAPA 1uM down vs BT474 DMSO
PER3	0.0069765	-1.60261	BT474 LAPA 1uM down vs BT474 DMSO
CRELD2	0.00207183	-1.6006	BT474 LAPA 1uM down vs BT474 DMSO
FAM58A	0.000213088	-1.59992	BT474 LAPA 1uM down vs BT474 DMSO
TARS	1.13098e-05	-1.59956	BT474 LAPA 1uM down vs BT474 DMSO
LOC100130171	0.0215832	-1.5993	BT474 LAPA 1uM down vs BT474 DMSO
MALL	0.00670206	-1.59872	BT474 LAPA 1uM down vs BT474 DMSO
LOC645381	0.00152724	-1.59768	BT474 LAPA 1uM down vs BT474 DMSO
NDUFAF3	5.79351e-05	-1.59631	BT474 LAPA 1uM down vs BT474 DMSO
RAPGEF5	0.00892462	-1.59618	BT474 LAPA 1uM down vs BT474 DMSO
ABCE1	0.000650055	-1.59504	BT474 LAPA 1uM down vs BT474 DMSO
SYNC1	0.00685011	-1.59496	BT474 LAPA 1uM down vs BT474 DMSO
ADCY3	0.000141586	-1.59451	BT474 LAPA 1uM down vs BT474 DMSO
ST3GAL4	0.00645382	-1.59445	BT474 LAPA 1uM down vs BT474 DMSO
TMEM104	0.0169302	-1.59424	BT474 LAPA 1uM down vs BT474 DMSO
DUSP5	0.00215948	-1.59358	BT474 LAPA 1uM down vs BT474 DMSO
SLC5A6	0.000693279	-1.59257	BT474 LAPA 1uM down vs BT474 DMSO
LOC100129034	0.000408667	-1.59238	BT474 LAPA 1uM down vs BT474 DMSO
CXCL14	0.00161774	-1.59213	BT474 LAPA 1uM down vs BT474 DMSO
BCAS4	0.000205738	-1.59184	BT474 LAPA 1uM down vs BT474 DMSO
SFMBT2	0.00366012	-1.59158	BT474 LAPA 1uM down vs BT474 DMSO
EXOSC6	0.000700297	-1.59062	BT474 LAPA 1uM down vs BT474 DMSO
EPN3	0.0184853	-1.59041	BT474 LAPA 1uM down vs BT474 DMSO
OMP	0.0213254	-1.59029	BT474 LAPA 1uM down vs BT474 DMSO
TRIM61	0.00999869	-1.59003	BT474 LAPA 1uM down vs BT474 DMSO
ZNF488	0.0421459	-1.58721	BT474 LAPA 1uM down vs BT474 DMSO
LRRN2	0.00171747	-1.58718	BT474 LAPA 1uM down vs BT474 DMSO
RPS7	0.000127041	-1.58716	BT474 LAPA 1uM down vs BT474 DMSO
OKL38	0.000979519	-1.58715	BT474 LAPA 1uM down vs BT474 DMSO
SDC1	0.000186394	-1.58648	BT474 LAPA 1uM down vs BT474 DMSO
SNORD36C	0.00354549	-1.58594	BT474 LAPA 1uM down vs BT474 DMSO
LOC652903	0.00146955	-1.58581	BT474 LAPA 1uM down vs BT474 DMSO
KBTBD11	0.00258612	-1.5852	BT474 LAPA 1uM down vs BT474 DMSO
C1orf93	0.00422047	-1.58499	BT474 LAPA 1uM down vs BT474 DMSO
LOC100134265	0.0152775	-1.58352	BT474 LAPA 1uM down vs BT474 DMSO
INMT	0.0175819	-1.58321	BT474 LAPA 1uM down vs BT474 DMSO
CRYBA4	0.000924533	-1.58274	BT474 LAPA 1uM down vs BT474 DMSO
SYDE1	0.0121178	-1.58261	BT474 LAPA 1uM down vs BT474 DMSO
MED22	0.0005196	-1.58062	BT474 LAPA 1uM down vs BT474 DMSO
GFOD1	0.000457088	-1.58052	BT474 LAPA 1uM down vs BT474 DMSO
RTCD1	0.000106235	-1.58046	BT474 LAPA 1uM down vs BT474 DMSO
PDE12	0.00060993	-1.57992	BT474 LAPA 1uM down vs BT474 DMSO
PPARGC1B	0.00816053	-1.57953	BT474 LAPA 1uM down vs BT474 DMSO
SFN	0.00640287	-1.57863	BT474 LAPA 1uM down vs BT474 DMSO
LOC648974	0.00446032	-1.57804	BT474 LAPA 1uM down vs BT474 DMSO
CLCN1	0.0395352	-1.57802	BT474 LAPA 1uM down vs BT474 DMSO
LOC392364	0.0233118	-1.5777	BT474 LAPA 1uM down vs BT474 DMSO
DBC1	0.0182234	-1.57729	BT474 LAPA 1uM down vs BT474 DMSO
C7orf50	0.000848709	-1.57568	BT474 LAPA 1uM down vs BT474 DMSO
C1orf19	0.00110775	-1.57401	BT474 LAPA 1uM down vs BT474 DMSO
CARM1	0.000357219	-1.57397	BT474 LAPA 1uM down vs BT474 DMSO
KPNB1	0.00181423	-1.57391	BT474 LAPA 1uM down vs BT474 DMSO
AK1	0.00203246	-1.57374	BT474 LAPA 1uM down vs BT474 DMSO
VCL	0.000310178	-1.57323	BT474 LAPA 1uM down vs BT474 DMSO
NDUFS6	0.0165297	-1.57311	BT474 LAPA 1uM down vs BT474 DMSO
C15orf17	0.000144617	-1.5729	BT474 LAPA 1uM down vs BT474 DMSO
TMEM206	0.0081189	-1.57272	BT474 LAPA 1uM down vs BT474 DMSO
CCT6A	0.000769006	-1.57248	BT474 LAPA 1uM down vs BT474 DMSO
ADAP2	0.00138289	-1.57158	BT474 LAPA 1uM down vs BT474 DMSO
LOC644936	0.00224588	-1.57145	BT474 LAPA 1uM down vs BT474 DMSO
GALNT10	0.002189	-1.57143	BT474 LAPA 1uM down vs BT474 DMSO
ZNF783	0.0102574	-1.57122	BT474 LAPA 1uM down vs BT474 DMSO
KLRG2	0.00113035	-1.57114	BT474 LAPA 1uM down vs BT474 DMSO
PAQR4	1.58533e-05	-1.57104	BT474 LAPA 1uM down vs BT474 DMSO
MVD	0.00773536	-1.57022	BT474 LAPA 1uM down vs BT474 DMSO
SLC16A14	0.000360657	-1.57021	BT474 LAPA 1uM down vs BT474 DMSO
WWC1	0.000238094	-1.57014	BT474 LAPA 1uM down vs BT474 DMSO
DKC1	0.00103992	-1.57003	BT474 LAPA 1uM down vs BT474 DMSO
PMEPA1	0.00127331	-1.56943	BT474 LAPA 1uM down vs BT474 DMSO
C12orf4	0.0112557	-1.56875	BT474 LAPA 1uM down vs BT474 DMSO
MAPKAPK3	0.000744422	-1.56863	BT474 LAPA 1uM down vs BT474 DMSO
TRQ1	0.0125869	-1.5679	BT474 LAPA 1uM down vs BT474 DMSO
FAR2	0.000197612	-1.56749	BT474 LAPA 1uM down vs BT474 DMSO
WDR43	0.00401083	-1.56673	BT474 LAPA 1uM down vs BT474 DMSO
ACOT4	0.00308085	-1.56647	BT474 LAPA 1uM down vs BT474 DMSO
FAIM2	0.0139739	-1.56623	BT474 LAPA 1uM down vs BT474 DMSO
FLJ32252	0.00857886	-1.56618	BT474 LAPA 1uM down vs BT474 DMSO
C17orf70	0.00115954	-1.56612	BT474 LAPA 1uM down vs BT474 DMSO
S100A7A	0.0331337	-1.56453	BT474 LAPA 1uM down vs BT474 DMSO
RBM45	0.00582164	-1.56416	BT474 LAPA 1uM down vs BT474 DMSO
TANC1	0.00379779	-1.56322	BT474 LAPA 1uM down vs BT474 DMSO
DGAT2L6	0.0233712	-1.56314	BT474 LAPA 1uM down vs BT474 DMSO
LOC643825	0.0385763	-1.56276	BT474 LAPA 1uM down vs BT474 DMSO
LOC401233	7.82694e-05	-1.56259	BT474 LAPA 1uM down vs BT474 DMSO
SNORD14A	0.0171238	-1.56202	BT474 LAPA 1uM down vs BT474 DMSO
TGIF2	0.00509315	-1.56183	BT474 LAPA 1uM down vs BT474 DMSO
RHOD	0.00106313	-1.56167	BT474 LAPA 1uM down vs BT474 DMSO
P4HA2	0.000346093	-1.56154	BT474 LAPA 1uM down vs BT474 DMSO
ADAMTS8	0.0201839	-1.56122	BT474 LAPA 1uM down vs BT474 DMSO
C9orf91	0.00205502	-1.5612	BT474 LAPA 1uM down vs BT474 DMSO
LOC100132856	0.00458154	-1.56026	BT474 LAPA 1uM down vs BT474 DMSO
MGC4677	0.000924012	-1.55962	BT474 LAPA 1uM down vs BT474 DMSO
TNFRSF10D	0.0112932	-1.55905	BT474 LAPA 1uM down vs BT474 DMSO
IL31RA	0.03131	-1.55849	BT474 LAPA 1uM down vs BT474 DMSO
AARS	0.00041789	-1.55833	BT474 LAPA 1uM down vs BT474 DMSO
SPRY1	0.000100838	-1.55755	BT474 LAPA 1uM down vs BT474 DMSO
STIP1	0.00161558	-1.55661	BT474 LAPA 1uM down vs BT474 DMSO
PSPHL	0.0143608	-1.5554	BT474 LAPA 1uM down vs BT474 DMSO
SURF6	0.00020109	-1.55512	BT474 LAPA 1uM down vs BT474 DMSO
FAM83A	0.00952747	-1.55468	BT474 LAPA 1uM down vs BT474 DMSO
CBS	0.000171229	-1.55461	BT474 LAPA 1uM down vs BT474 DMSO
C9orf140	0.00057682	-1.55451	BT474 LAPA 1uM down vs BT474 DMSO
MIR1202	0.0295529	-1.55394	BT474 LAPA 1uM down vs BT474 DMSO
GADD45GIP1	0.000469999	-1.55389	BT474 LAPA 1uM down vs BT474 DMSO
PLEKHF2	0.00074569	-1.5536	BT474 LAPA 1uM down vs BT474 DMSO
LOC388588	0.000205483	-1.55296	BT474 LAPA 1uM down vs BT474 DMSO
MIR126	0.0267892	-1.55255	BT474 LAPA 1uM down vs BT474 DMSO
RDH13	0.000622454	-1.55229	BT474 LAPA 1uM down vs BT474 DMSO
FAM98A	0.00100977	-1.55214	BT474 LAPA 1uM down vs BT474 DMSO
SPATS2L	0.00356777	-1.55104	BT474 LAPA 1uM down vs BT474 DMSO
CPEB4	0.00214863	-1.55087	BT474 LAPA 1uM down vs BT474 DMSO
FKBP4	0.00399272	-1.55086	BT474 LAPA 1uM down vs BT474 DMSO
XPO5	0.000197757	-1.5508	BT474 LAPA 1uM down vs BT474 DMSO
RASD1	0.00696374	-1.55008	BT474 LAPA 1uM down vs BT474 DMSO
PNO1	0.000157716	-1.55001	BT474 LAPA 1uM down vs BT474 DMSO
KCNV1	0.00976183	-1.54865	BT474 LAPA 1uM down vs BT474 DMSO
PELI3	0.000766997	-1.54802	BT474 LAPA 1uM down vs BT474 DMSO
PLD6	0.000715045	-1.54792	BT474 LAPA 1uM down vs BT474 DMSO
C14orf173	5.4714e-05	-1.5479	BT474 LAPA 1uM down vs BT474 DMSO
ASCC2	0.000376382	-1.54719	BT474 LAPA 1uM down vs BT474 DMSO
DYNLT3	0.00598765	-1.54622	BT474 LAPA 1uM down vs BT474 DMSO
CUEDC1	3.44968e-05	-1.54605	BT474 LAPA 1uM down vs BT474 DMSO
LOC729680	0.00450632	-1.54459	BT474 LAPA 1uM down vs BT474 DMSO
PPAT	0.000784206	-1.54451	BT474 LAPA 1uM down vs BT474 DMSO
DCUN1D5	0.000187786	-1.54421	BT474 LAPA 1uM down vs BT474 DMSO
FAM86B1	0.000719646	-1.54416	BT474 LAPA 1uM down vs BT474 DMSO
EEF1E1	0.000691214	-1.54387	BT474 LAPA 1uM down vs BT474 DMSO
DBNDD2	0.0106662	-1.5438	BT474 LAPA 1uM down vs BT474 DMSO
LOC643387	0.00159696	-1.54354	BT474 LAPA 1uM down vs BT474 DMSO
C3orf57	0.000830262	-1.54318	BT474 LAPA 1uM down vs BT474 DMSO
DHRS13	0.000231207	-1.5431	BT474 LAPA 1uM down vs BT474 DMSO
BOLA2	8.06917e-05	-1.54306	BT474 LAPA 1uM down vs BT474 DMSO
ARPC5L	0.00792642	-1.54254	BT474 LAPA 1uM down vs BT474 DMSO
BRIX1	0.00014864	-1.54192	BT474 LAPA 1uM down vs BT474 DMSO
IGDCC3	0.00151772	-1.54161	BT474 LAPA 1uM down vs BT474 DMSO
CMTM3	0.000205646	-1.54138	BT474 LAPA 1uM down vs BT474 DMSO
AVEN	0.00337791	-1.54135	BT474 LAPA 1uM down vs BT474 DMSO
RARRES1	0.000122017	-1.54104	BT474 LAPA 1uM down vs BT474 DMSO
KCNK3	0.000488447	-1.54092	BT474 LAPA 1uM down vs BT474 DMSO
PALLD	0.000215427	-1.53971	BT474 LAPA 1uM down vs BT474 DMSO
TNF	0.0288064	-1.53866	BT474 LAPA 1uM down vs BT474 DMSO
MIR181B2	0.0447138	-1.53838	BT474 LAPA 1uM down vs BT474 DMSO
PPP1R9B	0.0312336	-1.53812	BT474 LAPA 1uM down vs BT474 DMSO
SULT2B1	0.000377916	-1.53782	BT474 LAPA 1uM down vs BT474 DMSO
SNORA25	0.0011856	-1.53767	BT474 LAPA 1uM down vs BT474 DMSO
TEAD4	0.00036892	-1.53755	BT474 LAPA 1uM down vs BT474 DMSO
LOC402221	0.00118456	-1.53709	BT474 LAPA 1uM down vs BT474 DMSO
LOC649553	0.000956155	-1.53699	BT474 LAPA 1uM down vs BT474 DMSO
FAM65A	2.73113e-05	-1.53666	BT474 LAPA 1uM down vs BT474 DMSO
CPNE5	0.03531	-1.53655	BT474 LAPA 1uM down vs BT474 DMSO
RASEF	0.000225041	-1.5365	BT474 LAPA 1uM down vs BT474 DMSO
BTG3	0.000937869	-1.53643	BT474 LAPA 1uM down vs BT474 DMSO
ABCA11	0.00313526	-1.5362	BT474 LAPA 1uM down vs BT474 DMSO
KRT18	0.00196235	-1.53555	BT474 LAPA 1uM down vs BT474 DMSO
C12orf34	0.0324525	-1.53421	BT474 LAPA 1uM down vs BT474 DMSO
TP53INP2	0.00287817	-1.53296	BT474 LAPA 1uM down vs BT474 DMSO
CSRP1	0.00141455	-1.53255	BT474 LAPA 1uM down vs BT474 DMSO
HRAS	0.00281857	-1.53163	BT474 LAPA 1uM down vs BT474 DMSO
PPP4R1	0.000329361	-1.53067	BT474 LAPA 1uM down vs BT474 DMSO
B4GALT5	0.00125381	-1.52972	BT474 LAPA 1uM down vs BT474 DMSO
LOC441204	0.0246778	-1.52947	BT474 LAPA 1uM down vs BT474 DMSO
ARNT2	0.0105327	-1.52939	BT474 LAPA 1uM down vs BT474 DMSO
LOC644278	0.0401584	-1.52856	BT474 LAPA 1uM down vs BT474 DMSO
ECE2	0.000211117	-1.52844	BT474 LAPA 1uM down vs BT474 DMSO
BAIAP2L1	0.000157154	-1.52834	BT474 LAPA 1uM down vs BT474 DMSO
EVI5L	0.0038553	-1.52738	BT474 LAPA 1uM down vs BT474 DMSO
SRFBP1	0.00271216	-1.52683	BT474 LAPA 1uM down vs BT474 DMSO
LOC100134393	0.0180569	-1.52617	BT474 LAPA 1uM down vs BT474 DMSO
FAM86D	0.00146748	-1.52602	BT474 LAPA 1uM down vs BT474 DMSO
DONSON	0.00309388	-1.52595	BT474 LAPA 1uM down vs BT474 DMSO
TCEAL3	0.000742585	-1.52564	BT474 LAPA 1uM down vs BT474 DMSO
SFRS2	0.000142593	-1.52546	BT474 LAPA 1uM down vs BT474 DMSO
RQCD1	0.00263927	-1.52434	BT474 LAPA 1uM down vs BT474 DMSO
SAMD1	0.0110309	-1.52385	BT474 LAPA 1uM down vs BT474 DMSO
STXBP6	0.00710094	-1.52337	BT474 LAPA 1uM down vs BT474 DMSO
MID1IP1	6.28946e-05	-1.52334	BT474 LAPA 1uM down vs BT474 DMSO
TMPRSS11D	0.0118349	-1.52311	BT474 LAPA 1uM down vs BT474 DMSO
TSEN15	0.00210286	-1.52299	BT474 LAPA 1uM down vs BT474 DMSO
STAG3L4	0.0172254	-1.52278	BT474 LAPA 1uM down vs BT474 DMSO
TSGA10IP	0.0240761	-1.52255	BT474 LAPA 1uM down vs BT474 DMSO
PEA15	0.000150378	-1.52243	BT474 LAPA 1uM down vs BT474 DMSO
DCTPP1	0.000469326	-1.52207	BT474 LAPA 1uM down vs BT474 DMSO
SDCCAG3	0.00145077	-1.52197	BT474 LAPA 1uM down vs BT474 DMSO
FAM86C	0.0148778	-1.52116	BT474 LAPA 1uM down vs BT474 DMSO
FLJ40504	0.000294387	-1.52108	BT474 LAPA 1uM down vs BT474 DMSO
ENOPH1	6.21911e-05	-1.5209	BT474 LAPA 1uM down vs BT474 DMSO
HN1	0.00992688	-1.52083	BT474 LAPA 1uM down vs BT474 DMSO
LARP1	9.35331e-05	-1.52059	BT474 LAPA 1uM down vs BT474 DMSO
LOC100132050	0.0155031	-1.52043	BT474 LAPA 1uM down vs BT474 DMSO
LOC644517	0.00370683	-1.52022	BT474 LAPA 1uM down vs BT474 DMSO
BAZ1A	0.000403554	-1.51997	BT474 LAPA 1uM down vs BT474 DMSO
FGFR3	0.000256617	-1.51982	BT474 LAPA 1uM down vs BT474 DMSO
BRD9	0.000189696	-1.5196	BT474 LAPA 1uM down vs BT474 DMSO
S100A16	0.00209364	-1.51931	BT474 LAPA 1uM down vs BT474 DMSO
PFKFB3	0.0493136	-1.51853	BT474 LAPA 1uM down vs BT474 DMSO
PRNP	0.000598469	-1.51852	BT474 LAPA 1uM down vs BT474 DMSO
UBE2F	0.00130041	-1.5185	BT474 LAPA 1uM down vs BT474 DMSO
LOC100130712	0.00443507	-1.51835	BT474 LAPA 1uM down vs BT474 DMSO
FABP5L2	0.00103832	-1.5171	BT474 LAPA 1uM down vs BT474 DMSO
ENO2	0.0158016	-1.51642	BT474 LAPA 1uM down vs BT474 DMSO
TSEN2	0.0032593	-1.51614	BT474 LAPA 1uM down vs BT474 DMSO
PSTPIP2	0.000253296	-1.51523	BT474 LAPA 1uM down vs BT474 DMSO
CCDC71	0.0158371	-1.51326	BT474 LAPA 1uM down vs BT474 DMSO
AK3L1	0.000959289	-1.51276	BT474 LAPA 1uM down vs BT474 DMSO
SNX24	0.00157963	-1.51261	BT474 LAPA 1uM down vs BT474 DMSO
SOX15	0.000345	-1.51258	BT474 LAPA 1uM down vs BT474 DMSO
CDKN1A	0.00260513	-1.51237	BT474 LAPA 1uM down vs BT474 DMSO
RILPL1	0.0161457	-1.51216	BT474 LAPA 1uM down vs BT474 DMSO
ELOVL1	0.000895356	-1.51204	BT474 LAPA 1uM down vs BT474 DMSO
ZNF124	0.0247989	-1.51178	BT474 LAPA 1uM down vs BT474 DMSO
IRAK1	0.00417511	-1.51127	BT474 LAPA 1uM down vs BT474 DMSO
C14orf80	0.00233858	-1.51035	BT474 LAPA 1uM down vs BT474 DMSO
C2orf53	0.0388159	-1.51004	BT474 LAPA 1uM down vs BT474 DMSO
LOC144678	0.00271011	-1.50993	BT474 LAPA 1uM down vs BT474 DMSO
TTC13	0.00180617	-1.50977	BT474 LAPA 1uM down vs BT474 DMSO
KIAA0100	0.0160114	-1.50848	BT474 LAPA 1uM down vs BT474 DMSO
P4HA1	0.00258103	-1.50814	BT474 LAPA 1uM down vs BT474 DMSO
UPP1	0.00228289	-1.50731	BT474 LAPA 1uM down vs BT474 DMSO
NOC3L	0.00233425	-1.50714	BT474 LAPA 1uM down vs BT474 DMSO
GPR160	0.00359072	-1.50656	BT474 LAPA 1uM down vs BT474 DMSO
SRA1	0.000523131	-1.50643	BT474 LAPA 1uM down vs BT474 DMSO
LCN8	0.0304492	-1.50621	BT474 LAPA 1uM down vs BT474 DMSO
TRIB1	0.00124849	-1.50522	BT474 LAPA 1uM down vs BT474 DMSO
MTG1	0.0334928	-1.50494	BT474 LAPA 1uM down vs BT474 DMSO
PA2G4	0.000334332	-1.5049	BT474 LAPA 1uM down vs BT474 DMSO
TRIP6	0.00523695	-1.50475	BT474 LAPA 1uM down vs BT474 DMSO
LOC646109	0.0255167	-1.5047	BT474 LAPA 1uM down vs BT474 DMSO
GMPPB	0.000366219	-1.50439	BT474 LAPA 1uM down vs BT474 DMSO
RAB15	0.00320018	-1.50419	BT474 LAPA 1uM down vs BT474 DMSO
LOC649555	0.00281547	-1.50325	BT474 LAPA 1uM down vs BT474 DMSO
CDR2	0.000698461	-1.50272	BT474 LAPA 1uM down vs BT474 DMSO
LOC654244	0.00120709	-1.50194	BT474 LAPA 1uM down vs BT474 DMSO
CRKRS	0.0023359	-1.50178	BT474 LAPA 1uM down vs BT474 DMSO
TRAF3	0.030372	-1.50105	BT474 LAPA 1uM down vs BT474 DMSO
CCND3	1.03045e-05	-1.5007	BT474 LAPA 1uM down vs BT474 DMSO
OGFOD1	0.000750553	-1.50053	BT474 LAPA 1uM down vs BT474 DMSO
AZI1	0.00075363	-1.50038	BT474 LAPA 1uM down vs BT474 DMSO
RGS19	0.00388932	-1.50017	BT474 LAPA 1uM down vs BT474 DMSO
LOC100133888	0.00804221	-1.4999	BT474 LAPA 1uM down vs BT474 DMSO
BID	0.000149936	-1.49932	BT474 LAPA 1uM down vs BT474 DMSO
ARS2	0.00239093	-1.49794	BT474 LAPA 1uM down vs BT474 DMSO
IGFBP3	0.0268824	-1.49788	BT474 LAPA 1uM down vs BT474 DMSO
LOC646312	0.0257206	-1.49773	BT474 LAPA 1uM down vs BT474 DMSO
S100P	0.000258955	-1.49712	BT474 LAPA 1uM down vs BT474 DMSO
ACTB	4.42943e-06	-1.49628	BT474 LAPA 1uM down vs BT474 DMSO
RNF144B	0.00255278	-1.4961	BT474 LAPA 1uM down vs BT474 DMSO
MCM10	2.22872e-05	-1.49535	BT474 LAPA 1uM down vs BT474 DMSO
RBM38	0.00113179	-1.49448	BT474 LAPA 1uM down vs BT474 DMSO
ACAT2	0.002387	-1.49437	BT474 LAPA 1uM down vs BT474 DMSO
NOTCH1	0.0104692	-1.49432	BT474 LAPA 1uM down vs BT474 DMSO
C6orf125	0.00105475	-1.49344	BT474 LAPA 1uM down vs BT474 DMSO
C7orf16	0.0414737	-1.49342	BT474 LAPA 1uM down vs BT474 DMSO
GLTP	0.000131482	-1.49291	BT474 LAPA 1uM down vs BT474 DMSO
WNT7B	0.0105219	-1.49224	BT474 LAPA 1uM down vs BT474 DMSO
KPNA3	0.00300469	-1.49205	BT474 LAPA 1uM down vs BT474 DMSO
SBDS	0.000160574	-1.49194	BT474 LAPA 1uM down vs BT474 DMSO
SGK	0.00281433	-1.49166	BT474 LAPA 1uM down vs BT474 DMSO
HOXC13	0.00271285	-1.49162	BT474 LAPA 1uM down vs BT474 DMSO
CYCSL1	0.000965013	-1.49146	BT474 LAPA 1uM down vs BT474 DMSO
MCM3APAS	0.0169844	-1.4909	BT474 LAPA 1uM down vs BT474 DMSO
CCL1	0.00431405	-1.48983	BT474 LAPA 1uM down vs BT474 DMSO
AMY1B	0.00300569	-1.48977	BT474 LAPA 1uM down vs BT474 DMSO
TIPIN	0.00547695	-1.48972	BT474 LAPA 1uM down vs BT474 DMSO
GARS	0.000970819	-1.48937	BT474 LAPA 1uM down vs BT474 DMSO
CEBPG	0.00612024	-1.48932	BT474 LAPA 1uM down vs BT474 DMSO
LOC654103	0.017067	-1.48927	BT474 LAPA 1uM down vs BT474 DMSO
XPOT	0.0325812	-1.48923	BT474 LAPA 1uM down vs BT474 DMSO
CXorf26	0.00161193	-1.4889	BT474 LAPA 1uM down vs BT474 DMSO
LPAR2	0.00205774	-1.48875	BT474 LAPA 1uM down vs BT474 DMSO
SNHG9	0.00130548	-1.48871	BT474 LAPA 1uM down vs BT474 DMSO
C9orf75	0.0034135	-1.48867	BT474 LAPA 1uM down vs BT474 DMSO
FABP5	0.0030247	-1.48864	BT474 LAPA 1uM down vs BT474 DMSO
RHOQ	0.00028864	-1.48828	BT474 LAPA 1uM down vs BT474 DMSO
PFAAP5	0.00855862	-1.48747	BT474 LAPA 1uM down vs BT474 DMSO
GRWD1	0.0301795	-1.48705	BT474 LAPA 1uM down vs BT474 DMSO
NAT9	0.00027962	-1.48688	BT474 LAPA 1uM down vs BT474 DMSO
UAP1L1	0.0105154	-1.48687	BT474 LAPA 1uM down vs BT474 DMSO
SEMA4F	0.0207344	-1.48646	BT474 LAPA 1uM down vs BT474 DMSO
SETD8	0.00729712	-1.4864	BT474 LAPA 1uM down vs BT474 DMSO
AGR2	0.0031746	-1.48588	BT474 LAPA 1uM down vs BT474 DMSO
MKI67IP	0.00242202	-1.48556	BT474 LAPA 1uM down vs BT474 DMSO
ESRRAP2	0.00106813	-1.48399	BT474 LAPA 1uM down vs BT474 DMSO
ABHD11	5.88668e-05	-1.48335	BT474 LAPA 1uM down vs BT474 DMSO
AKR1C1	0.00133525	-1.48224	BT474 LAPA 1uM down vs BT474 DMSO
ESPN	0.00114815	-1.48181	BT474 LAPA 1uM down vs BT474 DMSO
MTHFD1L	0.0198238	-1.48166	BT474 LAPA 1uM down vs BT474 DMSO
SLC2A4RG	0.00596097	-1.48148	BT474 LAPA 1uM down vs BT474 DMSO
KIAA1199	0.00163634	-1.4813	BT474 LAPA 1uM down vs BT474 DMSO
C19orf22	0.000403503	-1.48124	BT474 LAPA 1uM down vs BT474 DMSO
LOC100131336	0.000496067	-1.48112	BT474 LAPA 1uM down vs BT474 DMSO
IRX4	0.000464742	-1.48057	BT474 LAPA 1uM down vs BT474 DMSO
LOC645249	0.00740439	-1.48001	BT474 LAPA 1uM down vs BT474 DMSO
CIRH1A	0.00120353	-1.47995	BT474 LAPA 1uM down vs BT474 DMSO
SRGAP1	0.00669959	-1.47959	BT474 LAPA 1uM down vs BT474 DMSO
KPNA4	0.000463874	-1.47905	BT474 LAPA 1uM down vs BT474 DMSO
SPATA2L	0.00128489	-1.47897	BT474 LAPA 1uM down vs BT474 DMSO
KRT18P13	9.95309e-05	-1.47885	BT474 LAPA 1uM down vs BT474 DMSO
UCHL3	0.00230387	-1.47855	BT474 LAPA 1uM down vs BT474 DMSO
LRRIQ4	0.0275946	-1.47814	BT474 LAPA 1uM down vs BT474 DMSO
XPNPEP1	0.0028709	-1.47792	BT474 LAPA 1uM down vs BT474 DMSO
BOLA3	9.0205e-05	-1.4779	BT474 LAPA 1uM down vs BT474 DMSO
MGLL	0.00435102	-1.47777	BT474 LAPA 1uM down vs BT474 DMSO
IL17D	0.000968365	-1.47766	BT474 LAPA 1uM down vs BT474 DMSO
TOR2A	0.0140132	-1.47732	BT474 LAPA 1uM down vs BT474 DMSO
ATAD3A	0.0063046	-1.47622	BT474 LAPA 1uM down vs BT474 DMSO
SRRM2	0.00075951	-1.4758	BT474 LAPA 1uM down vs BT474 DMSO
PIK3C2B	0.00680386	-1.47513	BT474 LAPA 1uM down vs BT474 DMSO
MAPK13	3.0704e-05	-1.47469	BT474 LAPA 1uM down vs BT474 DMSO
CHSY1	0.00379635	-1.47445	BT474 LAPA 1uM down vs BT474 DMSO
CKAP4	0.000594395	-1.47431	BT474 LAPA 1uM down vs BT474 DMSO
LOC654010	0.0245117	-1.47423	BT474 LAPA 1uM down vs BT474 DMSO
LOC100129486	0.0450665	-1.47392	BT474 LAPA 1uM down vs BT474 DMSO
LOC100129104	0.0471814	-1.47374	BT474 LAPA 1uM down vs BT474 DMSO
APM-1	0.0038484	-1.47354	BT474 LAPA 1uM down vs BT474 DMSO
CSRP2BP	0.000981201	-1.47347	BT474 LAPA 1uM down vs BT474 DMSO
VLDLR	0.000134784	-1.47324	BT474 LAPA 1uM down vs BT474 DMSO
EPHA2	0.049714	-1.47296	BT474 LAPA 1uM down vs BT474 DMSO
CCDC102A	0.00124988	-1.47267	BT474 LAPA 1uM down vs BT474 DMSO
LOC100129117	0.0438541	-1.47178	BT474 LAPA 1uM down vs BT474 DMSO
C16orf87	0.0258701	-1.47133	BT474 LAPA 1uM down vs BT474 DMSO
C14orf184	0.0402038	-1.47119	BT474 LAPA 1uM down vs BT474 DMSO
SMG5	0.0138533	-1.47056	BT474 LAPA 1uM down vs BT474 DMSO
ZNF532	0.00201977	-1.47049	BT474 LAPA 1uM down vs BT474 DMSO
AFG3L1	0.000303983	-1.47016	BT474 LAPA 1uM down vs BT474 DMSO
GPRIN1	0.00209976	-1.46971	BT474 LAPA 1uM down vs BT474 DMSO
EPDR1	0.00131535	-1.46929	BT474 LAPA 1uM down vs BT474 DMSO
MAPK9	0.0047592	-1.46869	BT474 LAPA 1uM down vs BT474 DMSO
FLJ25996	0.0254831	-1.46841	BT474 LAPA 1uM down vs BT474 DMSO
RRP12	0.000547622	-1.46828	BT474 LAPA 1uM down vs BT474 DMSO
TMEM125	0.000751394	-1.46802	BT474 LAPA 1uM down vs BT474 DMSO
FLYWCH2	0.00152772	-1.46779	BT474 LAPA 1uM down vs BT474 DMSO
BOK	0.00286159	-1.46736	BT474 LAPA 1uM down vs BT474 DMSO
RABEPK	0.000144243	-1.46708	BT474 LAPA 1uM down vs BT474 DMSO
NR2F6	0.000528926	-1.46691	BT474 LAPA 1uM down vs BT474 DMSO
LOC729375	0.00342709	-1.46625	BT474 LAPA 1uM down vs BT474 DMSO
DECR2	0.000392816	-1.46614	BT474 LAPA 1uM down vs BT474 DMSO
DOCK9	0.0245241	-1.46582	BT474 LAPA 1uM down vs BT474 DMSO
LMNB2	0.00517743	-1.46577	BT474 LAPA 1uM down vs BT474 DMSO
LOC650942	0.0126232	-1.4657	BT474 LAPA 1uM down vs BT474 DMSO
ZNF30	9.3875e-05	-1.46533	BT474 LAPA 1uM down vs BT474 DMSO
TXNL2	0.00531347	-1.4647	BT474 LAPA 1uM down vs BT474 DMSO
C21orf69	0.00563422	-1.46462	BT474 LAPA 1uM down vs BT474 DMSO
HOXD8	0.0225077	-1.46433	BT474 LAPA 1uM down vs BT474 DMSO
GATAD2A	0.00152469	-1.46428	BT474 LAPA 1uM down vs BT474 DMSO
PARP12	0.00100065	-1.46418	BT474 LAPA 1uM down vs BT474 DMSO
FGFRL1	0.000522037	-1.46389	BT474 LAPA 1uM down vs BT474 DMSO
CRTC3	0.000408526	-1.46388	BT474 LAPA 1uM down vs BT474 DMSO
PRAMEF2	0.0347712	-1.46349	BT474 LAPA 1uM down vs BT474 DMSO
EXOSC2	0.00299189	-1.46341	BT474 LAPA 1uM down vs BT474 DMSO
TC2N	0.0247542	-1.46295	BT474 LAPA 1uM down vs BT474 DMSO
GTPBP4	3.55213e-06	-1.46291	BT474 LAPA 1uM down vs BT474 DMSO
MGC25181	0.000423393	-1.46267	BT474 LAPA 1uM down vs BT474 DMSO
POLR3H	0.00315872	-1.46259	BT474 LAPA 1uM down vs BT474 DMSO
ZNF598	0.0021668	-1.46251	BT474 LAPA 1uM down vs BT474 DMSO
C9orf21	0.0173885	-1.46229	BT474 LAPA 1uM down vs BT474 DMSO
C6orf66	0.0016275	-1.46207	BT474 LAPA 1uM down vs BT474 DMSO
ELF4	0.000100408	-1.46197	BT474 LAPA 1uM down vs BT474 DMSO
LARP1B	0.00249861	-1.46197	BT474 LAPA 1uM down vs BT474 DMSO
SH3BP2	0.00162458	-1.46117	BT474 LAPA 1uM down vs BT474 DMSO
C6orf127	0.0195446	-1.46117	BT474 LAPA 1uM down vs BT474 DMSO
LMO4	0.000972237	-1.46096	BT474 LAPA 1uM down vs BT474 DMSO
CLDN7	0.0111186	-1.46064	BT474 LAPA 1uM down vs BT474 DMSO
C6orf136	0.000858076	-1.46063	BT474 LAPA 1uM down vs BT474 DMSO
AKIRIN1	0.00020461	-1.46055	BT474 LAPA 1uM down vs BT474 DMSO
MRPS10	0.00660962	-1.4605	BT474 LAPA 1uM down vs BT474 DMSO
LOC646344	0.0178008	-1.4601	BT474 LAPA 1uM down vs BT474 DMSO
DENND1A	0.00242603	-1.45998	BT474 LAPA 1uM down vs BT474 DMSO
TSEN54	0.0498693	-1.45995	BT474 LAPA 1uM down vs BT474 DMSO
ABR	0.000271244	-1.45956	BT474 LAPA 1uM down vs BT474 DMSO
CDV3	0.00352763	-1.45948	BT474 LAPA 1uM down vs BT474 DMSO
EIF4A1	0.00020891	-1.45938	BT474 LAPA 1uM down vs BT474 DMSO
TEAD2	0.00326618	-1.45821	BT474 LAPA 1uM down vs BT474 DMSO
TUBB2C	0.00028385	-1.45811	BT474 LAPA 1uM down vs BT474 DMSO
PRMT3	7.22199e-05	-1.45744	BT474 LAPA 1uM down vs BT474 DMSO
LOC441046	0.00932249	-1.45706	BT474 LAPA 1uM down vs BT474 DMSO
PDCD2L	0.000381541	-1.45689	BT474 LAPA 1uM down vs BT474 DMSO
MAPK6	0.000298297	-1.45671	BT474 LAPA 1uM down vs BT474 DMSO
ABLIM2	0.0220743	-1.45668	BT474 LAPA 1uM down vs BT474 DMSO
NXT1	0.000950641	-1.45628	BT474 LAPA 1uM down vs BT474 DMSO
ITGAE	0.000786677	-1.45588	BT474 LAPA 1uM down vs BT474 DMSO
ONECUT2	0.00131196	-1.4548	BT474 LAPA 1uM down vs BT474 DMSO
C9orf30	0.00533401	-1.45381	BT474 LAPA 1uM down vs BT474 DMSO
LOC391609	0.0416498	-1.45363	BT474 LAPA 1uM down vs BT474 DMSO
ZNF562	0.000739801	-1.45351	BT474 LAPA 1uM down vs BT474 DMSO
PNKD	8.08569e-05	-1.45311	BT474 LAPA 1uM down vs BT474 DMSO
BRI3BP	0.00103979	-1.45215	BT474 LAPA 1uM down vs BT474 DMSO
FAM81A	0.0446064	-1.45159	BT474 LAPA 1uM down vs BT474 DMSO
RCAN1	0.000670635	-1.45126	BT474 LAPA 1uM down vs BT474 DMSO
SLC19A1	0.00624339	-1.45125	BT474 LAPA 1uM down vs BT474 DMSO
AGFG1	0.00835456	-1.45093	BT474 LAPA 1uM down vs BT474 DMSO
AK2	5.73492e-06	-1.45084	BT474 LAPA 1uM down vs BT474 DMSO
SBDSP	0.0135043	-1.45076	BT474 LAPA 1uM down vs BT474 DMSO
UBQLN4	0.00288984	-1.45069	BT474 LAPA 1uM down vs BT474 DMSO
NUDC	0.000123746	-1.45049	BT474 LAPA 1uM down vs BT474 DMSO
KIF5B	0.000439595	-1.45023	BT474 LAPA 1uM down vs BT474 DMSO
ZNF485	0.00943658	-1.4502	BT474 LAPA 1uM down vs BT474 DMSO
TMED7	0.00013068	-1.45018	BT474 LAPA 1uM down vs BT474 DMSO
RIMKLB	0.00232103	-1.44994	BT474 LAPA 1uM down vs BT474 DMSO
LOC648176	0.0234378	-1.44919	BT474 LAPA 1uM down vs BT474 DMSO
PLSCR3	0.00317734	-1.44906	BT474 LAPA 1uM down vs BT474 DMSO
TMEM56	0.0151487	-1.44906	BT474 LAPA 1uM down vs BT474 DMSO
RNF145	1.70058e-05	-1.44903	BT474 LAPA 1uM down vs BT474 DMSO
SCO2	0.00507746	-1.44888	BT474 LAPA 1uM down vs BT474 DMSO
TNPO2	0.00451057	-1.44884	BT474 LAPA 1uM down vs BT474 DMSO
RTN4R	0.0262352	-1.4486	BT474 LAPA 1uM down vs BT474 DMSO
AMMECR1	9.25237e-05	-1.44835	BT474 LAPA 1uM down vs BT474 DMSO
LOC650680	0.0286164	-1.44788	BT474 LAPA 1uM down vs BT474 DMSO
CEACAM6	0.00105816	-1.44777	BT474 LAPA 1uM down vs BT474 DMSO
CCNE1	2.53112e-06	-1.44746	BT474 LAPA 1uM down vs BT474 DMSO
RBBP8	0.000158749	-1.44735	BT474 LAPA 1uM down vs BT474 DMSO
OTUD6B	0.00233464	-1.44721	BT474 LAPA 1uM down vs BT474 DMSO
NLE1	0.0315808	-1.44703	BT474 LAPA 1uM down vs BT474 DMSO
GPC2	0.00163649	-1.44652	BT474 LAPA 1uM down vs BT474 DMSO
LOC644789	0.0140193	-1.44652	BT474 LAPA 1uM down vs BT474 DMSO
PGBD5	0.0467102	-1.44625	BT474 LAPA 1uM down vs BT474 DMSO
PPPDE2	0.00596186	-1.44603	BT474 LAPA 1uM down vs BT474 DMSO
UTP18	2.27729e-05	-1.44568	BT474 LAPA 1uM down vs BT474 DMSO
HIPK2	0.00320506	-1.44558	BT474 LAPA 1uM down vs BT474 DMSO
HDAC2	8.95811e-05	-1.44551	BT474 LAPA 1uM down vs BT474 DMSO
PGP	0.00522844	-1.44545	BT474 LAPA 1uM down vs BT474 DMSO
SBK1	0.000464554	-1.44514	BT474 LAPA 1uM down vs BT474 DMSO
SPRED2	0.00158328	-1.445	BT474 LAPA 1uM down vs BT474 DMSO
AP4E1	0.00113925	-1.44497	BT474 LAPA 1uM down vs BT474 DMSO
ASAP1	0.00249817	-1.44467	BT474 LAPA 1uM down vs BT474 DMSO
ARHGEF4	0.00275692	-1.44445	BT474 LAPA 1uM down vs BT474 DMSO
C20orf46	0.0320966	-1.44434	BT474 LAPA 1uM down vs BT474 DMSO
SAMD8	0.0400833	-1.44394	BT474 LAPA 1uM down vs BT474 DMSO
LOC653888	0.00733931	-1.44379	BT474 LAPA 1uM down vs BT474 DMSO
XRCC3	0.00582639	-1.4437	BT474 LAPA 1uM down vs BT474 DMSO
LOC651575	0.0063367	-1.44306	BT474 LAPA 1uM down vs BT474 DMSO
CCDC83	0.0297554	-1.44255	BT474 LAPA 1uM down vs BT474 DMSO
TMEM51	0.000869679	-1.44187	BT474 LAPA 1uM down vs BT474 DMSO
LOC645233	0.0191516	-1.44119	BT474 LAPA 1uM down vs BT474 DMSO
SEH1L	0.00134999	-1.44068	BT474 LAPA 1uM down vs BT474 DMSO
GALNT17	0.0242082	-1.44041	BT474 LAPA 1uM down vs BT474 DMSO
MEX3A	0.0111593	-1.44028	BT474 LAPA 1uM down vs BT474 DMSO
CDK5R1	0.0351627	-1.43999	BT474 LAPA 1uM down vs BT474 DMSO
ARD1A	0.0116171	-1.43996	BT474 LAPA 1uM down vs BT474 DMSO
TOMM5	0.00170072	-1.43987	BT474 LAPA 1uM down vs BT474 DMSO
PYCR1	0.00607944	-1.43982	BT474 LAPA 1uM down vs BT474 DMSO
C1orf163	0.0319801	-1.43945	BT474 LAPA 1uM down vs BT474 DMSO
PRMT6	0.00226539	-1.43944	BT474 LAPA 1uM down vs BT474 DMSO
YIF1A	0.000176566	-1.43909	BT474 LAPA 1uM down vs BT474 DMSO
ESAM	0.0059755	-1.43875	BT474 LAPA 1uM down vs BT474 DMSO
XAGE1D	0.0255963	-1.43854	BT474 LAPA 1uM down vs BT474 DMSO
HIST1H1D	0.0243034	-1.43809	BT474 LAPA 1uM down vs BT474 DMSO
TRNP1	0.0290419	-1.43785	BT474 LAPA 1uM down vs BT474 DMSO
VASN	0.00240597	-1.43771	BT474 LAPA 1uM down vs BT474 DMSO
MICB	0.0484182	-1.43744	BT474 LAPA 1uM down vs BT474 DMSO
UBQLN3	0.0300418	-1.43735	BT474 LAPA 1uM down vs BT474 DMSO
LOC723972	0.0163214	-1.43734	BT474 LAPA 1uM down vs BT474 DMSO
PTCHD1	0.00926081	-1.4373	BT474 LAPA 1uM down vs BT474 DMSO
MIR592	0.0362928	-1.4371	BT474 LAPA 1uM down vs BT474 DMSO
UGDH	0.0139402	-1.43705	BT474 LAPA 1uM down vs BT474 DMSO
NFIC	0.000117855	-1.43682	BT474 LAPA 1uM down vs BT474 DMSO
LOC100133076	0.0486178	-1.43667	BT474 LAPA 1uM down vs BT474 DMSO
RASSF7	0.00100441	-1.43647	BT474 LAPA 1uM down vs BT474 DMSO
MRTO4	0.00390972	-1.43627	BT474 LAPA 1uM down vs BT474 DMSO
ECGF1	0.00154892	-1.43603	BT474 LAPA 1uM down vs BT474 DMSO
HDAC7	0.0112605	-1.43601	BT474 LAPA 1uM down vs BT474 DMSO
LOC100132503	0.0343726	-1.43598	BT474 LAPA 1uM down vs BT474 DMSO
LOC100132051	0.000333396	-1.43597	BT474 LAPA 1uM down vs BT474 DMSO
FLAD1	0.0018885	-1.43559	BT474 LAPA 1uM down vs BT474 DMSO
C15orf58	0.021127	-1.43545	BT474 LAPA 1uM down vs BT474 DMSO
DUS3L	5.57343e-06	-1.43542	BT474 LAPA 1uM down vs BT474 DMSO
LOC647353	0.010069	-1.43531	BT474 LAPA 1uM down vs BT474 DMSO
SH3RF2	0.000262058	-1.43524	BT474 LAPA 1uM down vs BT474 DMSO
TPST1	0.00204622	-1.43516	BT474 LAPA 1uM down vs BT474 DMSO
LOC728698	4.54952e-05	-1.43503	BT474 LAPA 1uM down vs BT474 DMSO
LOC439949	0.00440602	-1.43499	BT474 LAPA 1uM down vs BT474 DMSO
GNL3L	0.00406846	-1.43474	BT474 LAPA 1uM down vs BT474 DMSO
SLC4A7	0.00124217	-1.43447	BT474 LAPA 1uM down vs BT474 DMSO
MRPL20	5.02054e-05	-1.43427	BT474 LAPA 1uM down vs BT474 DMSO
CFD	0.000543967	-1.43367	BT474 LAPA 1uM down vs BT474 DMSO
C3orf54	0.0305756	-1.43356	BT474 LAPA 1uM down vs BT474 DMSO
IGSF5	0.0286744	-1.4334	BT474 LAPA 1uM down vs BT474 DMSO
HPRT1	0.00141677	-1.43335	BT474 LAPA 1uM down vs BT474 DMSO
ZNF827	0.00849923	-1.43316	BT474 LAPA 1uM down vs BT474 DMSO
TFAP2A	0.000203103	-1.43309	BT474 LAPA 1uM down vs BT474 DMSO
LOC646821	0.0307564	-1.43251	BT474 LAPA 1uM down vs BT474 DMSO
LOC642775	0.0221669	-1.4325	BT474 LAPA 1uM down vs BT474 DMSO
HSD17B12	0.0139209	-1.43234	BT474 LAPA 1uM down vs BT474 DMSO
CHUK	0.0354141	-1.43224	BT474 LAPA 1uM down vs BT474 DMSO
LOC389049	0.00432171	-1.43211	BT474 LAPA 1uM down vs BT474 DMSO
TMEM97	0.001538	-1.43174	BT474 LAPA 1uM down vs BT474 DMSO
RHBDF2	0.00145135	-1.43165	BT474 LAPA 1uM down vs BT474 DMSO
LEPROTL1	0.0014265	-1.43122	BT474 LAPA 1uM down vs BT474 DMSO
LOC493869	0.00657999	-1.43103	BT474 LAPA 1uM down vs BT474 DMSO
E2F5	0.0450171	-1.43066	BT474 LAPA 1uM down vs BT474 DMSO
RPP25	0.00066876	-1.43058	BT474 LAPA 1uM down vs BT474 DMSO
SLC25A19	0.0152339	-1.43056	BT474 LAPA 1uM down vs BT474 DMSO
C4orf19	0.00586438	-1.43045	BT474 LAPA 1uM down vs BT474 DMSO
CYB5A	1.45869e-05	-1.43025	BT474 LAPA 1uM down vs BT474 DMSO
ZNF701	0.0204608	-1.43008	BT474 LAPA 1uM down vs BT474 DMSO
Magmas	0.00926062	-1.43	BT474 LAPA 1uM down vs BT474 DMSO
GRINA	0.00228706	-1.4299	BT474 LAPA 1uM down vs BT474 DMSO
LOC124216	0.00110377	-1.42984	BT474 LAPA 1uM down vs BT474 DMSO
WSB2	0.00128821	-1.42956	BT474 LAPA 1uM down vs BT474 DMSO
MSC	0.00401179	-1.42937	BT474 LAPA 1uM down vs BT474 DMSO
IFRD2	0.000795526	-1.42913	BT474 LAPA 1uM down vs BT474 DMSO
DHCR7	0.00215698	-1.42896	BT474 LAPA 1uM down vs BT474 DMSO
SNORA80	0.00531424	-1.42871	BT474 LAPA 1uM down vs BT474 DMSO
SLC39A14	0.00715258	-1.42849	BT474 LAPA 1uM down vs BT474 DMSO
WDR55	0.00277713	-1.42821	BT474 LAPA 1uM down vs BT474 DMSO
MTA1	0.00161522	-1.42818	BT474 LAPA 1uM down vs BT474 DMSO
TIMM10	0.000240696	-1.42806	BT474 LAPA 1uM down vs BT474 DMSO
LINGO1	0.00816073	-1.42759	BT474 LAPA 1uM down vs BT474 DMSO
FAT1	0.000102716	-1.42749	BT474 LAPA 1uM down vs BT474 DMSO
PRSS23	0.00394239	-1.42646	BT474 LAPA 1uM down vs BT474 DMSO
VDR	0.00717532	-1.42635	BT474 LAPA 1uM down vs BT474 DMSO
CEP78	0.00122112	-1.42545	BT474 LAPA 1uM down vs BT474 DMSO
TRIM6	0.000935105	-1.42537	BT474 LAPA 1uM down vs BT474 DMSO
EFHD1	2.56601e-05	-1.42505	BT474 LAPA 1uM down vs BT474 DMSO
ME2	0.00273536	-1.4245	BT474 LAPA 1uM down vs BT474 DMSO
FLJ12355	0.00322636	-1.42402	BT474 LAPA 1uM down vs BT474 DMSO
GPT2	0.000836215	-1.42382	BT474 LAPA 1uM down vs BT474 DMSO
KIF2A	0.000559451	-1.42339	BT474 LAPA 1uM down vs BT474 DMSO
SFXN4	0.000419336	-1.42338	BT474 LAPA 1uM down vs BT474 DMSO
FAM83H	0.000550291	-1.42319	BT474 LAPA 1uM down vs BT474 DMSO
DEGS1	0.00087041	-1.42317	BT474 LAPA 1uM down vs BT474 DMSO
C3orf21	0.00178194	-1.42297	BT474 LAPA 1uM down vs BT474 DMSO
EDG4	0.0032967	-1.4213	BT474 LAPA 1uM down vs BT474 DMSO
ACOX2	0.0403173	-1.42079	BT474 LAPA 1uM down vs BT474 DMSO
LOC100134101	0.032493	-1.42052	BT474 LAPA 1uM down vs BT474 DMSO
LOC338651	0.00567025	-1.42047	BT474 LAPA 1uM down vs BT474 DMSO
CD58	0.000601476	-1.42027	BT474 LAPA 1uM down vs BT474 DMSO
B3GALT3	0.00404807	-1.42018	BT474 LAPA 1uM down vs BT474 DMSO
MIR21	0.000372993	-1.4199	BT474 LAPA 1uM down vs BT474 DMSO
TCF7L1	0.00381236	-1.41966	BT474 LAPA 1uM down vs BT474 DMSO
BSPRY	0.00663529	-1.41939	BT474 LAPA 1uM down vs BT474 DMSO
FAM46C	0.00615566	-1.41891	BT474 LAPA 1uM down vs BT474 DMSO
WDR1	0.00189975	-1.41865	BT474 LAPA 1uM down vs BT474 DMSO
TLE6	0.0421435	-1.41844	BT474 LAPA 1uM down vs BT474 DMSO
FLJ45872	0.0453018	-1.41781	BT474 LAPA 1uM down vs BT474 DMSO
RHOBTB3	0.0014021	-1.41768	BT474 LAPA 1uM down vs BT474 DMSO
RHBDD2	0.0131846	-1.41763	BT474 LAPA 1uM down vs BT474 DMSO
TRABD	0.0009296	-1.41755	BT474 LAPA 1uM down vs BT474 DMSO
SEC11C	0.00302811	-1.4172	BT474 LAPA 1uM down vs BT474 DMSO
BCL3	0.00465004	-1.417	BT474 LAPA 1uM down vs BT474 DMSO
SNORA33	0.00479545	-1.41697	BT474 LAPA 1uM down vs BT474 DMSO
COMMD2	0.008071	-1.41681	BT474 LAPA 1uM down vs BT474 DMSO
FAM64A	0.00675529	-1.41621	BT474 LAPA 1uM down vs BT474 DMSO
NUDT3	0.000391326	-1.41613	BT474 LAPA 1uM down vs BT474 DMSO
C22orf36	0.0293322	-1.41609	BT474 LAPA 1uM down vs BT474 DMSO
C8orf55	0.0029337	-1.4158	BT474 LAPA 1uM down vs BT474 DMSO
KITLG	0.00330094	-1.41569	BT474 LAPA 1uM down vs BT474 DMSO
LOC648024	0.00320326	-1.41568	BT474 LAPA 1uM down vs BT474 DMSO
LOC100127987	0.0391586	-1.41514	BT474 LAPA 1uM down vs BT474 DMSO
BEND3	0.00177589	-1.41506	BT474 LAPA 1uM down vs BT474 DMSO
LOC650215	2.11895e-05	-1.41306	BT474 LAPA 1uM down vs BT474 DMSO
PARM1	0.00430587	-1.41247	BT474 LAPA 1uM down vs BT474 DMSO
LOC388242	0.00417133	-1.41246	BT474 LAPA 1uM down vs BT474 DMSO
ADM2	0.0294489	-1.41246	BT474 LAPA 1uM down vs BT474 DMSO
C11orf75	0.0143804	-1.4124	BT474 LAPA 1uM down vs BT474 DMSO
ANKRD43	0.015073	-1.41222	BT474 LAPA 1uM down vs BT474 DMSO
TMEM150A	0.00220449	-1.41208	BT474 LAPA 1uM down vs BT474 DMSO
ETV4	0.000456485	-1.41169	BT474 LAPA 1uM down vs BT474 DMSO
PGM2	0.00375313	-1.41154	BT474 LAPA 1uM down vs BT474 DMSO
ST6GALNAC2	0.000790468	-1.4112	BT474 LAPA 1uM down vs BT474 DMSO
KLHL5	0.000997805	-1.41085	BT474 LAPA 1uM down vs BT474 DMSO
POTEF	0.00422737	-1.41085	BT474 LAPA 1uM down vs BT474 DMSO
IMP4	0.00306366	-1.41081	BT474 LAPA 1uM down vs BT474 DMSO
LOC100134734	0.0317809	-1.41079	BT474 LAPA 1uM down vs BT474 DMSO
OR1E2	0.0307093	-1.41047	BT474 LAPA 1uM down vs BT474 DMSO
DSCC1	0.00250485	-1.41032	BT474 LAPA 1uM down vs BT474 DMSO
HYAL2	0.00388736	-1.40994	BT474 LAPA 1uM down vs BT474 DMSO
LOC651809	0.00689755	-1.40973	BT474 LAPA 1uM down vs BT474 DMSO
SIDT1	0.00587661	-1.40971	BT474 LAPA 1uM down vs BT474 DMSO
CCDC78	0.00504474	-1.40959	BT474 LAPA 1uM down vs BT474 DMSO
LOC201175	0.0217027	-1.40932	BT474 LAPA 1uM down vs BT474 DMSO
TBL2	0.0080412	-1.40921	BT474 LAPA 1uM down vs BT474 DMSO
GPR180	0.00919583	-1.40916	BT474 LAPA 1uM down vs BT474 DMSO
IPO4	0.00754251	-1.40896	BT474 LAPA 1uM down vs BT474 DMSO
AEBP2	0.014759	-1.40893	BT474 LAPA 1uM down vs BT474 DMSO
LOC151579	0.00486415	-1.40879	BT474 LAPA 1uM down vs BT474 DMSO
LOC100130564	0.0478404	-1.40877	BT474 LAPA 1uM down vs BT474 DMSO
ERCC-00092	0.0238728	-1.40821	BT474 LAPA 1uM down vs BT474 DMSO
FLRT3	0.00676735	-1.40811	BT474 LAPA 1uM down vs BT474 DMSO
ZNF787	0.000112831	-1.40794	BT474 LAPA 1uM down vs BT474 DMSO
SMUG1	0.00615539	-1.40785	BT474 LAPA 1uM down vs BT474 DMSO
FAM75A4	0.0348869	-1.40752	BT474 LAPA 1uM down vs BT474 DMSO
USP38	0.00296847	-1.40711	BT474 LAPA 1uM down vs BT474 DMSO
DSCR9	0.00457711	-1.40704	BT474 LAPA 1uM down vs BT474 DMSO
SYNCRIP	0.00564952	-1.40695	BT474 LAPA 1uM down vs BT474 DMSO
FAM136B	0.00359558	-1.40677	BT474 LAPA 1uM down vs BT474 DMSO
SFXN5	0.00158412	-1.4066	BT474 LAPA 1uM down vs BT474 DMSO
ZBED4	0.000810544	-1.40658	BT474 LAPA 1uM down vs BT474 DMSO
C3orf70	0.0183586	-1.40581	BT474 LAPA 1uM down vs BT474 DMSO
FAM41C	0.0181769	-1.40566	BT474 LAPA 1uM down vs BT474 DMSO
SLC7A6	0.00210605	-1.40549	BT474 LAPA 1uM down vs BT474 DMSO
PAOX	0.000181311	-1.4054	BT474 LAPA 1uM down vs BT474 DMSO
PIPOX	0.0393192	-1.40339	BT474 LAPA 1uM down vs BT474 DMSO
C7orf49	0.00615611	-1.40335	BT474 LAPA 1uM down vs BT474 DMSO
MAPKAP1	0.00325419	-1.40309	BT474 LAPA 1uM down vs BT474 DMSO
PLA2G4B	0.0120642	-1.40225	BT474 LAPA 1uM down vs BT474 DMSO
LOC100134424	0.000806935	-1.40222	BT474 LAPA 1uM down vs BT474 DMSO
CCDC85B	0.0202667	-1.40182	BT474 LAPA 1uM down vs BT474 DMSO
C16orf74	0.00644805	-1.40172	BT474 LAPA 1uM down vs BT474 DMSO
MARS	0.00485586	-1.40147	BT474 LAPA 1uM down vs BT474 DMSO
GDPD3	0.0248104	-1.40104	BT474 LAPA 1uM down vs BT474 DMSO
HRASLS	0.0161837	-1.40095	BT474 LAPA 1uM down vs BT474 DMSO
LIPG	0.0244844	-1.4009	BT474 LAPA 1uM down vs BT474 DMSO
RRBP1	0.000197297	-1.40035	BT474 LAPA 1uM down vs BT474 DMSO
TET1	0.020994	-1.4003	BT474 LAPA 1uM down vs BT474 DMSO
PNMA3	0.00435275	-1.39994	BT474 LAPA 1uM down vs BT474 DMSO
EVPL	0.00808995	-1.3995	BT474 LAPA 1uM down vs BT474 DMSO
LOC100130148	0.0227057	-1.39948	BT474 LAPA 1uM down vs BT474 DMSO
HSD11B2	0.0275404	-1.399	BT474 LAPA 1uM down vs BT474 DMSO
MRPS16	0.00536337	-1.39875	BT474 LAPA 1uM down vs BT474 DMSO
LOC652298	0.00623888	-1.3987	BT474 LAPA 1uM down vs BT474 DMSO
LOC645236	0.00506292	-1.39797	BT474 LAPA 1uM down vs BT474 DMSO
SOD3	0.00891275	-1.39791	BT474 LAPA 1uM down vs BT474 DMSO
LOC732360	0.000172396	-1.39779	BT474 LAPA 1uM down vs BT474 DMSO
SPRY2	0.0358637	-1.39778	BT474 LAPA 1uM down vs BT474 DMSO
EDN2	0.0103306	-1.3976	BT474 LAPA 1uM down vs BT474 DMSO
CYB5B	0.0061595	-1.39753	BT474 LAPA 1uM down vs BT474 DMSO
LOC100129759	0.0106699	-1.3975	BT474 LAPA 1uM down vs BT474 DMSO
C13orf1	0.00547427	-1.39747	BT474 LAPA 1uM down vs BT474 DMSO
ERCC-00035	0.00204627	-1.39715	BT474 LAPA 1uM down vs BT474 DMSO
STRA13	0.000953271	-1.39706	BT474 LAPA 1uM down vs BT474 DMSO
MAP3K6	0.00733379	-1.39704	BT474 LAPA 1uM down vs BT474 DMSO
GCNT1	0.026266	-1.39693	BT474 LAPA 1uM down vs BT474 DMSO
DIMT1L	0.000322314	-1.39686	BT474 LAPA 1uM down vs BT474 DMSO
TXLNA	0.0019105	-1.39655	BT474 LAPA 1uM down vs BT474 DMSO
TYRO3	0.0126784	-1.39624	BT474 LAPA 1uM down vs BT474 DMSO
POLR3K	0.00299122	-1.39601	BT474 LAPA 1uM down vs BT474 DMSO
NVL	0.000801058	-1.39582	BT474 LAPA 1uM down vs BT474 DMSO
C12orf30	0.00192801	-1.39577	BT474 LAPA 1uM down vs BT474 DMSO
RHOC	0.000864838	-1.39548	BT474 LAPA 1uM down vs BT474 DMSO
IWS1	0.000390429	-1.3954	BT474 LAPA 1uM down vs BT474 DMSO
CDC42EP1	0.00202841	-1.3954	BT474 LAPA 1uM down vs BT474 DMSO
LOC649327	0.0446505	-1.39501	BT474 LAPA 1uM down vs BT474 DMSO
D2HGDH	0.00415593	-1.39434	BT474 LAPA 1uM down vs BT474 DMSO
ILKAP	0.000900251	-1.39431	BT474 LAPA 1uM down vs BT474 DMSO
TRAF5	0.00741466	-1.39423	BT474 LAPA 1uM down vs BT474 DMSO
SLMO1	0.00330607	-1.39422	BT474 LAPA 1uM down vs BT474 DMSO
ACTG1	0.000128227	-1.39421	BT474 LAPA 1uM down vs BT474 DMSO
ERCC-00096	0.0356822	-1.39413	BT474 LAPA 1uM down vs BT474 DMSO
PLCG2	0.000141473	-1.39412	BT474 LAPA 1uM down vs BT474 DMSO
LHX2	0.000759808	-1.39404	BT474 LAPA 1uM down vs BT474 DMSO
CHD4	0.000400168	-1.39366	BT474 LAPA 1uM down vs BT474 DMSO
SNORD31	0.00169956	-1.3931	BT474 LAPA 1uM down vs BT474 DMSO
ABCC3	0.00427369	-1.39291	BT474 LAPA 1uM down vs BT474 DMSO
ESRRA	0.00560178	-1.39242	BT474 LAPA 1uM down vs BT474 DMSO
RNF138	0.00173157	-1.39229	BT474 LAPA 1uM down vs BT474 DMSO
LOC643233	0.0100849	-1.39221	BT474 LAPA 1uM down vs BT474 DMSO
SCARNA2	0.00122194	-1.3921	BT474 LAPA 1uM down vs BT474 DMSO
MRPL3	0.000463868	-1.39203	BT474 LAPA 1uM down vs BT474 DMSO
PARP9	0.000575328	-1.39199	BT474 LAPA 1uM down vs BT474 DMSO
GSTM5	0.0354893	-1.39191	BT474 LAPA 1uM down vs BT474 DMSO
LOC645332	0.0141263	-1.39114	BT474 LAPA 1uM down vs BT474 DMSO
LOC651468	0.0404672	-1.39076	BT474 LAPA 1uM down vs BT474 DMSO
SLC30A1	0.0109319	-1.39058	BT474 LAPA 1uM down vs BT474 DMSO
LOC647042	0.0039019	-1.3905	BT474 LAPA 1uM down vs BT474 DMSO
TGM3	0.0207269	-1.39017	BT474 LAPA 1uM down vs BT474 DMSO
ZNF544	9.83253e-06	-1.39002	BT474 LAPA 1uM down vs BT474 DMSO
MS4A5	0.0101812	-1.39	BT474 LAPA 1uM down vs BT474 DMSO
LOC648548	0.0223305	-1.38992	BT474 LAPA 1uM down vs BT474 DMSO
DKFZp761P0423	0.0179463	-1.3899	BT474 LAPA 1uM down vs BT474 DMSO
LOC730027	0.0264208	-1.38989	BT474 LAPA 1uM down vs BT474 DMSO
ZNF131	0.020859	-1.38987	BT474 LAPA 1uM down vs BT474 DMSO
STMN3	0.00091115	-1.38977	BT474 LAPA 1uM down vs BT474 DMSO
RAB9B	0.0340617	-1.38954	BT474 LAPA 1uM down vs BT474 DMSO
DDX39	0.0017667	-1.38944	BT474 LAPA 1uM down vs BT474 DMSO
CHCHD8	4.28534e-05	-1.389	BT474 LAPA 1uM down vs BT474 DMSO
LOC651576	0.00112076	-1.38898	BT474 LAPA 1uM down vs BT474 DMSO
PDF	0.0011799	-1.38842	BT474 LAPA 1uM down vs BT474 DMSO
SFRS14	0.000362002	-1.38833	BT474 LAPA 1uM down vs BT474 DMSO
LOC401127	0.00482853	-1.38809	BT474 LAPA 1uM down vs BT474 DMSO
ADCY2	0.0124083	-1.38788	BT474 LAPA 1uM down vs BT474 DMSO
ID1	0.000766094	-1.38752	BT474 LAPA 1uM down vs BT474 DMSO
TDG	0.00175181	-1.38734	BT474 LAPA 1uM down vs BT474 DMSO
EIF2B2	0.0170278	-1.38723	BT474 LAPA 1uM down vs BT474 DMSO
SLCO4A1	0.0404072	-1.3872	BT474 LAPA 1uM down vs BT474 DMSO
MGC3020	0.0436917	-1.38697	BT474 LAPA 1uM down vs BT474 DMSO
JDP2	0.0050146	-1.38678	BT474 LAPA 1uM down vs BT474 DMSO
LOC440132	0.0376298	-1.38619	BT474 LAPA 1uM down vs BT474 DMSO
SNAPC2	0.000351945	-1.38579	BT474 LAPA 1uM down vs BT474 DMSO
LOC441495	0.0317056	-1.38535	BT474 LAPA 1uM down vs BT474 DMSO
SFRS3	0.0313207	-1.38528	BT474 LAPA 1uM down vs BT474 DMSO
PSME4	0.00138756	-1.38522	BT474 LAPA 1uM down vs BT474 DMSO
HPCAL1	0.00345259	-1.3847	BT474 LAPA 1uM down vs BT474 DMSO
ZFP95	0.0412123	-1.3843	BT474 LAPA 1uM down vs BT474 DMSO
RPS26P11	0.000578629	-1.38409	BT474 LAPA 1uM down vs BT474 DMSO
KIR2DS5	0.0223992	-1.38373	BT474 LAPA 1uM down vs BT474 DMSO
LOC643717	0.000551028	-1.38332	BT474 LAPA 1uM down vs BT474 DMSO
LOC652773	0.000735152	-1.38329	BT474 LAPA 1uM down vs BT474 DMSO
PEG3	0.00155762	-1.38325	BT474 LAPA 1uM down vs BT474 DMSO
LOC392635	0.0311641	-1.38325	BT474 LAPA 1uM down vs BT474 DMSO
HDAC4	0.0224608	-1.3832	BT474 LAPA 1uM down vs BT474 DMSO
TOMM34	0.00615701	-1.38318	BT474 LAPA 1uM down vs BT474 DMSO
PTS	0.0080672	-1.38314	BT474 LAPA 1uM down vs BT474 DMSO
EZR	0.000307517	-1.38309	BT474 LAPA 1uM down vs BT474 DMSO
NRBP2	0.0186215	-1.38282	BT474 LAPA 1uM down vs BT474 DMSO
ZBTB8A	0.0244375	-1.3828	BT474 LAPA 1uM down vs BT474 DMSO
YWHAG	0.00611352	-1.38267	BT474 LAPA 1uM down vs BT474 DMSO
LOC652704	0.0122764	-1.3818	BT474 LAPA 1uM down vs BT474 DMSO
C17orf28	0.000773654	-1.38174	BT474 LAPA 1uM down vs BT474 DMSO
RPL23AP53	0.00857013	-1.38169	BT474 LAPA 1uM down vs BT474 DMSO
YWHAZ	8.34368e-05	-1.38167	BT474 LAPA 1uM down vs BT474 DMSO
TNFRSF19	0.00747252	-1.38164	BT474 LAPA 1uM down vs BT474 DMSO
LOC254559	0.0128442	-1.38151	BT474 LAPA 1uM down vs BT474 DMSO
NSUN2	0.000332988	-1.38144	BT474 LAPA 1uM down vs BT474 DMSO
B4GALT7	0.00399876	-1.38106	BT474 LAPA 1uM down vs BT474 DMSO
CYTSA	0.000223863	-1.38085	BT474 LAPA 1uM down vs BT474 DMSO
LOC643438	0.0255308	-1.38063	BT474 LAPA 1uM down vs BT474 DMSO
DNCL1	0.000135484	-1.38056	BT474 LAPA 1uM down vs BT474 DMSO
PPFIA4	0.00714123	-1.38052	BT474 LAPA 1uM down vs BT474 DMSO
PNMT	0.0318136	-1.38012	BT474 LAPA 1uM down vs BT474 DMSO
ADRM1	0.000207637	-1.38011	BT474 LAPA 1uM down vs BT474 DMSO
ICMT	0.0056812	-1.38003	BT474 LAPA 1uM down vs BT474 DMSO
TYSND1	0.000825311	-1.37996	BT474 LAPA 1uM down vs BT474 DMSO
RASSF1	0.00454931	-1.3797	BT474 LAPA 1uM down vs BT474 DMSO
PASK	0.0181416	-1.3797	BT474 LAPA 1uM down vs BT474 DMSO
PTPLA	0.0447882	-1.37969	BT474 LAPA 1uM down vs BT474 DMSO
GUCY1A3	0.000421924	-1.37966	BT474 LAPA 1uM down vs BT474 DMSO
ISOC2	0.00444064	-1.37903	BT474 LAPA 1uM down vs BT474 DMSO
NUDT16L1	0.00585325	-1.37886	BT474 LAPA 1uM down vs BT474 DMSO
LMTK3	0.00810198	-1.37871	BT474 LAPA 1uM down vs BT474 DMSO
SOCS4	0.00248176	-1.37842	BT474 LAPA 1uM down vs BT474 DMSO
DENND2D	0.00713789	-1.37817	BT474 LAPA 1uM down vs BT474 DMSO
IDH3A	0.0363017	-1.37815	BT474 LAPA 1uM down vs BT474 DMSO
FAM82A2	0.000864872	-1.37807	BT474 LAPA 1uM down vs BT474 DMSO
DOK7	0.0462767	-1.37792	BT474 LAPA 1uM down vs BT474 DMSO
PIB5PA	0.000988739	-1.37765	BT474 LAPA 1uM down vs BT474 DMSO
ETF1	0.00606589	-1.37737	BT474 LAPA 1uM down vs BT474 DMSO
OR8B12	0.0301127	-1.37727	BT474 LAPA 1uM down vs BT474 DMSO
TUBGCP5	0.000303397	-1.37703	BT474 LAPA 1uM down vs BT474 DMSO
RNU4ATAC	0.0061358	-1.37659	BT474 LAPA 1uM down vs BT474 DMSO
SMAGP	0.00345671	-1.37616	BT474 LAPA 1uM down vs BT474 DMSO
AHCTF1	0.00268441	-1.37614	BT474 LAPA 1uM down vs BT474 DMSO
MOBKL3	0.000433929	-1.37587	BT474 LAPA 1uM down vs BT474 DMSO
DDEF2	0.0123723	-1.37587	BT474 LAPA 1uM down vs BT474 DMSO
LOC729269	0.0216197	-1.37545	BT474 LAPA 1uM down vs BT474 DMSO
ELOVL6	0.0011741	-1.37469	BT474 LAPA 1uM down vs BT474 DMSO
CHCHD4	0.000281335	-1.37407	BT474 LAPA 1uM down vs BT474 DMSO
NLRX1	0.000948077	-1.37392	BT474 LAPA 1uM down vs BT474 DMSO
C9orf89	0.00645002	-1.37381	BT474 LAPA 1uM down vs BT474 DMSO
ADRBK1	0.000905087	-1.37369	BT474 LAPA 1uM down vs BT474 DMSO
LSG1	0.015729	-1.37336	BT474 LAPA 1uM down vs BT474 DMSO
CHPF2	0.0344568	-1.37321	BT474 LAPA 1uM down vs BT474 DMSO
LOC100128292	0.0265639	-1.3732	BT474 LAPA 1uM down vs BT474 DMSO
RELB	0.0368563	-1.37284	BT474 LAPA 1uM down vs BT474 DMSO
UBE2J2	0.001618	-1.3726	BT474 LAPA 1uM down vs BT474 DMSO
LOC100133070	0.021241	-1.37253	BT474 LAPA 1uM down vs BT474 DMSO
LOC652735	0.0147448	-1.37234	BT474 LAPA 1uM down vs BT474 DMSO
SSR1	0.00124388	-1.37228	BT474 LAPA 1uM down vs BT474 DMSO
AKT1	0.000345861	-1.37224	BT474 LAPA 1uM down vs BT474 DMSO
CD2BP2	0.00155243	-1.37215	BT474 LAPA 1uM down vs BT474 DMSO
LOC648271	0.0360811	-1.37193	BT474 LAPA 1uM down vs BT474 DMSO
LOC731314	0.0190579	-1.37169	BT474 LAPA 1uM down vs BT474 DMSO
C20orf24	0.00205213	-1.37162	BT474 LAPA 1uM down vs BT474 DMSO
TTLL12	5.66632e-05	-1.3715	BT474 LAPA 1uM down vs BT474 DMSO
CDC42SE1	0.00350632	-1.37132	BT474 LAPA 1uM down vs BT474 DMSO
SRF	0.00037944	-1.37087	BT474 LAPA 1uM down vs BT474 DMSO
LOC651816	0.00349206	-1.37074	BT474 LAPA 1uM down vs BT474 DMSO
HLCS	0.041098	-1.37074	BT474 LAPA 1uM down vs BT474 DMSO
ABCA12	0.0228313	-1.3706	BT474 LAPA 1uM down vs BT474 DMSO
PTGES2	7.66182e-05	-1.3705	BT474 LAPA 1uM down vs BT474 DMSO
IL4R	0.00382582	-1.37014	BT474 LAPA 1uM down vs BT474 DMSO
LOC728534	0.0289382	-1.37011	BT474 LAPA 1uM down vs BT474 DMSO
C17orf96	0.00823187	-1.36989	BT474 LAPA 1uM down vs BT474 DMSO
CNNM1	0.0430828	-1.36983	BT474 LAPA 1uM down vs BT474 DMSO
KRTAP10-7	0.0354508	-1.36974	BT474 LAPA 1uM down vs BT474 DMSO
ZNF442	0.00404715	-1.3697	BT474 LAPA 1uM down vs BT474 DMSO
FSIP1	0.0188835	-1.36965	BT474 LAPA 1uM down vs BT474 DMSO
SLC7A5	0.000136135	-1.36957	BT474 LAPA 1uM down vs BT474 DMSO
LOC729057	0.0129787	-1.36939	BT474 LAPA 1uM down vs BT474 DMSO
ARHGAP11B	0.000989329	-1.36922	BT474 LAPA 1uM down vs BT474 DMSO
DYNLL2	0.022045	-1.36921	BT474 LAPA 1uM down vs BT474 DMSO
DHCR24	0.000534555	-1.36912	BT474 LAPA 1uM down vs BT474 DMSO
VEGFA	0.0140466	-1.36881	BT474 LAPA 1uM down vs BT474 DMSO
PDCL3	0.00181284	-1.36862	BT474 LAPA 1uM down vs BT474 DMSO
EIF3J	0.00162203	-1.36849	BT474 LAPA 1uM down vs BT474 DMSO
ASNS	0.00426786	-1.36813	BT474 LAPA 1uM down vs BT474 DMSO
VAPA	0.0368847	-1.36803	BT474 LAPA 1uM down vs BT474 DMSO
MIR365-1	0.0285441	-1.36701	BT474 LAPA 1uM down vs BT474 DMSO
ZNF135	0.00362004	-1.36693	BT474 LAPA 1uM down vs BT474 DMSO
KAL1	0.00750402	-1.36676	BT474 LAPA 1uM down vs BT474 DMSO
LOC399965	0.0331743	-1.3667	BT474 LAPA 1uM down vs BT474 DMSO
MEMO1	0.0063375	-1.36664	BT474 LAPA 1uM down vs BT474 DMSO
LOC729101	0.00147239	-1.36616	BT474 LAPA 1uM down vs BT474 DMSO
FAM89A	0.00724244	-1.36601	BT474 LAPA 1uM down vs BT474 DMSO
RPL36A	0.000332697	-1.36513	BT474 LAPA 1uM down vs BT474 DMSO
LOC652594	0.0293318	-1.36511	BT474 LAPA 1uM down vs BT474 DMSO
TIMM8A	0.0126204	-1.365	BT474 LAPA 1uM down vs BT474 DMSO
RUNDC1	0.00544294	-1.36447	BT474 LAPA 1uM down vs BT474 DMSO
LOC653778	0.000628518	-1.36431	BT474 LAPA 1uM down vs BT474 DMSO
TMEM144	0.00155453	-1.3643	BT474 LAPA 1uM down vs BT474 DMSO
LOC127099	0.0338927	-1.36413	BT474 LAPA 1uM down vs BT474 DMSO
TRIOBP	6.56217e-05	-1.36409	BT474 LAPA 1uM down vs BT474 DMSO
NIPA2	0.00747581	-1.36389	BT474 LAPA 1uM down vs BT474 DMSO
MTA2	0.00314316	-1.36371	BT474 LAPA 1uM down vs BT474 DMSO
XPO6	0.0207914	-1.3637	BT474 LAPA 1uM down vs BT474 DMSO
ALDH1B1	0.00649341	-1.36364	BT474 LAPA 1uM down vs BT474 DMSO
LOC645411	0.000846816	-1.36308	BT474 LAPA 1uM down vs BT474 DMSO
RND3	0.00269206	-1.36301	BT474 LAPA 1uM down vs BT474 DMSO
RPL13AP3	0.0375472	-1.36285	BT474 LAPA 1uM down vs BT474 DMSO
CFTR	0.015261	-1.36274	BT474 LAPA 1uM down vs BT474 DMSO
DEGS2	0.0274079	-1.36262	BT474 LAPA 1uM down vs BT474 DMSO
ARHGAP21	0.00113343	-1.36242	BT474 LAPA 1uM down vs BT474 DMSO
LRP3	0.000583308	-1.36191	BT474 LAPA 1uM down vs BT474 DMSO
ACTN1	0.000162355	-1.36155	BT474 LAPA 1uM down vs BT474 DMSO
WBSCR28	0.0363332	-1.36128	BT474 LAPA 1uM down vs BT474 DMSO
LOC387882	0.00750882	-1.361	BT474 LAPA 1uM down vs BT474 DMSO
LRRC2	0.0134319	-1.36094	BT474 LAPA 1uM down vs BT474 DMSO
LOC648710	0.013829	-1.3605	BT474 LAPA 1uM down vs BT474 DMSO
LOC731414	0.0392408	-1.36047	BT474 LAPA 1uM down vs BT474 DMSO
RAP2C	0.0207821	-1.36029	BT474 LAPA 1uM down vs BT474 DMSO
PSMC3IP	0.00395493	-1.36017	BT474 LAPA 1uM down vs BT474 DMSO
CNTN2	0.0477449	-1.36015	BT474 LAPA 1uM down vs BT474 DMSO
C17orf85	0.00657673	-1.35992	BT474 LAPA 1uM down vs BT474 DMSO
ANAPC7	0.0146805	-1.35959	BT474 LAPA 1uM down vs BT474 DMSO
PHLPP2	0.00570476	-1.35956	BT474 LAPA 1uM down vs BT474 DMSO
EIF2AK2	0.02112	-1.35948	BT474 LAPA 1uM down vs BT474 DMSO
DENND5A	0.00261395	-1.35921	BT474 LAPA 1uM down vs BT474 DMSO
LOC642563	0.0167776	-1.35918	BT474 LAPA 1uM down vs BT474 DMSO
RC3H2	0.00539587	-1.35887	BT474 LAPA 1uM down vs BT474 DMSO
NR0B1	0.0359575	-1.35873	BT474 LAPA 1uM down vs BT474 DMSO
LOC646723	0.00208333	-1.35871	BT474 LAPA 1uM down vs BT474 DMSO
OSBPL11	0.0405566	-1.35867	BT474 LAPA 1uM down vs BT474 DMSO
TOX3	0.00540629	-1.35865	BT474 LAPA 1uM down vs BT474 DMSO
LOC651530	0.0334638	-1.35853	BT474 LAPA 1uM down vs BT474 DMSO
XPO4	0.000313434	-1.35775	BT474 LAPA 1uM down vs BT474 DMSO
C19orf48	0.000234491	-1.35756	BT474 LAPA 1uM down vs BT474 DMSO
SNTB1	0.0478005	-1.35746	BT474 LAPA 1uM down vs BT474 DMSO
LOC649857	0.0057333	-1.35745	BT474 LAPA 1uM down vs BT474 DMSO
EPHB4	0.00582397	-1.35734	BT474 LAPA 1uM down vs BT474 DMSO
RYBP	0.000576249	-1.35714	BT474 LAPA 1uM down vs BT474 DMSO
TTC12	0.00438547	-1.35705	BT474 LAPA 1uM down vs BT474 DMSO
EXOSC4	0.0408514	-1.35685	BT474 LAPA 1uM down vs BT474 DMSO
PSMD11	0.00337113	-1.35684	BT474 LAPA 1uM down vs BT474 DMSO
ZNF697	0.0496709	-1.35655	BT474 LAPA 1uM down vs BT474 DMSO
CLTB	0.000242456	-1.35599	BT474 LAPA 1uM down vs BT474 DMSO
AIFM2	0.00949809	-1.35594	BT474 LAPA 1uM down vs BT474 DMSO
F12	0.00609701	-1.35585	BT474 LAPA 1uM down vs BT474 DMSO
TESK1	0.00298263	-1.35565	BT474 LAPA 1uM down vs BT474 DMSO
VKORC1	0.000258828	-1.35564	BT474 LAPA 1uM down vs BT474 DMSO
FAM35A	0.0153759	-1.35556	BT474 LAPA 1uM down vs BT474 DMSO
FBXO6	0.0240407	-1.35544	BT474 LAPA 1uM down vs BT474 DMSO
UNC119B	0.0199181	-1.35507	BT474 LAPA 1uM down vs BT474 DMSO
ZMAT4	0.0121642	-1.355	BT474 LAPA 1uM down vs BT474 DMSO
STRN3	0.000126546	-1.35473	BT474 LAPA 1uM down vs BT474 DMSO
LOC728344	0.0222191	-1.35466	BT474 LAPA 1uM down vs BT474 DMSO
GUCY2G	0.0165403	-1.35449	BT474 LAPA 1uM down vs BT474 DMSO
VRK2	0.0237603	-1.35446	BT474 LAPA 1uM down vs BT474 DMSO
AP1B1	0.0015458	-1.35399	BT474 LAPA 1uM down vs BT474 DMSO
HNRNPH1	0.00188677	-1.35362	BT474 LAPA 1uM down vs BT474 DMSO
PIAS3	0.00130611	-1.35352	BT474 LAPA 1uM down vs BT474 DMSO
SFMBT1	0.00787214	-1.35325	BT474 LAPA 1uM down vs BT474 DMSO
WFS1	0.00188632	-1.35319	BT474 LAPA 1uM down vs BT474 DMSO
LAMC1	0.0159265	-1.35304	BT474 LAPA 1uM down vs BT474 DMSO
SNRNP40	0.00125623	-1.35282	BT474 LAPA 1uM down vs BT474 DMSO
LOC644928	0.00199224	-1.35279	BT474 LAPA 1uM down vs BT474 DMSO
EFHD2	0.00037843	-1.35258	BT474 LAPA 1uM down vs BT474 DMSO
CYB561	0.000309564	-1.35255	BT474 LAPA 1uM down vs BT474 DMSO
CD320	0.000207869	-1.35241	BT474 LAPA 1uM down vs BT474 DMSO
TMEM79	0.00121809	-1.35241	BT474 LAPA 1uM down vs BT474 DMSO
LOC729835	0.0463141	-1.35199	BT474 LAPA 1uM down vs BT474 DMSO
LOC728942	0.00101067	-1.35174	BT474 LAPA 1uM down vs BT474 DMSO
SLC25A17	0.0201158	-1.35171	BT474 LAPA 1uM down vs BT474 DMSO
VSTM2L	0.0272096	-1.35123	BT474 LAPA 1uM down vs BT474 DMSO
C1orf159	0.0353508	-1.35121	BT474 LAPA 1uM down vs BT474 DMSO
LOC652476	0.0418989	-1.35112	BT474 LAPA 1uM down vs BT474 DMSO
FJX1	0.0253059	-1.35103	BT474 LAPA 1uM down vs BT474 DMSO
PAGE1	0.0135434	-1.35101	BT474 LAPA 1uM down vs BT474 DMSO
TP53RK	0.00707561	-1.35081	BT474 LAPA 1uM down vs BT474 DMSO
CYC1	0.00109486	-1.34984	BT474 LAPA 1uM down vs BT474 DMSO
MRPL17	0.000936456	-1.34972	BT474 LAPA 1uM down vs BT474 DMSO
LOC652080	0.0327061	-1.34928	BT474 LAPA 1uM down vs BT474 DMSO
DLEU2	0.013174	-1.34919	BT474 LAPA 1uM down vs BT474 DMSO
DUSP12	0.00633871	-1.34906	BT474 LAPA 1uM down vs BT474 DMSO
SYTL2	0.00104129	-1.34896	BT474 LAPA 1uM down vs BT474 DMSO
TMEM8	0.00633025	-1.34866	BT474 LAPA 1uM down vs BT474 DMSO
DDA1	0.0101473	-1.34845	BT474 LAPA 1uM down vs BT474 DMSO
HNRNPH3	0.00977566	-1.34839	BT474 LAPA 1uM down vs BT474 DMSO
AQP7	0.0381407	-1.34829	BT474 LAPA 1uM down vs BT474 DMSO
LOC732165	0.00227672	-1.34823	BT474 LAPA 1uM down vs BT474 DMSO
SSH3	0.00338155	-1.34822	BT474 LAPA 1uM down vs BT474 DMSO
LRRC41	0.00745236	-1.34814	BT474 LAPA 1uM down vs BT474 DMSO
FAM105B	0.0032653	-1.34772	BT474 LAPA 1uM down vs BT474 DMSO
TUBB	0.000238641	-1.34765	BT474 LAPA 1uM down vs BT474 DMSO
RAN	0.000624621	-1.34735	BT474 LAPA 1uM down vs BT474 DMSO
LOC100130109	0.0434704	-1.34722	BT474 LAPA 1uM down vs BT474 DMSO
WFDC10A	0.0332847	-1.34703	BT474 LAPA 1uM down vs BT474 DMSO
LOC649443	0.0320204	-1.34687	BT474 LAPA 1uM down vs BT474 DMSO
BARD1	0.0029059	-1.34666	BT474 LAPA 1uM down vs BT474 DMSO
DYRK2	1.92904e-05	-1.34633	BT474 LAPA 1uM down vs BT474 DMSO
DDX55	0.00755573	-1.34631	BT474 LAPA 1uM down vs BT474 DMSO
ADORA1	0.00476117	-1.34595	BT474 LAPA 1uM down vs BT474 DMSO
COPS3	0.00157355	-1.3454	BT474 LAPA 1uM down vs BT474 DMSO
ABCF2	0.000127112	-1.34537	BT474 LAPA 1uM down vs BT474 DMSO
FAM127A	0.0031696	-1.34535	BT474 LAPA 1uM down vs BT474 DMSO
C11orf87	0.0276494	-1.34518	BT474 LAPA 1uM down vs BT474 DMSO
SLC25A13	0.0162573	-1.34477	BT474 LAPA 1uM down vs BT474 DMSO
DPH3	0.00102705	-1.34463	BT474 LAPA 1uM down vs BT474 DMSO
ALG13	0.000314523	-1.34441	BT474 LAPA 1uM down vs BT474 DMSO
KRT12	0.0268237	-1.34412	BT474 LAPA 1uM down vs BT474 DMSO
GCH1	0.0204849	-1.34388	BT474 LAPA 1uM down vs BT474 DMSO
VIL2	7.48324e-05	-1.34387	BT474 LAPA 1uM down vs BT474 DMSO
STK32B	0.0416488	-1.34376	BT474 LAPA 1uM down vs BT474 DMSO
LOC284988	0.0491644	-1.34376	BT474 LAPA 1uM down vs BT474 DMSO
SNHG1	0.00180167	-1.34373	BT474 LAPA 1uM down vs BT474 DMSO
NGRN	0.00150985	-1.34359	BT474 LAPA 1uM down vs BT474 DMSO
FUBP1	0.0234515	-1.3434	BT474 LAPA 1uM down vs BT474 DMSO
RMND5B	0.00199845	-1.34322	BT474 LAPA 1uM down vs BT474 DMSO
LOC652034	0.0484276	-1.34311	BT474 LAPA 1uM down vs BT474 DMSO
CHST3	0.00338899	-1.34291	BT474 LAPA 1uM down vs BT474 DMSO
FLJ20489	0.000505128	-1.3428	BT474 LAPA 1uM down vs BT474 DMSO
PODN	0.00638176	-1.34254	BT474 LAPA 1uM down vs BT474 DMSO
JPH1	0.00154072	-1.34245	BT474 LAPA 1uM down vs BT474 DMSO
SCARB1	0.0198095	-1.34245	BT474 LAPA 1uM down vs BT474 DMSO
C1orf50	0.00191707	-1.34232	BT474 LAPA 1uM down vs BT474 DMSO
LOC731377	0.0133382	-1.34193	BT474 LAPA 1uM down vs BT474 DMSO
TMEM205	0.00541682	-1.34185	BT474 LAPA 1uM down vs BT474 DMSO
SLC2A8	0.000155167	-1.34161	BT474 LAPA 1uM down vs BT474 DMSO
ATPBD3	0.0309712	-1.34161	BT474 LAPA 1uM down vs BT474 DMSO
NME1	0.00040095	-1.34143	BT474 LAPA 1uM down vs BT474 DMSO
RNASEH2B	0.00839756	-1.34108	BT474 LAPA 1uM down vs BT474 DMSO
SNORA73B	0.0433147	-1.34076	BT474 LAPA 1uM down vs BT474 DMSO
DKFZP434I0714	0.0360122	-1.34074	BT474 LAPA 1uM down vs BT474 DMSO
FAM160B2	0.000193216	-1.34065	BT474 LAPA 1uM down vs BT474 DMSO
RPL22L1	0.00501173	-1.34054	BT474 LAPA 1uM down vs BT474 DMSO
2017-09-11	0.000201011	-1.34048	BT474 LAPA 1uM down vs BT474 DMSO
TRNT1	0.00646893	-1.34043	BT474 LAPA 1uM down vs BT474 DMSO
PLEKHA7	0.0133555	-1.34042	BT474 LAPA 1uM down vs BT474 DMSO
EIF4G2	0.00124563	-1.34039	BT474 LAPA 1uM down vs BT474 DMSO
TMEM220	0.0214927	-1.34037	BT474 LAPA 1uM down vs BT474 DMSO
LOC653461	0.000244918	-1.34029	BT474 LAPA 1uM down vs BT474 DMSO
C19orf46	0.000375174	-1.34028	BT474 LAPA 1uM down vs BT474 DMSO
PSMG1	0.00129101	-1.34016	BT474 LAPA 1uM down vs BT474 DMSO
CYP8B1	0.0294479	-1.33965	BT474 LAPA 1uM down vs BT474 DMSO
SNX19	0.003446	-1.33922	BT474 LAPA 1uM down vs BT474 DMSO
MAST2	0.0174723	-1.33917	BT474 LAPA 1uM down vs BT474 DMSO
MANEAL	0.000407755	-1.33915	BT474 LAPA 1uM down vs BT474 DMSO
ALS2CR4	0.00244801	-1.33895	BT474 LAPA 1uM down vs BT474 DMSO
GYG1	0.00381396	-1.33859	BT474 LAPA 1uM down vs BT474 DMSO
LOC730525	0.0307542	-1.3382	BT474 LAPA 1uM down vs BT474 DMSO
CYSLTR2	0.0492963	-1.33808	BT474 LAPA 1uM down vs BT474 DMSO
RELL2	0.0329627	-1.33773	BT474 LAPA 1uM down vs BT474 DMSO
TMEM180	0.0237983	-1.33738	BT474 LAPA 1uM down vs BT474 DMSO
TPM3	0.000110113	-1.33721	BT474 LAPA 1uM down vs BT474 DMSO
FBXW7	0.0168027	-1.33715	BT474 LAPA 1uM down vs BT474 DMSO
ZNRF3	0.0225058	-1.33694	BT474 LAPA 1uM down vs BT474 DMSO
PIP4K2C	4.58053e-05	-1.33665	BT474 LAPA 1uM down vs BT474 DMSO
FSCN1	0.00379852	-1.33648	BT474 LAPA 1uM down vs BT474 DMSO
C9orf142	0.00063638	-1.33606	BT474 LAPA 1uM down vs BT474 DMSO
ZBTB24	0.00338553	-1.33605	BT474 LAPA 1uM down vs BT474 DMSO
RAB3IP	0.000881099	-1.33594	BT474 LAPA 1uM down vs BT474 DMSO
RCC1	0.00760828	-1.33478	BT474 LAPA 1uM down vs BT474 DMSO
C1orf216	0.0195748	-1.33469	BT474 LAPA 1uM down vs BT474 DMSO
SLC4A1	0.0263148	-1.33468	BT474 LAPA 1uM down vs BT474 DMSO
MTO1	0.000997452	-1.33466	BT474 LAPA 1uM down vs BT474 DMSO
NOV	0.00372527	-1.334	BT474 LAPA 1uM down vs BT474 DMSO
LOC650684	0.026223	-1.33357	BT474 LAPA 1uM down vs BT474 DMSO
RAPGEF1	0.0231683	-1.33323	BT474 LAPA 1uM down vs BT474 DMSO
CKLF	0.000575993	-1.33292	BT474 LAPA 1uM down vs BT474 DMSO
C20orf27	0.00363163	-1.33286	BT474 LAPA 1uM down vs BT474 DMSO
MRPL41	0.000538106	-1.33283	BT474 LAPA 1uM down vs BT474 DMSO
HOMER2	0.00285494	-1.33241	BT474 LAPA 1uM down vs BT474 DMSO
KMO	0.00277674	-1.3324	BT474 LAPA 1uM down vs BT474 DMSO
DDX10	0.000624788	-1.33231	BT474 LAPA 1uM down vs BT474 DMSO
LOC644563	0.00755937	-1.33227	BT474 LAPA 1uM down vs BT474 DMSO
FAM84B	0.0029103	-1.33142	BT474 LAPA 1uM down vs BT474 DMSO
HEATR2	0.000436263	-1.33138	BT474 LAPA 1uM down vs BT474 DMSO
COL5A2	0.00555546	-1.33123	BT474 LAPA 1uM down vs BT474 DMSO
FBXO28	0.000596043	-1.3312	BT474 LAPA 1uM down vs BT474 DMSO
LOC100131510	0.0491284	-1.33115	BT474 LAPA 1uM down vs BT474 DMSO
ZNF764	0.0138792	-1.33111	BT474 LAPA 1uM down vs BT474 DMSO
LOC100132418	0.00380925	-1.33086	BT474 LAPA 1uM down vs BT474 DMSO
HNRPH3	0.00721257	-1.33083	BT474 LAPA 1uM down vs BT474 DMSO
TMEM63A	0.0348361	-1.33065	BT474 LAPA 1uM down vs BT474 DMSO
MARS2	0.0393216	-1.33053	BT474 LAPA 1uM down vs BT474 DMSO
MOSC1	0.00096762	-1.33036	BT474 LAPA 1uM down vs BT474 DMSO
LPIN2	0.00289721	-1.33008	BT474 LAPA 1uM down vs BT474 DMSO
LOC644869	0.0209412	-1.3298	BT474 LAPA 1uM down vs BT474 DMSO
SC65	0.00788127	-1.32951	BT474 LAPA 1uM down vs BT474 DMSO
ABHD6	0.00989869	-1.32946	BT474 LAPA 1uM down vs BT474 DMSO
PREB	0.00232862	-1.32942	BT474 LAPA 1uM down vs BT474 DMSO
TXNDC9	0.0422011	-1.32942	BT474 LAPA 1uM down vs BT474 DMSO
TK2	0.00375181	-1.32895	BT474 LAPA 1uM down vs BT474 DMSO
WDYHV1	0.000430215	-1.32852	BT474 LAPA 1uM down vs BT474 DMSO
SLC3A2	0.00298741	-1.32813	BT474 LAPA 1uM down vs BT474 DMSO
RAD23B	0.00695398	-1.32807	BT474 LAPA 1uM down vs BT474 DMSO
RUSC1	0.000305729	-1.32802	BT474 LAPA 1uM down vs BT474 DMSO
SGSH	0.027605	-1.328	BT474 LAPA 1uM down vs BT474 DMSO
LOC727980	0.0132664	-1.3279	BT474 LAPA 1uM down vs BT474 DMSO
LOC649604	0.00341719	-1.32764	BT474 LAPA 1uM down vs BT474 DMSO
ST3GAL5	0.00843756	-1.32753	BT474 LAPA 1uM down vs BT474 DMSO
LOC653119	0.000715177	-1.32704	BT474 LAPA 1uM down vs BT474 DMSO
PRR15L	0.017679	-1.327	BT474 LAPA 1uM down vs BT474 DMSO
STXBP5	0.0195792	-1.32683	BT474 LAPA 1uM down vs BT474 DMSO
EIF4G1	0.00293372	-1.32672	BT474 LAPA 1uM down vs BT474 DMSO
PRR5	1.49843e-05	-1.32636	BT474 LAPA 1uM down vs BT474 DMSO
IGSF9	0.00850589	-1.32601	BT474 LAPA 1uM down vs BT474 DMSO
LOC732007	0.0398702	-1.326	BT474 LAPA 1uM down vs BT474 DMSO
LOC651112	0.000686451	-1.32599	BT474 LAPA 1uM down vs BT474 DMSO
CHCHD10	0.000749877	-1.32574	BT474 LAPA 1uM down vs BT474 DMSO
CD63	0.00687717	-1.3257	BT474 LAPA 1uM down vs BT474 DMSO
KIF1A	0.00022202	-1.32567	BT474 LAPA 1uM down vs BT474 DMSO
CCDC76	0.0314458	-1.32557	BT474 LAPA 1uM down vs BT474 DMSO
RNF144	0.00805626	-1.32545	BT474 LAPA 1uM down vs BT474 DMSO
C1orf144	0.00113334	-1.32509	BT474 LAPA 1uM down vs BT474 DMSO
CSNK1D	0.00102179	-1.32487	BT474 LAPA 1uM down vs BT474 DMSO
SNAPC3	0.0196133	-1.32487	BT474 LAPA 1uM down vs BT474 DMSO
TREML2P	0.036561	-1.32487	BT474 LAPA 1uM down vs BT474 DMSO
LHX4	0.0303617	-1.32454	BT474 LAPA 1uM down vs BT474 DMSO
ZNF586	0.000269327	-1.3245	BT474 LAPA 1uM down vs BT474 DMSO
NACC2	0.0428397	-1.32388	BT474 LAPA 1uM down vs BT474 DMSO
SUV420H1	0.0140449	-1.32387	BT474 LAPA 1uM down vs BT474 DMSO
OR6B1	0.00285779	-1.32385	BT474 LAPA 1uM down vs BT474 DMSO
KIAA1430	0.00144391	-1.3236	BT474 LAPA 1uM down vs BT474 DMSO
LOC100133991	0.0391349	-1.3235	BT474 LAPA 1uM down vs BT474 DMSO
ZNF275	0.0131101	-1.32348	BT474 LAPA 1uM down vs BT474 DMSO
ZMPSTE24	0.000675237	-1.32346	BT474 LAPA 1uM down vs BT474 DMSO
LOC643482	0.0254526	-1.3234	BT474 LAPA 1uM down vs BT474 DMSO
TUBB4Q	0.0020065	-1.32338	BT474 LAPA 1uM down vs BT474 DMSO
FPR2	0.0175645	-1.32338	BT474 LAPA 1uM down vs BT474 DMSO
LOC390557	0.0013663	-1.32326	BT474 LAPA 1uM down vs BT474 DMSO
DDX31	0.000771567	-1.32291	BT474 LAPA 1uM down vs BT474 DMSO
PIP	0.0352762	-1.32276	BT474 LAPA 1uM down vs BT474 DMSO
MAN1C1	0.0168542	-1.3227	BT474 LAPA 1uM down vs BT474 DMSO
VSTM1	0.0131038	-1.32261	BT474 LAPA 1uM down vs BT474 DMSO
C1orf198	0.0109149	-1.32249	BT474 LAPA 1uM down vs BT474 DMSO
EPHA1	0.0115523	-1.32242	BT474 LAPA 1uM down vs BT474 DMSO
PDS5A	0.0292097	-1.32241	BT474 LAPA 1uM down vs BT474 DMSO
L3MBTL2	0.00365337	-1.32237	BT474 LAPA 1uM down vs BT474 DMSO
SNORD52	0.0156859	-1.32215	BT474 LAPA 1uM down vs BT474 DMSO
MSI1	0.00431455	-1.32207	BT474 LAPA 1uM down vs BT474 DMSO
CHMP4A	0.0105752	-1.32186	BT474 LAPA 1uM down vs BT474 DMSO
LOC442560	0.029757	-1.32148	BT474 LAPA 1uM down vs BT474 DMSO
YRDC	0.000963067	-1.32141	BT474 LAPA 1uM down vs BT474 DMSO
NCOA1	9.92855e-05	-1.32106	BT474 LAPA 1uM down vs BT474 DMSO
LOC646149	0.0396343	-1.32102	BT474 LAPA 1uM down vs BT474 DMSO
ZFAND3	0.0146596	-1.32097	BT474 LAPA 1uM down vs BT474 DMSO
POLR3B	0.00764509	-1.32063	BT474 LAPA 1uM down vs BT474 DMSO
DHX34	0.0237653	-1.32043	BT474 LAPA 1uM down vs BT474 DMSO
WDR46	0.00328573	-1.3204	BT474 LAPA 1uM down vs BT474 DMSO
LOC100132918	0.0050288	-1.32034	BT474 LAPA 1uM down vs BT474 DMSO
ZNF320	0.0064287	-1.32021	BT474 LAPA 1uM down vs BT474 DMSO
RAB32	0.00199523	-1.32018	BT474 LAPA 1uM down vs BT474 DMSO
GALNT6	0.0100986	-1.32018	BT474 LAPA 1uM down vs BT474 DMSO
LOC728254	0.0169934	-1.31984	BT474 LAPA 1uM down vs BT474 DMSO
KIAA0895L	0.0431298	-1.31982	BT474 LAPA 1uM down vs BT474 DMSO
ZNF17	0.0094278	-1.31964	BT474 LAPA 1uM down vs BT474 DMSO
SLC9A3R2	0.0122827	-1.31945	BT474 LAPA 1uM down vs BT474 DMSO
KRTAP5-10	0.0173838	-1.31931	BT474 LAPA 1uM down vs BT474 DMSO
C6orf173	0.00312147	-1.31913	BT474 LAPA 1uM down vs BT474 DMSO
SNORA70	0.0354831	-1.31908	BT474 LAPA 1uM down vs BT474 DMSO
ATRIP	0.0103335	-1.31906	BT474 LAPA 1uM down vs BT474 DMSO
DAGLA	0.00469414	-1.31882	BT474 LAPA 1uM down vs BT474 DMSO
TBC1D10A	0.00503158	-1.3187	BT474 LAPA 1uM down vs BT474 DMSO
BPIL2	0.00417217	-1.31863	BT474 LAPA 1uM down vs BT474 DMSO
LOC649159	0.0272133	-1.3186	BT474 LAPA 1uM down vs BT474 DMSO
SLC16A5	0.00917216	-1.31846	BT474 LAPA 1uM down vs BT474 DMSO
PIAS2	0.00132942	-1.31844	BT474 LAPA 1uM down vs BT474 DMSO
LSM12	0.018999	-1.31841	BT474 LAPA 1uM down vs BT474 DMSO
TNKS1BP1	0.00710195	-1.3184	BT474 LAPA 1uM down vs BT474 DMSO
SLFN5	0.0459377	-1.31808	BT474 LAPA 1uM down vs BT474 DMSO
SYT9	0.00332532	-1.31777	BT474 LAPA 1uM down vs BT474 DMSO
CACYBP	0.00254144	-1.31765	BT474 LAPA 1uM down vs BT474 DMSO
CAPN5	0.0220773	-1.31764	BT474 LAPA 1uM down vs BT474 DMSO
HABP4	0.00173194	-1.31763	BT474 LAPA 1uM down vs BT474 DMSO
LOC100134404	0.00554729	-1.31754	BT474 LAPA 1uM down vs BT474 DMSO
LOC400298	0.0307527	-1.31749	BT474 LAPA 1uM down vs BT474 DMSO
MIR624	0.0254746	-1.31722	BT474 LAPA 1uM down vs BT474 DMSO
DNAJB5	0.00379395	-1.3172	BT474 LAPA 1uM down vs BT474 DMSO
LOC387647	0.00390775	-1.31693	BT474 LAPA 1uM down vs BT474 DMSO
FA2H	0.0196038	-1.31689	BT474 LAPA 1uM down vs BT474 DMSO
LOC642661	0.00011157	-1.31678	BT474 LAPA 1uM down vs BT474 DMSO
COMT	0.000922845	-1.31678	BT474 LAPA 1uM down vs BT474 DMSO
GLRX3	0.00489598	-1.31669	BT474 LAPA 1uM down vs BT474 DMSO
LOC440459	0.00321358	-1.31656	BT474 LAPA 1uM down vs BT474 DMSO
OR9A2	0.0138044	-1.31639	BT474 LAPA 1uM down vs BT474 DMSO
GK5	0.016538	-1.31634	BT474 LAPA 1uM down vs BT474 DMSO
NFKB1	0.00123768	-1.31629	BT474 LAPA 1uM down vs BT474 DMSO
HNRNPA0	0.023048	-1.31624	BT474 LAPA 1uM down vs BT474 DMSO
PLEK2	0.00462837	-1.31623	BT474 LAPA 1uM down vs BT474 DMSO
FARSA	0.0425515	-1.31617	BT474 LAPA 1uM down vs BT474 DMSO
LOC100128266	0.0232602	-1.31615	BT474 LAPA 1uM down vs BT474 DMSO
NUP188	0.00861509	-1.3161	BT474 LAPA 1uM down vs BT474 DMSO
GDAP1	0.0417265	-1.31559	BT474 LAPA 1uM down vs BT474 DMSO
CBX2	0.00113524	-1.31555	BT474 LAPA 1uM down vs BT474 DMSO
ELK4	0.00453765	-1.31553	BT474 LAPA 1uM down vs BT474 DMSO
GIPC1	0.00152958	-1.31546	BT474 LAPA 1uM down vs BT474 DMSO
CCNE2	0.0163564	-1.31535	BT474 LAPA 1uM down vs BT474 DMSO
PHLDA3	0.0121411	-1.31498	BT474 LAPA 1uM down vs BT474 DMSO
PPM1F	0.00113708	-1.31495	BT474 LAPA 1uM down vs BT474 DMSO
SRP19	0.0056612	-1.31495	BT474 LAPA 1uM down vs BT474 DMSO
KRT17P3	0.0279962	-1.31487	BT474 LAPA 1uM down vs BT474 DMSO
TIGD2	0.00134057	-1.31471	BT474 LAPA 1uM down vs BT474 DMSO
U2AF1	0.0245443	-1.31453	BT474 LAPA 1uM down vs BT474 DMSO
PTRH2	0.0400794	-1.31448	BT474 LAPA 1uM down vs BT474 DMSO
KIAA1826	0.0071849	-1.31445	BT474 LAPA 1uM down vs BT474 DMSO
PIK3R3	0.0341102	-1.31439	BT474 LAPA 1uM down vs BT474 DMSO
FAM107B	0.0166804	-1.31437	BT474 LAPA 1uM down vs BT474 DMSO
FBXO5	0.011408	-1.31435	BT474 LAPA 1uM down vs BT474 DMSO
SC4MOL	0.00209873	-1.31425	BT474 LAPA 1uM down vs BT474 DMSO
LOC440509	0.0243302	-1.31403	BT474 LAPA 1uM down vs BT474 DMSO
ADCK1	0.00711497	-1.31398	BT474 LAPA 1uM down vs BT474 DMSO
EIF5	0.000422078	-1.31389	BT474 LAPA 1uM down vs BT474 DMSO
TRAM2	0.0021681	-1.31355	BT474 LAPA 1uM down vs BT474 DMSO
FAM20C	0.00310264	-1.31355	BT474 LAPA 1uM down vs BT474 DMSO
LOC653377	0.00251546	-1.31352	BT474 LAPA 1uM down vs BT474 DMSO
PTPMT1	0.000637054	-1.31335	BT474 LAPA 1uM down vs BT474 DMSO
C10orf2	0.00865047	-1.31328	BT474 LAPA 1uM down vs BT474 DMSO
NQO2	0.00284267	-1.31318	BT474 LAPA 1uM down vs BT474 DMSO
LBX2	0.0319182	-1.31317	BT474 LAPA 1uM down vs BT474 DMSO
ST7L	0.0245543	-1.31308	BT474 LAPA 1uM down vs BT474 DMSO
PRR16	0.0242965	-1.3129	BT474 LAPA 1uM down vs BT474 DMSO
IGFL1	0.0342063	-1.3129	BT474 LAPA 1uM down vs BT474 DMSO
LCP2	0.0338459	-1.31285	BT474 LAPA 1uM down vs BT474 DMSO
PLXNA2	0.0152679	-1.31281	BT474 LAPA 1uM down vs BT474 DMSO
B3GALT6	0.00144645	-1.31269	BT474 LAPA 1uM down vs BT474 DMSO
LOC100134182	0.0466176	-1.31263	BT474 LAPA 1uM down vs BT474 DMSO
CCK	0.0102206	-1.31255	BT474 LAPA 1uM down vs BT474 DMSO
NDUFA6	0.00797241	-1.3125	BT474 LAPA 1uM down vs BT474 DMSO
LOC648874	0.000238315	-1.31238	BT474 LAPA 1uM down vs BT474 DMSO
LOC653206	0.0185755	-1.31235	BT474 LAPA 1uM down vs BT474 DMSO
APOL5	0.04874	-1.31224	BT474 LAPA 1uM down vs BT474 DMSO
LOC100134648	0.0126424	-1.31219	BT474 LAPA 1uM down vs BT474 DMSO
SLC27A3	0.00117155	-1.31207	BT474 LAPA 1uM down vs BT474 DMSO
TULP4	0.00536988	-1.31194	BT474 LAPA 1uM down vs BT474 DMSO
PDCD2	0.00219129	-1.3118	BT474 LAPA 1uM down vs BT474 DMSO
EPPB9	0.0063626	-1.31168	BT474 LAPA 1uM down vs BT474 DMSO
PINX1	0.0247711	-1.31151	BT474 LAPA 1uM down vs BT474 DMSO
MGC50722	0.0275194	-1.31103	BT474 LAPA 1uM down vs BT474 DMSO
COMTD1	0.00732982	-1.31095	BT474 LAPA 1uM down vs BT474 DMSO
HSPA4	0.00458085	-1.31083	BT474 LAPA 1uM down vs BT474 DMSO
SPHKAP	0.00333518	-1.31075	BT474 LAPA 1uM down vs BT474 DMSO
LOC648976	0.0351332	-1.3106	BT474 LAPA 1uM down vs BT474 DMSO
HIVEP2	0.00899658	-1.31058	BT474 LAPA 1uM down vs BT474 DMSO
MIR146A	0.0456556	-1.31051	BT474 LAPA 1uM down vs BT474 DMSO
POLR2L	0.00289287	-1.31043	BT474 LAPA 1uM down vs BT474 DMSO
SMC6	0.0133657	-1.31043	BT474 LAPA 1uM down vs BT474 DMSO
FCGRT	0.0250252	-1.31035	BT474 LAPA 1uM down vs BT474 DMSO
EPCAM	0.00130517	-1.31016	BT474 LAPA 1uM down vs BT474 DMSO
TMEM222	0.000265839	-1.31006	BT474 LAPA 1uM down vs BT474 DMSO
TMEM98	0.0242811	-1.30984	BT474 LAPA 1uM down vs BT474 DMSO
VIPR1	0.0127558	-1.30976	BT474 LAPA 1uM down vs BT474 DMSO
NMD3	0.00313691	-1.3095	BT474 LAPA 1uM down vs BT474 DMSO
PTPRZ1	0.00700388	-1.30929	BT474 LAPA 1uM down vs BT474 DMSO
LOC100130508	0.0135745	-1.30921	BT474 LAPA 1uM down vs BT474 DMSO
ZNF143	0.0144266	-1.3089	BT474 LAPA 1uM down vs BT474 DMSO
FAM92A1	0.0180791	-1.30873	BT474 LAPA 1uM down vs BT474 DMSO
LOC731049	0.00421421	-1.30844	BT474 LAPA 1uM down vs BT474 DMSO
PRPSAP1	0.00886623	-1.30841	BT474 LAPA 1uM down vs BT474 DMSO
LOC644743	0.0349752	-1.3084	BT474 LAPA 1uM down vs BT474 DMSO
SLC4A11	0.0190142	-1.30796	BT474 LAPA 1uM down vs BT474 DMSO
PPARG	0.00581488	-1.3075	BT474 LAPA 1uM down vs BT474 DMSO
HNRNPA1	0.00694266	-1.30745	BT474 LAPA 1uM down vs BT474 DMSO
SNORA24	0.0138046	-1.30745	BT474 LAPA 1uM down vs BT474 DMSO
C16orf61	0.00189009	-1.30691	BT474 LAPA 1uM down vs BT474 DMSO
FMNL2	0.0394273	-1.30689	BT474 LAPA 1uM down vs BT474 DMSO
TMEM41A	0.00660214	-1.30687	BT474 LAPA 1uM down vs BT474 DMSO
KIAA1276	0.0353445	-1.30674	BT474 LAPA 1uM down vs BT474 DMSO
LOC729370	0.0160611	-1.30664	BT474 LAPA 1uM down vs BT474 DMSO
GOLT1A	0.00312528	-1.30658	BT474 LAPA 1uM down vs BT474 DMSO
IRX3	0.00128073	-1.30627	BT474 LAPA 1uM down vs BT474 DMSO
MRPL19	0.013469	-1.30602	BT474 LAPA 1uM down vs BT474 DMSO
RABEP1	0.00332282	-1.3055	BT474 LAPA 1uM down vs BT474 DMSO
MAP3K7IP3	0.00861813	-1.30526	BT474 LAPA 1uM down vs BT474 DMSO
KRTAP24-1	0.0464758	-1.30517	BT474 LAPA 1uM down vs BT474 DMSO
LOC643637	0.037468	-1.30484	BT474 LAPA 1uM down vs BT474 DMSO
TTPAL	0.000526562	-1.30466	BT474 LAPA 1uM down vs BT474 DMSO
LOC390427	0.0246125	-1.30441	BT474 LAPA 1uM down vs BT474 DMSO
PTPLB	0.00125504	-1.30431	BT474 LAPA 1uM down vs BT474 DMSO
MGC102966	0.0341512	-1.30413	BT474 LAPA 1uM down vs BT474 DMSO
TATDN2	0.00810749	-1.30406	BT474 LAPA 1uM down vs BT474 DMSO
LOC647778	0.0130359	-1.30402	BT474 LAPA 1uM down vs BT474 DMSO
TSPAN14	0.000337527	-1.30394	BT474 LAPA 1uM down vs BT474 DMSO
DCUN1D4	0.000887492	-1.30368	BT474 LAPA 1uM down vs BT474 DMSO
SNORD4B	0.0283872	-1.30363	BT474 LAPA 1uM down vs BT474 DMSO
ZMYM6	0.0080386	-1.30349	BT474 LAPA 1uM down vs BT474 DMSO
PNMA1	0.0105979	-1.30277	BT474 LAPA 1uM down vs BT474 DMSO
LRWD1	0.014906	-1.30275	BT474 LAPA 1uM down vs BT474 DMSO
INF2	0.0121594	-1.30274	BT474 LAPA 1uM down vs BT474 DMSO
CAMSAP1L1	0.00116996	-1.30271	BT474 LAPA 1uM down vs BT474 DMSO
PTCD1	1.03159e-06	-1.30269	BT474 LAPA 1uM down vs BT474 DMSO
PRMT1	0.0156264	-1.30269	BT474 LAPA 1uM down vs BT474 DMSO
CEP55	0.00202729	-1.30218	BT474 LAPA 1uM down vs BT474 DMSO
CBFB	0.00636789	-1.30189	BT474 LAPA 1uM down vs BT474 DMSO
LDOC1	0.0352217	-1.30187	BT474 LAPA 1uM down vs BT474 DMSO
KIAA0895	0.0154021	-1.30174	BT474 LAPA 1uM down vs BT474 DMSO
UROS	0.00705715	-1.30149	BT474 LAPA 1uM down vs BT474 DMSO
FAM49B	0.00978191	-1.30147	BT474 LAPA 1uM down vs BT474 DMSO
LOC729859	0.0327724	-1.30143	BT474 LAPA 1uM down vs BT474 DMSO
KCNB2	0.012054	-1.3014	BT474 LAPA 1uM down vs BT474 DMSO
PI4K2B	0.00429173	-1.30138	BT474 LAPA 1uM down vs BT474 DMSO
SRRD	0.011704	-1.30136	BT474 LAPA 1uM down vs BT474 DMSO
TMEM37	0.00462392	-1.30131	BT474 LAPA 1uM down vs BT474 DMSO
SARS	0.00105415	-1.30125	BT474 LAPA 1uM down vs BT474 DMSO
RIOK1	0.000929924	-1.30109	BT474 LAPA 1uM down vs BT474 DMSO
LOC642678	0.00787561	-1.30107	BT474 LAPA 1uM down vs BT474 DMSO
MS4A7	0.0282989	-1.30106	BT474 LAPA 1uM down vs BT474 DMSO
OR4A15	0.0316724	-1.30105	BT474 LAPA 1uM down vs BT474 DMSO
OLFM1	0.000844062	-1.30092	BT474 LAPA 1uM down vs BT474 DMSO
RTN4IP1	0.0018899	-1.3009	BT474 LAPA 1uM down vs BT474 DMSO
GNG12	0.00760101	-1.30078	BT474 LAPA 1uM down vs BT474 DMSO
LOC100133741	0.0353374	-1.30077	BT474 LAPA 1uM down vs BT474 DMSO
GPR56	0.00114075	-1.30073	BT474 LAPA 1uM down vs BT474 DMSO
ZBTB42	0.00200436	-1.30047	BT474 LAPA 1uM down vs BT474 DMSO
DNMT3B	0.000806935	-1.30004	BT474 LAPA 1uM down vs BT474 DMSO
CORO1A	0.0404435	-1.30001	BT474 LAPA 1uM down vs BT474 DMSO
BZW2	0.000431847	-1.29988	BT474 LAPA 1uM down vs BT474 DMSO
CIAPIN1	0.0206132	-1.29978	BT474 LAPA 1uM down vs BT474 DMSO
PPM1G	0.00141846	-1.29956	BT474 LAPA 1uM down vs BT474 DMSO
RRP1B	0.0182793	-1.29947	BT474 LAPA 1uM down vs BT474 DMSO
KIAA0232	0.016906	-1.29935	BT474 LAPA 1uM down vs BT474 DMSO
MAPK4	0.0210104	-1.29906	BT474 LAPA 1uM down vs BT474 DMSO
TACC2	0.00357813	-1.29895	BT474 LAPA 1uM down vs BT474 DMSO
ZNF799	0.0282541	-1.29892	BT474 LAPA 1uM down vs BT474 DMSO
GDI1	0.025737	-1.29884	BT474 LAPA 1uM down vs BT474 DMSO
DNAJA1	0.000173243	-1.29843	BT474 LAPA 1uM down vs BT474 DMSO
SKA2	0.00153918	-1.29817	BT474 LAPA 1uM down vs BT474 DMSO
CDKN3	0.00136718	-1.29812	BT474 LAPA 1uM down vs BT474 DMSO
KRT8	0.000149326	-1.29768	BT474 LAPA 1uM down vs BT474 DMSO
DNAJB1	0.00860285	-1.29765	BT474 LAPA 1uM down vs BT474 DMSO
LOC647597	0.0040764	-1.29747	BT474 LAPA 1uM down vs BT474 DMSO
PSMC4	0.00220632	-1.29724	BT474 LAPA 1uM down vs BT474 DMSO
LOC554203	0.000660766	-1.29704	BT474 LAPA 1uM down vs BT474 DMSO
MTDH	0.025446	-1.29703	BT474 LAPA 1uM down vs BT474 DMSO
TAGLN2	0.0135202	-1.29695	BT474 LAPA 1uM down vs BT474 DMSO
VPS36	0.012641	-1.29694	BT474 LAPA 1uM down vs BT474 DMSO
FAM80A	0.043274	-1.2968	BT474 LAPA 1uM down vs BT474 DMSO
MESP1	0.0230199	-1.2967	BT474 LAPA 1uM down vs BT474 DMSO
STS-1	0.0492913	-1.29649	BT474 LAPA 1uM down vs BT474 DMSO
LOC646853	0.0307398	-1.29646	BT474 LAPA 1uM down vs BT474 DMSO
MX1	0.00432344	-1.29613	BT474 LAPA 1uM down vs BT474 DMSO
GK	0.0100624	-1.29604	BT474 LAPA 1uM down vs BT474 DMSO
MPV17L2	0.0190778	-1.29601	BT474 LAPA 1uM down vs BT474 DMSO
DOLPP1	0.00158978	-1.29583	BT474 LAPA 1uM down vs BT474 DMSO
SNRPD1	0.0225979	-1.29567	BT474 LAPA 1uM down vs BT474 DMSO
LOC728468	0.00534514	-1.29563	BT474 LAPA 1uM down vs BT474 DMSO
BTN2A1	0.0352274	-1.29561	BT474 LAPA 1uM down vs BT474 DMSO
FOXD2	0.0179931	-1.29548	BT474 LAPA 1uM down vs BT474 DMSO
ATL3	0.0187563	-1.29535	BT474 LAPA 1uM down vs BT474 DMSO
ZDHHC9	0.000936167	-1.29523	BT474 LAPA 1uM down vs BT474 DMSO
DNAJB11	0.00417097	-1.29519	BT474 LAPA 1uM down vs BT474 DMSO
LOC644035	0.0344882	-1.29503	BT474 LAPA 1uM down vs BT474 DMSO
STRN4	0.0162172	-1.2949	BT474 LAPA 1uM down vs BT474 DMSO
PLEKHG6	0.0173163	-1.29487	BT474 LAPA 1uM down vs BT474 DMSO
NOXO1	0.0121794	-1.29465	BT474 LAPA 1uM down vs BT474 DMSO
PLEKHH3	0.00482331	-1.29421	BT474 LAPA 1uM down vs BT474 DMSO
LOC646214	0.00186271	-1.29397	BT474 LAPA 1uM down vs BT474 DMSO
PTPRE	0.00785697	-1.29395	BT474 LAPA 1uM down vs BT474 DMSO
SLC25A29	0.00638011	-1.29381	BT474 LAPA 1uM down vs BT474 DMSO
LOC90113	0.0344806	-1.29381	BT474 LAPA 1uM down vs BT474 DMSO
HECTD2	0.00273249	-1.29369	BT474 LAPA 1uM down vs BT474 DMSO
LOC100128193	0.00379494	-1.29362	BT474 LAPA 1uM down vs BT474 DMSO
PDCD5	0.0018755	-1.2936	BT474 LAPA 1uM down vs BT474 DMSO
LOC100133662	0.0380381	-1.2933	BT474 LAPA 1uM down vs BT474 DMSO
LOC646208	0.0387769	-1.29311	BT474 LAPA 1uM down vs BT474 DMSO
RNF216L	0.0275554	-1.29297	BT474 LAPA 1uM down vs BT474 DMSO
MICALL1	0.0405114	-1.29296	BT474 LAPA 1uM down vs BT474 DMSO
ARL5A	0.00435044	-1.29211	BT474 LAPA 1uM down vs BT474 DMSO
MESDC1	0.0480222	-1.29209	BT474 LAPA 1uM down vs BT474 DMSO
SLC46A1	0.021273	-1.29204	BT474 LAPA 1uM down vs BT474 DMSO
C19orf42	0.00786836	-1.29194	BT474 LAPA 1uM down vs BT474 DMSO
POGK	0.0308802	-1.29188	BT474 LAPA 1uM down vs BT474 DMSO
LCE6A	0.00292394	-1.29179	BT474 LAPA 1uM down vs BT474 DMSO
RPS26L	0.00101355	-1.29173	BT474 LAPA 1uM down vs BT474 DMSO
SLC9A3R1	0.000969375	-1.2915	BT474 LAPA 1uM down vs BT474 DMSO
HS3ST3A1	0.0211488	-1.2915	BT474 LAPA 1uM down vs BT474 DMSO
STK40	0.00436355	-1.29129	BT474 LAPA 1uM down vs BT474 DMSO
MYO1C	0.0143414	-1.29125	BT474 LAPA 1uM down vs BT474 DMSO
CD151	0.000527463	-1.29094	BT474 LAPA 1uM down vs BT474 DMSO
GOT1	0.00453282	-1.29064	BT474 LAPA 1uM down vs BT474 DMSO
TMEM181	0.0296329	-1.29031	BT474 LAPA 1uM down vs BT474 DMSO
OR1F2P	0.0455789	-1.29012	BT474 LAPA 1uM down vs BT474 DMSO
LOC100134361	0.0369306	-1.29008	BT474 LAPA 1uM down vs BT474 DMSO
ZNF295	0.0240752	-1.29005	BT474 LAPA 1uM down vs BT474 DMSO
CORO2A	0.00347539	-1.28993	BT474 LAPA 1uM down vs BT474 DMSO
S100A8	0.00122306	-1.28975	BT474 LAPA 1uM down vs BT474 DMSO
HDGFRP3	0.0286642	-1.28916	BT474 LAPA 1uM down vs BT474 DMSO
FGD1	0.0199918	-1.28854	BT474 LAPA 1uM down vs BT474 DMSO
LOC100133123	0.0319122	-1.28853	BT474 LAPA 1uM down vs BT474 DMSO
HK1	0.000646678	-1.28833	BT474 LAPA 1uM down vs BT474 DMSO
KIAA0888	0.000472143	-1.28808	BT474 LAPA 1uM down vs BT474 DMSO
NAPRT1	0.0165942	-1.288	BT474 LAPA 1uM down vs BT474 DMSO
MGAT4A	0.0365781	-1.28763	BT474 LAPA 1uM down vs BT474 DMSO
LOC653100	0.0432082	-1.28721	BT474 LAPA 1uM down vs BT474 DMSO
LOC550112	0.046613	-1.28718	BT474 LAPA 1uM down vs BT474 DMSO
LOC728612	0.000567647	-1.28712	BT474 LAPA 1uM down vs BT474 DMSO
CA2	0.0370721	-1.2871	BT474 LAPA 1uM down vs BT474 DMSO
UCHL5IP	0.00553325	-1.28704	BT474 LAPA 1uM down vs BT474 DMSO
PIK3R2	0.0126998	-1.28683	BT474 LAPA 1uM down vs BT474 DMSO
DAZAP1	0.016493	-1.28677	BT474 LAPA 1uM down vs BT474 DMSO
PCBP1	0.000200378	-1.28654	BT474 LAPA 1uM down vs BT474 DMSO
LOC644877	0.00558685	-1.28654	BT474 LAPA 1uM down vs BT474 DMSO
COX4NB	0.0110676	-1.28653	BT474 LAPA 1uM down vs BT474 DMSO
TSPAN15	0.0456837	-1.28638	BT474 LAPA 1uM down vs BT474 DMSO
TRAF3IP2	0.00105784	-1.28637	BT474 LAPA 1uM down vs BT474 DMSO
TPST2	0.0146777	-1.28633	BT474 LAPA 1uM down vs BT474 DMSO
NFYA	0.0177275	-1.2863	BT474 LAPA 1uM down vs BT474 DMSO
LOC100133719	0.0224562	-1.28608	BT474 LAPA 1uM down vs BT474 DMSO
ZBTB8OS	0.00593888	-1.28601	BT474 LAPA 1uM down vs BT474 DMSO
EIF6	0.0102799	-1.28598	BT474 LAPA 1uM down vs BT474 DMSO
LOC441377	0.0448694	-1.28576	BT474 LAPA 1uM down vs BT474 DMSO
LY6G5C	0.000154928	-1.28571	BT474 LAPA 1uM down vs BT474 DMSO
LOC652694	0.0388974	-1.28552	BT474 LAPA 1uM down vs BT474 DMSO
NELF	0.000533633	-1.28543	BT474 LAPA 1uM down vs BT474 DMSO
GDE1	0.0105234	-1.28526	BT474 LAPA 1uM down vs BT474 DMSO
PKP2	0.0387747	-1.28526	BT474 LAPA 1uM down vs BT474 DMSO
MAD2L2	0.00360712	-1.28516	BT474 LAPA 1uM down vs BT474 DMSO
LOC650646	0.00380545	-1.28515	BT474 LAPA 1uM down vs BT474 DMSO
ATP6V1E2	0.00129575	-1.285	BT474 LAPA 1uM down vs BT474 DMSO
LOC647257	0.00488466	-1.28474	BT474 LAPA 1uM down vs BT474 DMSO
EMD	0.000100716	-1.28449	BT474 LAPA 1uM down vs BT474 DMSO
PANK2	0.00135926	-1.28448	BT474 LAPA 1uM down vs BT474 DMSO
IQCB1	0.0187823	-1.28442	BT474 LAPA 1uM down vs BT474 DMSO
LOC644334	0.0242434	-1.28439	BT474 LAPA 1uM down vs BT474 DMSO
LOC100132323	0.00852925	-1.28433	BT474 LAPA 1uM down vs BT474 DMSO
DICER1	0.00701115	-1.28432	BT474 LAPA 1uM down vs BT474 DMSO
POP5	0.00161415	-1.28427	BT474 LAPA 1uM down vs BT474 DMSO
CCT5	0.000400943	-1.28409	BT474 LAPA 1uM down vs BT474 DMSO
SCLY	0.0352488	-1.28404	BT474 LAPA 1uM down vs BT474 DMSO
IRF4	0.0376967	-1.28404	BT474 LAPA 1uM down vs BT474 DMSO
STX17	0.0463705	-1.28384	BT474 LAPA 1uM down vs BT474 DMSO
NUDT16	0.00136516	-1.28383	BT474 LAPA 1uM down vs BT474 DMSO
STAG3L1	0.000795855	-1.28367	BT474 LAPA 1uM down vs BT474 DMSO
CYB5D1	0.00150746	-1.28339	BT474 LAPA 1uM down vs BT474 DMSO
MIOS	0.0140435	-1.28336	BT474 LAPA 1uM down vs BT474 DMSO
KCNK12	0.0420679	-1.28336	BT474 LAPA 1uM down vs BT474 DMSO
ZNF828	0.00119393	-1.28332	BT474 LAPA 1uM down vs BT474 DMSO
CHAF1B	0.018481	-1.28326	BT474 LAPA 1uM down vs BT474 DMSO
CNR1	0.0245905	-1.28305	BT474 LAPA 1uM down vs BT474 DMSO
ATP1B1	0.00283502	-1.28304	BT474 LAPA 1uM down vs BT474 DMSO
LOC652826	0.0359145	-1.28287	BT474 LAPA 1uM down vs BT474 DMSO
DIS3L	0.02157	-1.28235	BT474 LAPA 1uM down vs BT474 DMSO
PKNOX1	0.000935728	-1.28228	BT474 LAPA 1uM down vs BT474 DMSO
MRPS17	0.0111692	-1.28218	BT474 LAPA 1uM down vs BT474 DMSO
TBC1D16	0.000569585	-1.28214	BT474 LAPA 1uM down vs BT474 DMSO
GSPT1	0.00113876	-1.28195	BT474 LAPA 1uM down vs BT474 DMSO
ARHGDIB	0.00108738	-1.28133	BT474 LAPA 1uM down vs BT474 DMSO
ZNHIT6	0.00417584	-1.28108	BT474 LAPA 1uM down vs BT474 DMSO
RPL39L	4.35155e-05	-1.28107	BT474 LAPA 1uM down vs BT474 DMSO
GPSM2	0.00687397	-1.28078	BT474 LAPA 1uM down vs BT474 DMSO
FAM168B	0.00183963	-1.28059	BT474 LAPA 1uM down vs BT474 DMSO
LOC647000	0.00020875	-1.2805	BT474 LAPA 1uM down vs BT474 DMSO
ODF2	0.0017284	-1.28039	BT474 LAPA 1uM down vs BT474 DMSO
LOC729870	0.0228193	-1.28037	BT474 LAPA 1uM down vs BT474 DMSO
NOP56	0.00119281	-1.28035	BT474 LAPA 1uM down vs BT474 DMSO
TBC1D24	0.0366895	-1.28031	BT474 LAPA 1uM down vs BT474 DMSO
LOC642904	0.0412491	-1.2803	BT474 LAPA 1uM down vs BT474 DMSO
PHACTR2	0.0350401	-1.28021	BT474 LAPA 1uM down vs BT474 DMSO
C9orf58	0.0410244	-1.27977	BT474 LAPA 1uM down vs BT474 DMSO
C20orf175	0.0367458	-1.27966	BT474 LAPA 1uM down vs BT474 DMSO
TRK1	0.0397662	-1.27959	BT474 LAPA 1uM down vs BT474 DMSO
GLYATL1	0.0272618	-1.2791	BT474 LAPA 1uM down vs BT474 DMSO
ASPSCR1	0.00272809	-1.27906	BT474 LAPA 1uM down vs BT474 DMSO
TDH	0.0146554	-1.27875	BT474 LAPA 1uM down vs BT474 DMSO
UCHL5	0.0129957	-1.27872	BT474 LAPA 1uM down vs BT474 DMSO
LOC643596	0.0373892	-1.27867	BT474 LAPA 1uM down vs BT474 DMSO
ZFAND2A	0.00788136	-1.27852	BT474 LAPA 1uM down vs BT474 DMSO
SYNGR4	0.00318441	-1.27832	BT474 LAPA 1uM down vs BT474 DMSO
ATP6V0A2	0.0052248	-1.27832	BT474 LAPA 1uM down vs BT474 DMSO
NRP1	0.0252821	-1.2782	BT474 LAPA 1uM down vs BT474 DMSO
C4orf18	0.0115091	-1.27809	BT474 LAPA 1uM down vs BT474 DMSO
LOC645979	0.0031374	-1.27808	BT474 LAPA 1uM down vs BT474 DMSO
CCDC138	0.0320703	-1.27808	BT474 LAPA 1uM down vs BT474 DMSO
LACTB	0.0193471	-1.27797	BT474 LAPA 1uM down vs BT474 DMSO
GRM7	0.00760312	-1.2779	BT474 LAPA 1uM down vs BT474 DMSO
CCDC56	0.00948096	-1.27778	BT474 LAPA 1uM down vs BT474 DMSO
PRO1880	0.039481	-1.27756	BT474 LAPA 1uM down vs BT474 DMSO
ZNF146	0.0118465	-1.27743	BT474 LAPA 1uM down vs BT474 DMSO
RPS19BP1	0.00518668	-1.27737	BT474 LAPA 1uM down vs BT474 DMSO
TUBA1C	0.000659515	-1.27735	BT474 LAPA 1uM down vs BT474 DMSO
LOC732157	0.00418402	-1.27726	BT474 LAPA 1uM down vs BT474 DMSO
BRF2	0.0215837	-1.27699	BT474 LAPA 1uM down vs BT474 DMSO
PHF23	0.0400349	-1.27695	BT474 LAPA 1uM down vs BT474 DMSO
ADO	0.0185997	-1.27684	BT474 LAPA 1uM down vs BT474 DMSO
RCN1	0.00527647	-1.27629	BT474 LAPA 1uM down vs BT474 DMSO
JARID1C	0.0288567	-1.27617	BT474 LAPA 1uM down vs BT474 DMSO
CYB561D2	0.000798171	-1.2761	BT474 LAPA 1uM down vs BT474 DMSO
LAGE3	0.000134024	-1.27595	BT474 LAPA 1uM down vs BT474 DMSO
COPS7B	0.0421817	-1.27579	BT474 LAPA 1uM down vs BT474 DMSO
CCDC106	0.012083	-1.27578	BT474 LAPA 1uM down vs BT474 DMSO
LOC652175	0.0466448	-1.27571	BT474 LAPA 1uM down vs BT474 DMSO
GMIP	0.0370136	-1.27549	BT474 LAPA 1uM down vs BT474 DMSO
ACTR3	0.015167	-1.27548	BT474 LAPA 1uM down vs BT474 DMSO
CYP51A1	0.046544	-1.27517	BT474 LAPA 1uM down vs BT474 DMSO
LOC644330	0.0171423	-1.27507	BT474 LAPA 1uM down vs BT474 DMSO
AGR3	0.00416703	-1.27505	BT474 LAPA 1uM down vs BT474 DMSO
GSK3B	0.01326	-1.2748	BT474 LAPA 1uM down vs BT474 DMSO
ESD	0.0003476	-1.2747	BT474 LAPA 1uM down vs BT474 DMSO
KCNN4	0.0302047	-1.27459	BT474 LAPA 1uM down vs BT474 DMSO
PUF60	0.00479182	-1.27445	BT474 LAPA 1uM down vs BT474 DMSO
TIMM9	0.00536871	-1.27434	BT474 LAPA 1uM down vs BT474 DMSO
ACTR1A	0.000801889	-1.27418	BT474 LAPA 1uM down vs BT474 DMSO
LOC440786	0.00466737	-1.27384	BT474 LAPA 1uM down vs BT474 DMSO
RDH11	0.00667793	-1.27369	BT474 LAPA 1uM down vs BT474 DMSO
SH3BP1	0.0307568	-1.27361	BT474 LAPA 1uM down vs BT474 DMSO
GORASP2	0.00195154	-1.27354	BT474 LAPA 1uM down vs BT474 DMSO
CXCL16	0.0214155	-1.27351	BT474 LAPA 1uM down vs BT474 DMSO
C17orf37	0.0136917	-1.27346	BT474 LAPA 1uM down vs BT474 DMSO
MIER3	0.0216302	-1.27332	BT474 LAPA 1uM down vs BT474 DMSO
MCTS1	0.00916019	-1.27328	BT474 LAPA 1uM down vs BT474 DMSO
JMJD8	2.35207e-05	-1.27306	BT474 LAPA 1uM down vs BT474 DMSO
LOC149501	0.00438481	-1.27303	BT474 LAPA 1uM down vs BT474 DMSO
MRPS23	0.00331261	-1.273	BT474 LAPA 1uM down vs BT474 DMSO
LOC729646	0.0255831	-1.27277	BT474 LAPA 1uM down vs BT474 DMSO
HDDC2	0.00215687	-1.27241	BT474 LAPA 1uM down vs BT474 DMSO
SLC39A3	0.00196186	-1.27234	BT474 LAPA 1uM down vs BT474 DMSO
LOC150207	0.0228092	-1.27218	BT474 LAPA 1uM down vs BT474 DMSO
ZFAND1	0.00287926	-1.272	BT474 LAPA 1uM down vs BT474 DMSO
C1orf74	0.0237622	-1.27185	BT474 LAPA 1uM down vs BT474 DMSO
C10orf96	0.0453248	-1.2715	BT474 LAPA 1uM down vs BT474 DMSO
ZNFX1	0.00766443	-1.27147	BT474 LAPA 1uM down vs BT474 DMSO
ERN1	0.0315969	-1.27137	BT474 LAPA 1uM down vs BT474 DMSO
MGC40489	0.000224886	-1.27125	BT474 LAPA 1uM down vs BT474 DMSO
LOC644363	0.0245598	-1.27121	BT474 LAPA 1uM down vs BT474 DMSO
SLC6A8	0.00552268	-1.2712	BT474 LAPA 1uM down vs BT474 DMSO
TUBA4A	0.0152686	-1.27073	BT474 LAPA 1uM down vs BT474 DMSO
PAFAH1B3	0.00146737	-1.27049	BT474 LAPA 1uM down vs BT474 DMSO
PAK4	0.00136987	-1.27026	BT474 LAPA 1uM down vs BT474 DMSO
DDX56	0.00861966	-1.27019	BT474 LAPA 1uM down vs BT474 DMSO
TMEM189	1.98682e-05	-1.27018	BT474 LAPA 1uM down vs BT474 DMSO
PPIL5	0.00390871	-1.27	BT474 LAPA 1uM down vs BT474 DMSO
SNORA45	0.0292721	-1.26985	BT474 LAPA 1uM down vs BT474 DMSO
LOC338586	0.0239075	-1.26977	BT474 LAPA 1uM down vs BT474 DMSO
PPP2R5E	0.00741469	-1.26955	BT474 LAPA 1uM down vs BT474 DMSO
LOC730236	0.0143258	-1.26944	BT474 LAPA 1uM down vs BT474 DMSO
ALG3	0.0347488	-1.26939	BT474 LAPA 1uM down vs BT474 DMSO
KIF1C	0.0435197	-1.2691	BT474 LAPA 1uM down vs BT474 DMSO
LOC642520	0.0142377	-1.26903	BT474 LAPA 1uM down vs BT474 DMSO
LOC100132715	0.0062014	-1.26893	BT474 LAPA 1uM down vs BT474 DMSO
LOC644879	8.05361e-05	-1.26865	BT474 LAPA 1uM down vs BT474 DMSO
LOC649095	0.00751962	-1.26859	BT474 LAPA 1uM down vs BT474 DMSO
RRAS2	0.00310914	-1.2683	BT474 LAPA 1uM down vs BT474 DMSO
SS18L1	0.00329865	-1.26829	BT474 LAPA 1uM down vs BT474 DMSO
HDX	0.0225027	-1.26823	BT474 LAPA 1uM down vs BT474 DMSO
MT1F	0.0102701	-1.2681	BT474 LAPA 1uM down vs BT474 DMSO
TMEM177	0.0174455	-1.26779	BT474 LAPA 1uM down vs BT474 DMSO
LOC100128382	0.0202374	-1.26747	BT474 LAPA 1uM down vs BT474 DMSO
LOC400506	0.00858639	-1.26712	BT474 LAPA 1uM down vs BT474 DMSO
ATP6V0B	0.00177588	-1.26703	BT474 LAPA 1uM down vs BT474 DMSO
DENR	0.000181134	-1.26702	BT474 LAPA 1uM down vs BT474 DMSO
RPS6KA1	0.0118131	-1.26688	BT474 LAPA 1uM down vs BT474 DMSO
TMEM185B	0.00450776	-1.26684	BT474 LAPA 1uM down vs BT474 DMSO
NCBP1	0.0189441	-1.26667	BT474 LAPA 1uM down vs BT474 DMSO
C12orf43	0.00533745	-1.26657	BT474 LAPA 1uM down vs BT474 DMSO
BAGE5	0.0164324	-1.26642	BT474 LAPA 1uM down vs BT474 DMSO
KIAA1609	0.0246379	-1.26608	BT474 LAPA 1uM down vs BT474 DMSO
PTDSS1	0.0138829	-1.266	BT474 LAPA 1uM down vs BT474 DMSO
GMPS	0.011181	-1.26597	BT474 LAPA 1uM down vs BT474 DMSO
TSPAN17	0.00401959	-1.26593	BT474 LAPA 1uM down vs BT474 DMSO
PRKCD	0.0136849	-1.26572	BT474 LAPA 1uM down vs BT474 DMSO
GART	0.0100367	-1.26549	BT474 LAPA 1uM down vs BT474 DMSO
RRN3	0.00371824	-1.2654	BT474 LAPA 1uM down vs BT474 DMSO
VPS18	0.0155643	-1.26496	BT474 LAPA 1uM down vs BT474 DMSO
HES2	0.00471875	-1.26495	BT474 LAPA 1uM down vs BT474 DMSO
HSPA1A	0.0477711	-1.26465	BT474 LAPA 1uM down vs BT474 DMSO
LOC646817	0.00874973	-1.26448	BT474 LAPA 1uM down vs BT474 DMSO
KDELR2	0.00151728	-1.26447	BT474 LAPA 1uM down vs BT474 DMSO
IAH1	0.0205639	-1.26436	BT474 LAPA 1uM down vs BT474 DMSO
LOC649974	0.0271558	-1.26426	BT474 LAPA 1uM down vs BT474 DMSO
RIF1	0.0193337	-1.26395	BT474 LAPA 1uM down vs BT474 DMSO
ZNF703	0.0260909	-1.26392	BT474 LAPA 1uM down vs BT474 DMSO
CDC20	0.00121032	-1.2639	BT474 LAPA 1uM down vs BT474 DMSO
MED8	0.00402118	-1.26383	BT474 LAPA 1uM down vs BT474 DMSO
INPPL1	0.000757219	-1.26376	BT474 LAPA 1uM down vs BT474 DMSO
CHCHD3	0.0244481	-1.2636	BT474 LAPA 1uM down vs BT474 DMSO
C10orf27	0.0458323	-1.2635	BT474 LAPA 1uM down vs BT474 DMSO
FLVCR2	0.000726891	-1.26341	BT474 LAPA 1uM down vs BT474 DMSO
FLJ46154	0.0387704	-1.26321	BT474 LAPA 1uM down vs BT474 DMSO
WDR75	0.0402302	-1.26311	BT474 LAPA 1uM down vs BT474 DMSO
MMP26	0.0199931	-1.26305	BT474 LAPA 1uM down vs BT474 DMSO
FAM188A	0.00328783	-1.26289	BT474 LAPA 1uM down vs BT474 DMSO
PSMG3	0.0222492	-1.26278	BT474 LAPA 1uM down vs BT474 DMSO
MAPRE1	0.0102951	-1.26271	BT474 LAPA 1uM down vs BT474 DMSO
ZNF696	0.0299274	-1.26262	BT474 LAPA 1uM down vs BT474 DMSO
MPP2	0.0289919	-1.26251	BT474 LAPA 1uM down vs BT474 DMSO
LOC728556	0.00895815	-1.26238	BT474 LAPA 1uM down vs BT474 DMSO
KIAA0664	0.00234257	-1.2623	BT474 LAPA 1uM down vs BT474 DMSO
QPRT	0.00422058	-1.26228	BT474 LAPA 1uM down vs BT474 DMSO
IVNS1ABP	0.000477204	-1.26218	BT474 LAPA 1uM down vs BT474 DMSO
TPI1	0.00179604	-1.26208	BT474 LAPA 1uM down vs BT474 DMSO
SLAIN1	0.00477143	-1.26207	BT474 LAPA 1uM down vs BT474 DMSO
LOC440354	0.00149956	-1.26205	BT474 LAPA 1uM down vs BT474 DMSO
RFTN1	0.00397646	-1.26202	BT474 LAPA 1uM down vs BT474 DMSO
TRERF1	0.0318997	-1.2619	BT474 LAPA 1uM down vs BT474 DMSO
SIGMAR1	0.00102055	-1.26183	BT474 LAPA 1uM down vs BT474 DMSO
TRPT1	0.00251582	-1.26169	BT474 LAPA 1uM down vs BT474 DMSO
GMCL1L	0.0314493	-1.26164	BT474 LAPA 1uM down vs BT474 DMSO
MBP	0.0457236	-1.26147	BT474 LAPA 1uM down vs BT474 DMSO
TFDP1	0.00288401	-1.26143	BT474 LAPA 1uM down vs BT474 DMSO
S1PR3	0.0268051	-1.26131	BT474 LAPA 1uM down vs BT474 DMSO
SSNA1	0.0152772	-1.26114	BT474 LAPA 1uM down vs BT474 DMSO
NUDT5	0.00945395	-1.26113	BT474 LAPA 1uM down vs BT474 DMSO
BARHL2	0.0127389	-1.26078	BT474 LAPA 1uM down vs BT474 DMSO
TSPAN4	0.00201785	-1.26063	BT474 LAPA 1uM down vs BT474 DMSO
MRPS34	0.0300062	-1.26063	BT474 LAPA 1uM down vs BT474 DMSO
ADNP2	0.00349773	-1.26047	BT474 LAPA 1uM down vs BT474 DMSO
PRDX4	0.00186325	-1.26028	BT474 LAPA 1uM down vs BT474 DMSO
C20orf117	0.0109088	-1.26023	BT474 LAPA 1uM down vs BT474 DMSO
MRPS12	0.00014888	-1.25993	BT474 LAPA 1uM down vs BT474 DMSO
CHRAC1	0.00110832	-1.25975	BT474 LAPA 1uM down vs BT474 DMSO
ETNK2	0.00475809	-1.25955	BT474 LAPA 1uM down vs BT474 DMSO
COCH	0.012526	-1.25954	BT474 LAPA 1uM down vs BT474 DMSO
KIN	0.0313995	-1.25915	BT474 LAPA 1uM down vs BT474 DMSO
ZMYND19	0.0080437	-1.25912	BT474 LAPA 1uM down vs BT474 DMSO
POLR1C	0.00317683	-1.25908	BT474 LAPA 1uM down vs BT474 DMSO
RABGGTB	0.00556908	-1.25902	BT474 LAPA 1uM down vs BT474 DMSO
SCGB2A2	0.00334971	-1.25882	BT474 LAPA 1uM down vs BT474 DMSO
TPD52L1	0.00936481	-1.25844	BT474 LAPA 1uM down vs BT474 DMSO
DHRSX	0.0242502	-1.2584	BT474 LAPA 1uM down vs BT474 DMSO
ZNF503	0.0410327	-1.25838	BT474 LAPA 1uM down vs BT474 DMSO
PTP4A3	0.00221536	-1.2582	BT474 LAPA 1uM down vs BT474 DMSO
ASAP3	0.0119082	-1.25807	BT474 LAPA 1uM down vs BT474 DMSO
BAD	0.0106079	-1.25797	BT474 LAPA 1uM down vs BT474 DMSO
MCM6	0.000895981	-1.25793	BT474 LAPA 1uM down vs BT474 DMSO
POU2F1	0.0251147	-1.25787	BT474 LAPA 1uM down vs BT474 DMSO
CTCFL	0.0434814	-1.25776	BT474 LAPA 1uM down vs BT474 DMSO
TNK2	0.000819755	-1.25772	BT474 LAPA 1uM down vs BT474 DMSO
KRT10	0.0473821	-1.25747	BT474 LAPA 1uM down vs BT474 DMSO
TJP3	0.00338259	-1.25735	BT474 LAPA 1uM down vs BT474 DMSO
DYNLT1	0.00363726	-1.25705	BT474 LAPA 1uM down vs BT474 DMSO
LDHA	0.041891	-1.25696	BT474 LAPA 1uM down vs BT474 DMSO
H2AFX	0.00335943	-1.25692	BT474 LAPA 1uM down vs BT474 DMSO
CNDP2	0.00115955	-1.25671	BT474 LAPA 1uM down vs BT474 DMSO
LOC100132565	0.0377179	-1.25664	BT474 LAPA 1uM down vs BT474 DMSO
UBE2M	0.00270282	-1.25643	BT474 LAPA 1uM down vs BT474 DMSO
FAM3B	0.002188	-1.25635	BT474 LAPA 1uM down vs BT474 DMSO
JAG2	0.00491535	-1.25634	BT474 LAPA 1uM down vs BT474 DMSO
ACLY	0.00321757	-1.25629	BT474 LAPA 1uM down vs BT474 DMSO
TXNDC14	0.00102406	-1.25616	BT474 LAPA 1uM down vs BT474 DMSO
E2F4	0.0046449	-1.25593	BT474 LAPA 1uM down vs BT474 DMSO
LOC441551	0.0262101	-1.25592	BT474 LAPA 1uM down vs BT474 DMSO
ARMC6	0.0163686	-1.25583	BT474 LAPA 1uM down vs BT474 DMSO
LOC732075	0.00572593	-1.25571	BT474 LAPA 1uM down vs BT474 DMSO
KCTD1	0.00357889	-1.25566	BT474 LAPA 1uM down vs BT474 DMSO
APOBEC3F	0.0313398	-1.25548	BT474 LAPA 1uM down vs BT474 DMSO
PAICS	0.000234473	-1.25545	BT474 LAPA 1uM down vs BT474 DMSO
MGC48628	0.0194965	-1.25543	BT474 LAPA 1uM down vs BT474 DMSO
XYLT2	0.000735333	-1.25503	BT474 LAPA 1uM down vs BT474 DMSO
TGIF2LY	0.0441901	-1.255	BT474 LAPA 1uM down vs BT474 DMSO
SFRS1	0.00333902	-1.25447	BT474 LAPA 1uM down vs BT474 DMSO
PHF19	0.00558271	-1.2544	BT474 LAPA 1uM down vs BT474 DMSO
POLS	0.0148908	-1.25422	BT474 LAPA 1uM down vs BT474 DMSO
MIR16-1	0.0149209	-1.25407	BT474 LAPA 1uM down vs BT474 DMSO
LMNA	0.00360505	-1.254	BT474 LAPA 1uM down vs BT474 DMSO
SEC23B	0.00204219	-1.25399	BT474 LAPA 1uM down vs BT474 DMSO
HSZFP36	0.00140834	-1.25379	BT474 LAPA 1uM down vs BT474 DMSO
MYL12A	0.00249301	-1.25339	BT474 LAPA 1uM down vs BT474 DMSO
BEX5	0.0404486	-1.2533	BT474 LAPA 1uM down vs BT474 DMSO
FLJ33630	0.00333466	-1.2532	BT474 LAPA 1uM down vs BT474 DMSO
NUDT8	0.0484327	-1.25314	BT474 LAPA 1uM down vs BT474 DMSO
DNPEP	0.0257802	-1.2531	BT474 LAPA 1uM down vs BT474 DMSO
ROGDI	0.00146749	-1.25309	BT474 LAPA 1uM down vs BT474 DMSO
DFFB	0.0283281	-1.25308	BT474 LAPA 1uM down vs BT474 DMSO
EGFR	0.0112622	-1.25307	BT474 LAPA 1uM down vs BT474 DMSO
ICAM3	0.0119557	-1.25303	BT474 LAPA 1uM down vs BT474 DMSO
COMMD8	0.0071655	-1.25302	BT474 LAPA 1uM down vs BT474 DMSO
PTGES3	0.0232752	-1.25296	BT474 LAPA 1uM down vs BT474 DMSO
MLST8	0.0145744	-1.2527	BT474 LAPA 1uM down vs BT474 DMSO
C15orf23	0.00752775	-1.25252	BT474 LAPA 1uM down vs BT474 DMSO
PPP1R14B	0.00136908	-1.25246	BT474 LAPA 1uM down vs BT474 DMSO
SIM1	0.0446297	-1.25244	BT474 LAPA 1uM down vs BT474 DMSO
LOC100129650	0.00215901	-1.25235	BT474 LAPA 1uM down vs BT474 DMSO
LAMB1	0.0169883	-1.25212	BT474 LAPA 1uM down vs BT474 DMSO
G6PD	0.00161262	-1.25211	BT474 LAPA 1uM down vs BT474 DMSO
LIMS1	0.0221542	-1.25207	BT474 LAPA 1uM down vs BT474 DMSO
FANCB	0.0304602	-1.25176	BT474 LAPA 1uM down vs BT474 DMSO
NUP35	0.00219738	-1.25163	BT474 LAPA 1uM down vs BT474 DMSO
DNAJA3	0.0121269	-1.25111	BT474 LAPA 1uM down vs BT474 DMSO
PLA2G4F	0.00135987	-1.25041	BT474 LAPA 1uM down vs BT474 DMSO
CHN1	0.0409624	-1.2503	BT474 LAPA 1uM down vs BT474 DMSO
TAC4	0.0149819	-1.25027	BT474 LAPA 1uM down vs BT474 DMSO
ICT1	0.00823247	-1.25011	BT474 LAPA 1uM down vs BT474 DMSO
TMEM120A	0.0332314	-1.25004	BT474 LAPA 1uM down vs BT474 DMSO
MIR449A	0.0241185	-1.24959	BT474 LAPA 1uM down vs BT474 DMSO
ATG4A	0.0255166	-1.24957	BT474 LAPA 1uM down vs BT474 DMSO
SYT15	0.00205442	-1.24938	BT474 LAPA 1uM down vs BT474 DMSO
PDXK	0.041349	-1.24938	BT474 LAPA 1uM down vs BT474 DMSO
B3GALT1	0.041383	-1.249	BT474 LAPA 1uM down vs BT474 DMSO
LOC442597	0.0348443	-1.24894	BT474 LAPA 1uM down vs BT474 DMSO
MRPL36	0.00392656	-1.24883	BT474 LAPA 1uM down vs BT474 DMSO
NIN	0.0341977	-1.24883	BT474 LAPA 1uM down vs BT474 DMSO
PCGF6	0.0186193	-1.24878	BT474 LAPA 1uM down vs BT474 DMSO
LOC100130406	0.00862286	-1.24875	BT474 LAPA 1uM down vs BT474 DMSO
SCRN1	0.00321522	-1.24853	BT474 LAPA 1uM down vs BT474 DMSO
LOC100128949	0.0284309	-1.2482	BT474 LAPA 1uM down vs BT474 DMSO
C11orf83	0.0295572	-1.24817	BT474 LAPA 1uM down vs BT474 DMSO
EIF5A2	0.0495594	-1.24794	BT474 LAPA 1uM down vs BT474 DMSO
GNG10	0.0207467	-1.24766	BT474 LAPA 1uM down vs BT474 DMSO
RNF121	0.0261754	-1.24765	BT474 LAPA 1uM down vs BT474 DMSO
RSL1D1	0.0120527	-1.24764	BT474 LAPA 1uM down vs BT474 DMSO
C10orf104	0.0399809	-1.24749	BT474 LAPA 1uM down vs BT474 DMSO
SLC15A4	0.0018272	-1.24728	BT474 LAPA 1uM down vs BT474 DMSO
LOC644457	0.00287789	-1.24727	BT474 LAPA 1uM down vs BT474 DMSO
TPMT	0.00615019	-1.24694	BT474 LAPA 1uM down vs BT474 DMSO
MARCKS	0.00259799	-1.24672	BT474 LAPA 1uM down vs BT474 DMSO
PPP2R4	0.000752631	-1.24669	BT474 LAPA 1uM down vs BT474 DMSO
LOC729768	0.00226597	-1.24666	BT474 LAPA 1uM down vs BT474 DMSO
SLC35F2	0.0186023	-1.24651	BT474 LAPA 1uM down vs BT474 DMSO
CENPO	0.00140295	-1.24648	BT474 LAPA 1uM down vs BT474 DMSO
LPIN1	0.00822316	-1.24643	BT474 LAPA 1uM down vs BT474 DMSO
LOC390364	0.012169	-1.24635	BT474 LAPA 1uM down vs BT474 DMSO
C1orf218	0.00681503	-1.24628	BT474 LAPA 1uM down vs BT474 DMSO
VAV2	0.0451252	-1.2462	BT474 LAPA 1uM down vs BT474 DMSO
LOC441241	0.0419027	-1.24609	BT474 LAPA 1uM down vs BT474 DMSO
GDF11	0.0444896	-1.24595	BT474 LAPA 1uM down vs BT474 DMSO
SPDEF	0.00463457	-1.2457	BT474 LAPA 1uM down vs BT474 DMSO
C9orf152	4.96431e-05	-1.24555	BT474 LAPA 1uM down vs BT474 DMSO
MLLT6	0.00272038	-1.24517	BT474 LAPA 1uM down vs BT474 DMSO
LOC92755	0.0255545	-1.24514	BT474 LAPA 1uM down vs BT474 DMSO
SETD3	0.00375352	-1.24511	BT474 LAPA 1uM down vs BT474 DMSO
KCTD5	0.0144076	-1.24497	BT474 LAPA 1uM down vs BT474 DMSO
ZNF319	0.0046542	-1.24492	BT474 LAPA 1uM down vs BT474 DMSO
S100A9	0.00797275	-1.24483	BT474 LAPA 1uM down vs BT474 DMSO
MAP4K2	0.00108945	-1.24458	BT474 LAPA 1uM down vs BT474 DMSO
RAP1GDS1	0.000444087	-1.24453	BT474 LAPA 1uM down vs BT474 DMSO
HIATL1	0.0028264	-1.24452	BT474 LAPA 1uM down vs BT474 DMSO
ITGB4BP	0.00045529	-1.24427	BT474 LAPA 1uM down vs BT474 DMSO
NCRNA00085	0.00787654	-1.24423	BT474 LAPA 1uM down vs BT474 DMSO
NPHP4	0.0254382	-1.24401	BT474 LAPA 1uM down vs BT474 DMSO
[truncated: 4,242 more rows]

## Sheet: BT474 THZ1, p<0.05
SYMBOL	p-value(BT474 THZ1 250nM vs. BT474 DMSO)	Fold-Change(BT474 THZ1 250nM vs. BT474 DMSO)	Fold-Change(BT474 THZ1 250nM vs. BT474 DMSO) (Description)
BCDIN3D	6.64687e-05	-12.2391	BT474 THZ1 250nM down vs BT474 DMSO
CYP1A1	0.000225461	-10.358	BT474 THZ1 250nM down vs BT474 DMSO
FADD	2.3632e-06	-9.26852	BT474 THZ1 250nM down vs BT474 DMSO
ZC3H4	4.53894e-05	-8.65867	BT474 THZ1 250nM down vs BT474 DMSO
TIGD5	8.05143e-08	-8.62434	BT474 THZ1 250nM down vs BT474 DMSO
PPP1R10	1.29957e-06	-8.03915	BT474 THZ1 250nM down vs BT474 DMSO
JUN	4.75582e-05	-7.90933	BT474 THZ1 250nM down vs BT474 DMSO
HPS6	0.000167882	-7.46346	BT474 THZ1 250nM down vs BT474 DMSO
ZBED5	2.92077e-05	-7.17002	BT474 THZ1 250nM down vs BT474 DMSO
DDIT3	0.000423488	-6.71049	BT474 THZ1 250nM down vs BT474 DMSO
SMAD6	3.55091e-06	-6.6376	BT474 THZ1 250nM down vs BT474 DMSO
KRCC1	4.25644e-05	-5.7884	BT474 THZ1 250nM down vs BT474 DMSO
ZNF594	8.23171e-06	-5.76766	BT474 THZ1 250nM down vs BT474 DMSO
ZBTB42	3.20848e-05	-5.64947	BT474 THZ1 250nM down vs BT474 DMSO
ZNF627	1.54652e-05	-5.50947	BT474 THZ1 250nM down vs BT474 DMSO
RUNDC1	0.000284476	-5.42428	BT474 THZ1 250nM down vs BT474 DMSO
VEZF1	7.46669e-06	-5.41762	BT474 THZ1 250nM down vs BT474 DMSO
LOC728006	1.09282e-07	-5.38521	BT474 THZ1 250nM down vs BT474 DMSO
CDC42EP2	0.000413091	-5.35136	BT474 THZ1 250nM down vs BT474 DMSO
PRR15L	7.52476e-05	-5.33883	BT474 THZ1 250nM down vs BT474 DMSO
ZNF175	1.13828e-05	-5.28862	BT474 THZ1 250nM down vs BT474 DMSO
ARID5B	3.42018e-05	-5.28021	BT474 THZ1 250nM down vs BT474 DMSO
LOC400657	0.000284906	-5.23658	BT474 THZ1 250nM down vs BT474 DMSO
BCAR3	1.61729e-06	-5.2263	BT474 THZ1 250nM down vs BT474 DMSO
DUSP1	0.000177431	-5.17317	BT474 THZ1 250nM down vs BT474 DMSO
RHOU	1.08782e-06	-5.14391	BT474 THZ1 250nM down vs BT474 DMSO
PPP1R15A	0.000101976	-5.10507	BT474 THZ1 250nM down vs BT474 DMSO
PER2	2.53311e-05	-5.09256	BT474 THZ1 250nM down vs BT474 DMSO
PMEPA1	1.53431e-06	-5.07704	BT474 THZ1 250nM down vs BT474 DMSO
PPAN	0.00329134	-5.05641	BT474 THZ1 250nM down vs BT474 DMSO
LDLR	0.000177055	-4.85167	BT474 THZ1 250nM down vs BT474 DMSO
C9orf90	3.97366e-05	-4.84652	BT474 THZ1 250nM down vs BT474 DMSO
LCMT2	3.59506e-05	-4.81975	BT474 THZ1 250nM down vs BT474 DMSO
ZSCAN16	0.000314154	-4.69819	BT474 THZ1 250nM down vs BT474 DMSO
TRIB1	1.65166e-05	-4.6077	BT474 THZ1 250nM down vs BT474 DMSO
C6orf47	1.17126e-05	-4.57658	BT474 THZ1 250nM down vs BT474 DMSO
CCNF	2.05704e-06	-4.57195	BT474 THZ1 250nM down vs BT474 DMSO
TNFRSF12A	3.40976e-05	-4.57022	BT474 THZ1 250nM down vs BT474 DMSO
SOX18	1.88632e-06	-4.56963	BT474 THZ1 250nM down vs BT474 DMSO
ZNF79	0.0133126	-4.56057	BT474 THZ1 250nM down vs BT474 DMSO
C1orf131	8.99496e-05	-4.52429	BT474 THZ1 250nM down vs BT474 DMSO
C17orf97	0.000783099	-4.52184	BT474 THZ1 250nM down vs BT474 DMSO
RPUSD2	3.64684e-05	-4.51641	BT474 THZ1 250nM down vs BT474 DMSO
CEBPB	6.78848e-05	-4.46747	BT474 THZ1 250nM down vs BT474 DMSO
CLDN23	5.07293e-06	-4.39561	BT474 THZ1 250nM down vs BT474 DMSO
LRFN3	0.0013891	-4.37845	BT474 THZ1 250nM down vs BT474 DMSO
ZNF490	0.000120152	-4.37165	BT474 THZ1 250nM down vs BT474 DMSO
ILDR1	7.06257e-06	-4.37132	BT474 THZ1 250nM down vs BT474 DMSO
TOX3	0.000226024	-4.31662	BT474 THZ1 250nM down vs BT474 DMSO
KIAA0240	0.000269656	-4.30266	BT474 THZ1 250nM down vs BT474 DMSO
ASTE1	0.000143816	-4.25695	BT474 THZ1 250nM down vs BT474 DMSO
BRF2	0.000156332	-4.21965	BT474 THZ1 250nM down vs BT474 DMSO
CCDC102A	0.000230547	-4.20057	BT474 THZ1 250nM down vs BT474 DMSO
KLF2	4.68957e-05	-4.19654	BT474 THZ1 250nM down vs BT474 DMSO
C7orf68	0.000239159	-4.19317	BT474 THZ1 250nM down vs BT474 DMSO
ZFYVE26	1.03377e-05	-4.16929	BT474 THZ1 250nM down vs BT474 DMSO
C1orf156	0.000351944	-4.1397	BT474 THZ1 250nM down vs BT474 DMSO
ST3GAL1	0.000348378	-4.10925	BT474 THZ1 250nM down vs BT474 DMSO
C14orf169	0.000189121	-4.08885	BT474 THZ1 250nM down vs BT474 DMSO
APM-1	0.0014391	-4.07097	BT474 THZ1 250nM down vs BT474 DMSO
ZNF837	0.000220658	-4.02447	BT474 THZ1 250nM down vs BT474 DMSO
MYPOP	9.84245e-06	-4.00704	BT474 THZ1 250nM down vs BT474 DMSO
BAMBI	6.02225e-05	-4.00244	BT474 THZ1 250nM down vs BT474 DMSO
MGC42367	3.31883e-06	-3.99724	BT474 THZ1 250nM down vs BT474 DMSO
GTF2E1	2.88848e-05	-3.99382	BT474 THZ1 250nM down vs BT474 DMSO
FOXA1	0.000331334	-3.98261	BT474 THZ1 250nM down vs BT474 DMSO
HSZFP36	9.64935e-05	-3.98187	BT474 THZ1 250nM down vs BT474 DMSO
KIAA0355	5.3915e-05	-3.98065	BT474 THZ1 250nM down vs BT474 DMSO
C1orf74	1.31284e-05	-3.95874	BT474 THZ1 250nM down vs BT474 DMSO
CCDC71	8.23843e-05	-3.94661	BT474 THZ1 250nM down vs BT474 DMSO
DKK1	9.64753e-05	-3.9117	BT474 THZ1 250nM down vs BT474 DMSO
TIMM10	9.36593e-06	-3.87865	BT474 THZ1 250nM down vs BT474 DMSO
PNRC2	5.54921e-05	-3.86558	BT474 THZ1 250nM down vs BT474 DMSO
C1orf116	3.26185e-05	-3.84148	BT474 THZ1 250nM down vs BT474 DMSO
TSKU	0.000372235	-3.75983	BT474 THZ1 250nM down vs BT474 DMSO
TBX3	1.19575e-05	-3.74823	BT474 THZ1 250nM down vs BT474 DMSO
GEMIN6	3.60138e-05	-3.74589	BT474 THZ1 250nM down vs BT474 DMSO
MICALCL	8.6438e-05	-3.73162	BT474 THZ1 250nM down vs BT474 DMSO
CX3CL1	0.000100736	-3.73035	BT474 THZ1 250nM down vs BT474 DMSO
NCOA6	1.06009e-06	-3.72567	BT474 THZ1 250nM down vs BT474 DMSO
C1orf203	4.64625e-05	-3.71136	BT474 THZ1 250nM down vs BT474 DMSO
CBX2	1.38388e-05	-3.7105	BT474 THZ1 250nM down vs BT474 DMSO
IRF1	0.000191036	-3.70972	BT474 THZ1 250nM down vs BT474 DMSO
WDR67	7.74732e-05	-3.70798	BT474 THZ1 250nM down vs BT474 DMSO
SPATA2L	5.25693e-06	-3.69625	BT474 THZ1 250nM down vs BT474 DMSO
C22orf29	2.55288e-05	-3.6736	BT474 THZ1 250nM down vs BT474 DMSO
PRDM4	0.000359484	-3.67258	BT474 THZ1 250nM down vs BT474 DMSO
C12orf65	0.000345109	-3.66642	BT474 THZ1 250nM down vs BT474 DMSO
REXO4	3.96597e-06	-3.65271	BT474 THZ1 250nM down vs BT474 DMSO
UTP14C	0.000185609	-3.64006	BT474 THZ1 250nM down vs BT474 DMSO
HSPC157	8.98809e-05	-3.63599	BT474 THZ1 250nM down vs BT474 DMSO
ZNF319	9.00016e-05	-3.60884	BT474 THZ1 250nM down vs BT474 DMSO
LMCD1	0.000411024	-3.60339	BT474 THZ1 250nM down vs BT474 DMSO
C7orf49	0.000364201	-3.6013	BT474 THZ1 250nM down vs BT474 DMSO
FHDC1	6.88093e-05	-3.59195	BT474 THZ1 250nM down vs BT474 DMSO
C17orf71	0.000171676	-3.58491	BT474 THZ1 250nM down vs BT474 DMSO
CNO	0.00237498	-3.58376	BT474 THZ1 250nM down vs BT474 DMSO
PCF11	0.000626176	-3.55877	BT474 THZ1 250nM down vs BT474 DMSO
ANKRD57	0.000163317	-3.55808	BT474 THZ1 250nM down vs BT474 DMSO
TRIM47	0.00176592	-3.55576	BT474 THZ1 250nM down vs BT474 DMSO
TFAP2A	1.71727e-06	-3.55083	BT474 THZ1 250nM down vs BT474 DMSO
TXNIP	0.000102924	-3.54407	BT474 THZ1 250nM down vs BT474 DMSO
MIS12	2.41555e-06	-3.53221	BT474 THZ1 250nM down vs BT474 DMSO
LOC100132715	2.40501e-05	-3.52874	BT474 THZ1 250nM down vs BT474 DMSO
ZNF823	0.000442483	-3.52523	BT474 THZ1 250nM down vs BT474 DMSO
SPRED2	0.000900842	-3.51789	BT474 THZ1 250nM down vs BT474 DMSO
SLC16A14	4.15097e-06	-3.51295	BT474 THZ1 250nM down vs BT474 DMSO
ZNF250	6.91985e-06	-3.50651	BT474 THZ1 250nM down vs BT474 DMSO
RNF43	0.000165485	-3.49191	BT474 THZ1 250nM down vs BT474 DMSO
ZNF295	0.00125307	-3.48977	BT474 THZ1 250nM down vs BT474 DMSO
PLEKHF1	0.000314489	-3.48701	BT474 THZ1 250nM down vs BT474 DMSO
NCOA5	2.73545e-05	-3.48673	BT474 THZ1 250nM down vs BT474 DMSO
ZNF653	0.000248454	-3.48247	BT474 THZ1 250nM down vs BT474 DMSO
ZFP3	9.12733e-05	-3.48074	BT474 THZ1 250nM down vs BT474 DMSO
ZHX2	8.23954e-07	-3.48024	BT474 THZ1 250nM down vs BT474 DMSO
GRHL2	0.000866214	-3.45826	BT474 THZ1 250nM down vs BT474 DMSO
LOC148413	3.29529e-05	-3.45353	BT474 THZ1 250nM down vs BT474 DMSO
TNFRSF1A	1.30183e-05	-3.44835	BT474 THZ1 250nM down vs BT474 DMSO
TICAM2	0.000157818	-3.44449	BT474 THZ1 250nM down vs BT474 DMSO
PLAGL2	0.000397362	-3.44449	BT474 THZ1 250nM down vs BT474 DMSO
C9orf69	0.00110423	-3.4418	BT474 THZ1 250nM down vs BT474 DMSO
ZNF649	0.000992648	-3.4412	BT474 THZ1 250nM down vs BT474 DMSO
GPN2	0.000132747	-3.43023	BT474 THZ1 250nM down vs BT474 DMSO
RIPK1	0.000510971	-3.42594	BT474 THZ1 250nM down vs BT474 DMSO
KRT80	7.59943e-05	-3.42453	BT474 THZ1 250nM down vs BT474 DMSO
DHX32	5.97003e-05	-3.42383	BT474 THZ1 250nM down vs BT474 DMSO
DOLK	6.89829e-05	-3.41475	BT474 THZ1 250nM down vs BT474 DMSO
SIX4	6.29958e-05	-3.40149	BT474 THZ1 250nM down vs BT474 DMSO
HERPUD1	0.000115103	-3.39834	BT474 THZ1 250nM down vs BT474 DMSO
ZNF20	1.02114e-06	-3.39341	BT474 THZ1 250nM down vs BT474 DMSO
BCL3	0.000130921	-3.39045	BT474 THZ1 250nM down vs BT474 DMSO
TMEM60	4.28148e-06	-3.39027	BT474 THZ1 250nM down vs BT474 DMSO
TMEM55B	6.5583e-05	-3.38552	BT474 THZ1 250nM down vs BT474 DMSO
ZNF17	8.91806e-05	-3.37754	BT474 THZ1 250nM down vs BT474 DMSO
ZFP36L2	0.000706469	-3.37475	BT474 THZ1 250nM down vs BT474 DMSO
ZNF518B	0.00113398	-3.35838	BT474 THZ1 250nM down vs BT474 DMSO
NUDT18	0.000126049	-3.35306	BT474 THZ1 250nM down vs BT474 DMSO
ZFP36	0.000747702	-3.35203	BT474 THZ1 250nM down vs BT474 DMSO
TRIB3	2.15807e-06	-3.35033	BT474 THZ1 250nM down vs BT474 DMSO
MYC	0.00361337	-3.34922	BT474 THZ1 250nM down vs BT474 DMSO
HEY2	0.000243995	-3.3465	BT474 THZ1 250nM down vs BT474 DMSO
ZSWIM1	2.11408e-06	-3.33891	BT474 THZ1 250nM down vs BT474 DMSO
FAM110B	0.000787578	-3.33008	BT474 THZ1 250nM down vs BT474 DMSO
FLJ35767	0.000350066	-3.32544	BT474 THZ1 250nM down vs BT474 DMSO
GATA3	0.000150295	-3.32272	BT474 THZ1 250nM down vs BT474 DMSO
ZBTB46	0.000715579	-3.31337	BT474 THZ1 250nM down vs BT474 DMSO
C9orf152	1.8086e-05	-3.30835	BT474 THZ1 250nM down vs BT474 DMSO
SIRT4	0.00125883	-3.30757	BT474 THZ1 250nM down vs BT474 DMSO
ZNF672	4.62695e-05	-3.28427	BT474 THZ1 250nM down vs BT474 DMSO
RAXL1	3.7683e-05	-3.27893	BT474 THZ1 250nM down vs BT474 DMSO
C14orf32	0.000520639	-3.27733	BT474 THZ1 250nM down vs BT474 DMSO
C14orf104	0.000270922	-3.27691	BT474 THZ1 250nM down vs BT474 DMSO
KIAA0892	0.00119903	-3.2724	BT474 THZ1 250nM down vs BT474 DMSO
SURF6	2.31582e-06	-3.26756	BT474 THZ1 250nM down vs BT474 DMSO
EFNB2	0.000224389	-3.26623	BT474 THZ1 250nM down vs BT474 DMSO
LOC25845	2.34873e-05	-3.25176	BT474 THZ1 250nM down vs BT474 DMSO
ZCCHC14	9.25202e-06	-3.25043	BT474 THZ1 250nM down vs BT474 DMSO
ZFPM1	2.73681e-05	-3.24239	BT474 THZ1 250nM down vs BT474 DMSO
FLJ23152	3.974e-05	-3.24085	BT474 THZ1 250nM down vs BT474 DMSO
CDKN1B	0.000480882	-3.23355	BT474 THZ1 250nM down vs BT474 DMSO
EXOSC3	9.20548e-06	-3.22923	BT474 THZ1 250nM down vs BT474 DMSO
CDR2L	2.46948e-05	-3.21799	BT474 THZ1 250nM down vs BT474 DMSO
FGD5	0.000701963	-3.21794	BT474 THZ1 250nM down vs BT474 DMSO
SUV39H1	3.28016e-06	-3.21309	BT474 THZ1 250nM down vs BT474 DMSO
EFNA4	6.42749e-05	-3.20676	BT474 THZ1 250nM down vs BT474 DMSO
MYB	2.16242e-05	-3.20167	BT474 THZ1 250nM down vs BT474 DMSO
KHNYN	8.76616e-05	-3.18723	BT474 THZ1 250nM down vs BT474 DMSO
C3orf19	9.26415e-05	-3.18335	BT474 THZ1 250nM down vs BT474 DMSO
INTS5	3.26673e-05	-3.17212	BT474 THZ1 250nM down vs BT474 DMSO
C16orf53	1.58885e-05	-3.16176	BT474 THZ1 250nM down vs BT474 DMSO
BCL2L13	3.01618e-05	-3.15261	BT474 THZ1 250nM down vs BT474 DMSO
ZC3H5	3.59147e-05	-3.14991	BT474 THZ1 250nM down vs BT474 DMSO
ZNF425	8.36425e-05	-3.14794	BT474 THZ1 250nM down vs BT474 DMSO
SETDB1	0.000935327	-3.14081	BT474 THZ1 250nM down vs BT474 DMSO
IRF2BP2	4.06532e-05	-3.13191	BT474 THZ1 250nM down vs BT474 DMSO
SSH2	1.60004e-05	-3.12912	BT474 THZ1 250nM down vs BT474 DMSO
CYP1A2	0.000844146	-3.11571	BT474 THZ1 250nM down vs BT474 DMSO
AURKA	2.03144e-05	-3.10974	BT474 THZ1 250nM down vs BT474 DMSO
SYT17	2.29886e-05	-3.10342	BT474 THZ1 250nM down vs BT474 DMSO
SDHAF1	2.5051e-05	-3.10023	BT474 THZ1 250nM down vs BT474 DMSO
JOSD1	6.04055e-05	-3.09806	BT474 THZ1 250nM down vs BT474 DMSO
FEM1A	6.45177e-06	-3.095	BT474 THZ1 250nM down vs BT474 DMSO
SIX5	3.57153e-06	-3.09472	BT474 THZ1 250nM down vs BT474 DMSO
IL8	5.77148e-05	-3.0932	BT474 THZ1 250nM down vs BT474 DMSO
TRAF3IP2	1.44088e-05	-3.09183	BT474 THZ1 250nM down vs BT474 DMSO
PRAGMIN	2.1556e-06	-3.09179	BT474 THZ1 250nM down vs BT474 DMSO
LOC401431	0.00020456	-3.09131	BT474 THZ1 250nM down vs BT474 DMSO
C8orf51	0.000184518	-3.09105	BT474 THZ1 250nM down vs BT474 DMSO
ZC3HC1	1.81633e-05	-3.08206	BT474 THZ1 250nM down vs BT474 DMSO
ZNF302	6.13475e-05	-3.07973	BT474 THZ1 250nM down vs BT474 DMSO
ZNF616	0.000412398	-3.06936	BT474 THZ1 250nM down vs BT474 DMSO
C9orf23	5.126e-05	-3.05534	BT474 THZ1 250nM down vs BT474 DMSO
JUND	1.26902e-06	-3.05064	BT474 THZ1 250nM down vs BT474 DMSO
ZNF212	6.95727e-06	-3.04333	BT474 THZ1 250nM down vs BT474 DMSO
CDT1	3.90855e-06	-3.04324	BT474 THZ1 250nM down vs BT474 DMSO
CSTF3	3.36395e-05	-3.04198	BT474 THZ1 250nM down vs BT474 DMSO
IQCC	0.0032516	-3.02953	BT474 THZ1 250nM down vs BT474 DMSO
MED7	0.00162955	-3.02933	BT474 THZ1 250nM down vs BT474 DMSO
FLJ10374	0.000514103	-3.02535	BT474 THZ1 250nM down vs BT474 DMSO
PHF15	0.000137909	-3.02112	BT474 THZ1 250nM down vs BT474 DMSO
APPBP2	2.39796e-06	-3.0168	BT474 THZ1 250nM down vs BT474 DMSO
B3GALT6	2.3533e-05	-3.01291	BT474 THZ1 250nM down vs BT474 DMSO
ZBTB45	1.99334e-06	-3.01208	BT474 THZ1 250nM down vs BT474 DMSO
SLITRK6	0.000743259	-3.0065	BT474 THZ1 250nM down vs BT474 DMSO
ZNF16	0.000429462	-3.00376	BT474 THZ1 250nM down vs BT474 DMSO
EFNA1	4.29183e-05	-3.00077	BT474 THZ1 250nM down vs BT474 DMSO
RDH14	0.000111806	-2.99584	BT474 THZ1 250nM down vs BT474 DMSO
VAV3	0.000245846	-2.99214	BT474 THZ1 250nM down vs BT474 DMSO
EIF4ENIF1	2.54318e-05	-2.99111	BT474 THZ1 250nM down vs BT474 DMSO
DOLPP1	2.33982e-05	-2.989	BT474 THZ1 250nM down vs BT474 DMSO
GLTSCR1	0.000487353	-2.98551	BT474 THZ1 250nM down vs BT474 DMSO
ATRIP	0.000982318	-2.9748	BT474 THZ1 250nM down vs BT474 DMSO
UIMC1	3.81458e-05	-2.97475	BT474 THZ1 250nM down vs BT474 DMSO
PRRT3	1.63464e-05	-2.9736	BT474 THZ1 250nM down vs BT474 DMSO
CCDC16	5.32001e-06	-2.97202	BT474 THZ1 250nM down vs BT474 DMSO
C7orf36	0.000926866	-2.97146	BT474 THZ1 250nM down vs BT474 DMSO
STC2	3.11307e-05	-2.9707	BT474 THZ1 250nM down vs BT474 DMSO
CDC42EP4	7.37193e-06	-2.96649	BT474 THZ1 250nM down vs BT474 DMSO
LOC401233	4.53453e-05	-2.96635	BT474 THZ1 250nM down vs BT474 DMSO
ZNF137	0.000125181	-2.96392	BT474 THZ1 250nM down vs BT474 DMSO
FFAR2	5.90652e-05	-2.96089	BT474 THZ1 250nM down vs BT474 DMSO
SPSB2	0.00335041	-2.95876	BT474 THZ1 250nM down vs BT474 DMSO
KLF6	1.96969e-05	-2.94877	BT474 THZ1 250nM down vs BT474 DMSO
ZNF35	0.00135648	-2.94655	BT474 THZ1 250nM down vs BT474 DMSO
C2CD2	5.29476e-05	-2.94497	BT474 THZ1 250nM down vs BT474 DMSO
C17orf90	7.48265e-06	-2.94133	BT474 THZ1 250nM down vs BT474 DMSO
PTCD1	2.66517e-05	-2.93969	BT474 THZ1 250nM down vs BT474 DMSO
EDN1	0.000474885	-2.93776	BT474 THZ1 250nM down vs BT474 DMSO
LOC253039	0.000187157	-2.93735	BT474 THZ1 250nM down vs BT474 DMSO
BBS10	0.000644159	-2.93394	BT474 THZ1 250nM down vs BT474 DMSO
RASL11B	0.000855111	-2.93078	BT474 THZ1 250nM down vs BT474 DMSO
ZNF7	0.000142647	-2.93049	BT474 THZ1 250nM down vs BT474 DMSO
ZNHIT2	0.000475894	-2.92786	BT474 THZ1 250nM down vs BT474 DMSO
ID3	6.76431e-05	-2.92645	BT474 THZ1 250nM down vs BT474 DMSO
ORC5L	2.11446e-05	-2.92099	BT474 THZ1 250nM down vs BT474 DMSO
C2orf55	2.36029e-05	-2.91922	BT474 THZ1 250nM down vs BT474 DMSO
RSBN1	0.00108832	-2.91489	BT474 THZ1 250nM down vs BT474 DMSO
ZNF526	1.31185e-05	-2.91052	BT474 THZ1 250nM down vs BT474 DMSO
SPRY1	0.000340377	-2.90702	BT474 THZ1 250nM down vs BT474 DMSO
CABLES1	0.000290907	-2.90426	BT474 THZ1 250nM down vs BT474 DMSO
TWIST1	7.66739e-06	-2.90359	BT474 THZ1 250nM down vs BT474 DMSO
RNMTL1	9.09407e-06	-2.89894	BT474 THZ1 250nM down vs BT474 DMSO
FRAT2	1.15943e-05	-2.89746	BT474 THZ1 250nM down vs BT474 DMSO
FLRT3	0.000113332	-2.8893	BT474 THZ1 250nM down vs BT474 DMSO
TAF5	0.000766359	-2.88922	BT474 THZ1 250nM down vs BT474 DMSO
E2F2	7.59825e-05	-2.88817	BT474 THZ1 250nM down vs BT474 DMSO
C8orf55	4.60082e-05	-2.88131	BT474 THZ1 250nM down vs BT474 DMSO
HYLS1	0.00141897	-2.88112	BT474 THZ1 250nM down vs BT474 DMSO
C10orf6	0.000426231	-2.87337	BT474 THZ1 250nM down vs BT474 DMSO
ZNF629	0.00010996	-2.8731	BT474 THZ1 250nM down vs BT474 DMSO
TMEM185B	0.000963487	-2.87282	BT474 THZ1 250nM down vs BT474 DMSO
USP37	0.00316169	-2.86924	BT474 THZ1 250nM down vs BT474 DMSO
ZNF217	0.00315405	-2.86727	BT474 THZ1 250nM down vs BT474 DMSO
IMP3	0.000124038	-2.86717	BT474 THZ1 250nM down vs BT474 DMSO
C5orf37	1.49858e-05	-2.86583	BT474 THZ1 250nM down vs BT474 DMSO
NUP62	6.17386e-05	-2.86556	BT474 THZ1 250nM down vs BT474 DMSO
SNHG7	0.000313763	-2.86492	BT474 THZ1 250nM down vs BT474 DMSO
C11orf24	0.00104867	-2.86356	BT474 THZ1 250nM down vs BT474 DMSO
PDX1	0.000226609	-2.86029	BT474 THZ1 250nM down vs BT474 DMSO
DUSP16	0.000349649	-2.85887	BT474 THZ1 250nM down vs BT474 DMSO
SHROOM3	2.2529e-05	-2.85434	BT474 THZ1 250nM down vs BT474 DMSO
C20orf20	1.51605e-05	-2.85194	BT474 THZ1 250nM down vs BT474 DMSO
KRBA1	1.44721e-05	-2.84992	BT474 THZ1 250nM down vs BT474 DMSO
ZNRF3	6.90308e-05	-2.8479	BT474 THZ1 250nM down vs BT474 DMSO
TERF2	4.38744e-05	-2.84491	BT474 THZ1 250nM down vs BT474 DMSO
PAK6	0.00199073	-2.84175	BT474 THZ1 250nM down vs BT474 DMSO
CSNK2A2	3.98173e-05	-2.83857	BT474 THZ1 250nM down vs BT474 DMSO
C5orf54	0.00100655	-2.83491	BT474 THZ1 250nM down vs BT474 DMSO
TNS3	0.000345611	-2.8313	BT474 THZ1 250nM down vs BT474 DMSO
ZNF30	4.33846e-05	-2.82549	BT474 THZ1 250nM down vs BT474 DMSO
DDX28	1.69963e-05	-2.82145	BT474 THZ1 250nM down vs BT474 DMSO
SHISA2	0.000503832	-2.82085	BT474 THZ1 250nM down vs BT474 DMSO
EXOSC4	0.00145335	-2.81484	BT474 THZ1 250nM down vs BT474 DMSO
ZFP90	3.03346e-06	-2.81262	BT474 THZ1 250nM down vs BT474 DMSO
S1PR3	0.000197507	-2.81127	BT474 THZ1 250nM down vs BT474 DMSO
OKL38	3.76081e-05	-2.81009	BT474 THZ1 250nM down vs BT474 DMSO
SLC38A2	0.000225647	-2.8082	BT474 THZ1 250nM down vs BT474 DMSO
MAP3K8	0.00553052	-2.79726	BT474 THZ1 250nM down vs BT474 DMSO
TMEM203	5.8379e-05	-2.79611	BT474 THZ1 250nM down vs BT474 DMSO
RNF216	5.07311e-06	-2.79519	BT474 THZ1 250nM down vs BT474 DMSO
DNAJB1	9.85631e-05	-2.79213	BT474 THZ1 250nM down vs BT474 DMSO
SRF	2.54838e-05	-2.79189	BT474 THZ1 250nM down vs BT474 DMSO
POM121C	3.54523e-05	-2.79154	BT474 THZ1 250nM down vs BT474 DMSO
TRIM26	0.000129874	-2.7908	BT474 THZ1 250nM down vs BT474 DMSO
CCDC55	0.00062281	-2.77796	BT474 THZ1 250nM down vs BT474 DMSO
DKFZP564O0523	0.0117779	-2.77789	BT474 THZ1 250nM down vs BT474 DMSO
CKAP2L	0.000495172	-2.77624	BT474 THZ1 250nM down vs BT474 DMSO
BTN2A1	0.0019216	-2.77451	BT474 THZ1 250nM down vs BT474 DMSO
SNIP1	0.000670755	-2.7734	BT474 THZ1 250nM down vs BT474 DMSO
ZMIZ1	0.000117432	-2.77301	BT474 THZ1 250nM down vs BT474 DMSO
TRIM11	6.72515e-05	-2.77242	BT474 THZ1 250nM down vs BT474 DMSO
ARHGEF5	0.000257801	-2.76956	BT474 THZ1 250nM down vs BT474 DMSO
CRSP9	0.000133202	-2.76426	BT474 THZ1 250nM down vs BT474 DMSO
TTC4	2.36143e-05	-2.76245	BT474 THZ1 250nM down vs BT474 DMSO
XBP1	0.000119724	-2.75902	BT474 THZ1 250nM down vs BT474 DMSO
SH3BP4	0.000117309	-2.75744	BT474 THZ1 250nM down vs BT474 DMSO
WDR5B	0.000103032	-2.75425	BT474 THZ1 250nM down vs BT474 DMSO
GFOD2	0.000356981	-2.74514	BT474 THZ1 250nM down vs BT474 DMSO
SPHK2	5.35717e-05	-2.73993	BT474 THZ1 250nM down vs BT474 DMSO
TFAP2C	5.05443e-05	-2.73647	BT474 THZ1 250nM down vs BT474 DMSO
ZNF791	0.00046998	-2.73233	BT474 THZ1 250nM down vs BT474 DMSO
CYTSA	2.50025e-05	-2.7284	BT474 THZ1 250nM down vs BT474 DMSO
PURB	2.70862e-05	-2.7224	BT474 THZ1 250nM down vs BT474 DMSO
IP6K1	4.77237e-05	-2.72005	BT474 THZ1 250nM down vs BT474 DMSO
RBM15B	0.00358737	-2.71835	BT474 THZ1 250nM down vs BT474 DMSO
ZNF416	0.000839369	-2.71312	BT474 THZ1 250nM down vs BT474 DMSO
SMARCAL1	0.000144918	-2.71056	BT474 THZ1 250nM down vs BT474 DMSO
NDE1	6.77307e-07	-2.70256	BT474 THZ1 250nM down vs BT474 DMSO
C19orf48	2.15279e-06	-2.70188	BT474 THZ1 250nM down vs BT474 DMSO
CENPBD1	0.000244257	-2.69768	BT474 THZ1 250nM down vs BT474 DMSO
HEXIM2	0.000709008	-2.69125	BT474 THZ1 250nM down vs BT474 DMSO
SMYD4	7.47265e-05	-2.68913	BT474 THZ1 250nM down vs BT474 DMSO
INTS6	0.000460042	-2.68875	BT474 THZ1 250nM down vs BT474 DMSO
ZNF415	0.00339447	-2.68788	BT474 THZ1 250nM down vs BT474 DMSO
TINF2	0.00180765	-2.6876	BT474 THZ1 250nM down vs BT474 DMSO
TRIM68	0.000972978	-2.68694	BT474 THZ1 250nM down vs BT474 DMSO
ANKRD50	0.00159134	-2.6848	BT474 THZ1 250nM down vs BT474 DMSO
KIAA0232	0.00488316	-2.68397	BT474 THZ1 250nM down vs BT474 DMSO
MTHFSD	0.00387031	-2.68257	BT474 THZ1 250nM down vs BT474 DMSO
MXD4	1.74824e-05	-2.68147	BT474 THZ1 250nM down vs BT474 DMSO
EFS	0.00016798	-2.68083	BT474 THZ1 250nM down vs BT474 DMSO
SLC35B3	0.000295175	-2.6741	BT474 THZ1 250nM down vs BT474 DMSO
PPP1R3F	0.00729828	-2.67168	BT474 THZ1 250nM down vs BT474 DMSO
C2orf42	9.56981e-06	-2.67083	BT474 THZ1 250nM down vs BT474 DMSO
UBE2Q1	0.000973993	-2.66382	BT474 THZ1 250nM down vs BT474 DMSO
CHST15	3.55592e-05	-2.66197	BT474 THZ1 250nM down vs BT474 DMSO
STK40	7.72502e-05	-2.66117	BT474 THZ1 250nM down vs BT474 DMSO
RBM23	2.03283e-05	-2.65911	BT474 THZ1 250nM down vs BT474 DMSO
THAP11	0.000237345	-2.65898	BT474 THZ1 250nM down vs BT474 DMSO
HES1	7.91164e-06	-2.65708	BT474 THZ1 250nM down vs BT474 DMSO
ZBTB9	0.000581823	-2.65699	BT474 THZ1 250nM down vs BT474 DMSO
ZNF613	0.000668151	-2.65007	BT474 THZ1 250nM down vs BT474 DMSO
TIGD7	8.93277e-07	-2.64659	BT474 THZ1 250nM down vs BT474 DMSO
TRIL	2.27684e-05	-2.64595	BT474 THZ1 250nM down vs BT474 DMSO
LOC124512	2.62972e-05	-2.64313	BT474 THZ1 250nM down vs BT474 DMSO
BTBD12	0.000157512	-2.64239	BT474 THZ1 250nM down vs BT474 DMSO
HJURP	1.2423e-05	-2.63981	BT474 THZ1 250nM down vs BT474 DMSO
ARPM1	0.00298961	-2.6394	BT474 THZ1 250nM down vs BT474 DMSO
POGK	0.00014968	-2.63938	BT474 THZ1 250nM down vs BT474 DMSO
LOC730316	6.96641e-05	-2.63789	BT474 THZ1 250nM down vs BT474 DMSO
RWDD2A	0.000240713	-2.62855	BT474 THZ1 250nM down vs BT474 DMSO
PPRC1	2.10405e-06	-2.62264	BT474 THZ1 250nM down vs BT474 DMSO
SHRM	2.12204e-05	-2.62247	BT474 THZ1 250nM down vs BT474 DMSO
ZNF274	2.92327e-05	-2.61771	BT474 THZ1 250nM down vs BT474 DMSO
VPS37C	3.40136e-05	-2.61716	BT474 THZ1 250nM down vs BT474 DMSO
TGIF2	0.00250651	-2.61224	BT474 THZ1 250nM down vs BT474 DMSO
SCYL3	5.06611e-05	-2.61117	BT474 THZ1 250nM down vs BT474 DMSO
EPN3	0.00278151	-2.61092	BT474 THZ1 250nM down vs BT474 DMSO
TRMT12	0.000106583	-2.60985	BT474 THZ1 250nM down vs BT474 DMSO
NUPL2	0.000135015	-2.60637	BT474 THZ1 250nM down vs BT474 DMSO
ZNF324	0.0025606	-2.6006	BT474 THZ1 250nM down vs BT474 DMSO
C20orf134	0.00318474	-2.59968	BT474 THZ1 250nM down vs BT474 DMSO
SP1	0.000537366	-2.59597	BT474 THZ1 250nM down vs BT474 DMSO
SIRPA	0.000480953	-2.59365	BT474 THZ1 250nM down vs BT474 DMSO
IRX3	6.94152e-06	-2.59059	BT474 THZ1 250nM down vs BT474 DMSO
ZCCHC8	0.00130063	-2.59022	BT474 THZ1 250nM down vs BT474 DMSO
CDC20	1.26078e-05	-2.58594	BT474 THZ1 250nM down vs BT474 DMSO
ZNF564	0.00358033	-2.5857	BT474 THZ1 250nM down vs BT474 DMSO
ANKRD49	5.63477e-05	-2.58377	BT474 THZ1 250nM down vs BT474 DMSO
LIN7B	0.00295996	-2.58343	BT474 THZ1 250nM down vs BT474 DMSO
TAF4	0.000819693	-2.58217	BT474 THZ1 250nM down vs BT474 DMSO
TRAPPC2P1	0.00114278	-2.58136	BT474 THZ1 250nM down vs BT474 DMSO
ZNF784	0.00100978	-2.58057	BT474 THZ1 250nM down vs BT474 DMSO
NDC80	0.00142556	-2.58022	BT474 THZ1 250nM down vs BT474 DMSO
ZBTB3	0.00108061	-2.57987	BT474 THZ1 250nM down vs BT474 DMSO
PPP1R3D	0.00308239	-2.57968	BT474 THZ1 250nM down vs BT474 DMSO
FAM86C	0.00425696	-2.57239	BT474 THZ1 250nM down vs BT474 DMSO
CCM2	6.56828e-05	-2.56811	BT474 THZ1 250nM down vs BT474 DMSO
ITPRIP	0.00131032	-2.56792	BT474 THZ1 250nM down vs BT474 DMSO
TSPYL3	0.000474473	-2.56698	BT474 THZ1 250nM down vs BT474 DMSO
XYLT2	2.04935e-05	-2.56663	BT474 THZ1 250nM down vs BT474 DMSO
ABLIM2	0.00255225	-2.56648	BT474 THZ1 250nM down vs BT474 DMSO
IL10RB	1.31209e-05	-2.56529	BT474 THZ1 250nM down vs BT474 DMSO
HSPBAP1	0.00483636	-2.56078	BT474 THZ1 250nM down vs BT474 DMSO
ID1	1.26951e-05	-2.55972	BT474 THZ1 250nM down vs BT474 DMSO
FBXO28	0.00047557	-2.55635	BT474 THZ1 250nM down vs BT474 DMSO
LOC643888	8.35133e-05	-2.55389	BT474 THZ1 250nM down vs BT474 DMSO
RAB40C	3.58626e-06	-2.55227	BT474 THZ1 250nM down vs BT474 DMSO
TIGD2	0.00015102	-2.54591	BT474 THZ1 250nM down vs BT474 DMSO
TUBD1	0.000973503	-2.544	BT474 THZ1 250nM down vs BT474 DMSO
ZC3H3	1.11929e-06	-2.54386	BT474 THZ1 250nM down vs BT474 DMSO
ZNF189	0.000601919	-2.54245	BT474 THZ1 250nM down vs BT474 DMSO
TGIF1	0.000773274	-2.5415	BT474 THZ1 250nM down vs BT474 DMSO
HSPA1L	0.000991692	-2.53976	BT474 THZ1 250nM down vs BT474 DMSO
ZC3H10	0.000139187	-2.5386	BT474 THZ1 250nM down vs BT474 DMSO
ARID1A	0.000355052	-2.53706	BT474 THZ1 250nM down vs BT474 DMSO
PRR3	0.000302422	-2.5368	BT474 THZ1 250nM down vs BT474 DMSO
SPEN	4.67679e-05	-2.53404	BT474 THZ1 250nM down vs BT474 DMSO
ZNF135	0.000559608	-2.53277	BT474 THZ1 250nM down vs BT474 DMSO
SPDEF	0.000100732	-2.53261	BT474 THZ1 250nM down vs BT474 DMSO
C14orf131	1.0876e-05	-2.53121	BT474 THZ1 250nM down vs BT474 DMSO
RCAN1	1.3609e-05	-2.5292	BT474 THZ1 250nM down vs BT474 DMSO
ZNF696	0.000866542	-2.52572	BT474 THZ1 250nM down vs BT474 DMSO
C7orf25	7.99145e-05	-2.52402	BT474 THZ1 250nM down vs BT474 DMSO
ADPRHL2	6.33435e-05	-2.52264	BT474 THZ1 250nM down vs BT474 DMSO
DLX3	0.000161696	-2.52203	BT474 THZ1 250nM down vs BT474 DMSO
LOC645249	0.00145691	-2.52129	BT474 THZ1 250nM down vs BT474 DMSO
PHOSPHO2	0.0100712	-2.52094	BT474 THZ1 250nM down vs BT474 DMSO
POLR3C	0.000103247	-2.5186	BT474 THZ1 250nM down vs BT474 DMSO
MYCN	0.00018027	-2.51686	BT474 THZ1 250nM down vs BT474 DMSO
ARMC7	0.000284857	-2.51332	BT474 THZ1 250nM down vs BT474 DMSO
PUS1	3.32519e-05	-2.51289	BT474 THZ1 250nM down vs BT474 DMSO
ATF4	1.01831e-05	-2.50659	BT474 THZ1 250nM down vs BT474 DMSO
BANP	3.92232e-07	-2.506	BT474 THZ1 250nM down vs BT474 DMSO
B3GALT4	0.00798674	-2.50357	BT474 THZ1 250nM down vs BT474 DMSO
UNC50	0.00028213	-2.50238	BT474 THZ1 250nM down vs BT474 DMSO
ASCL2	1.25243e-05	-2.50181	BT474 THZ1 250nM down vs BT474 DMSO
UFSP1	0.000456243	-2.50052	BT474 THZ1 250nM down vs BT474 DMSO
PLK2	0.000921757	-2.49823	BT474 THZ1 250nM down vs BT474 DMSO
TOPBP1	1.87442e-05	-2.49768	BT474 THZ1 250nM down vs BT474 DMSO
MAP3K5	0.00563095	-2.49734	BT474 THZ1 250nM down vs BT474 DMSO
C19orf52	0.000608818	-2.49538	BT474 THZ1 250nM down vs BT474 DMSO
LOC402377	0.027353	-2.49276	BT474 THZ1 250nM down vs BT474 DMSO
LOC728431	0.000497709	-2.49067	BT474 THZ1 250nM down vs BT474 DMSO
RP9	0.00043733	-2.49024	BT474 THZ1 250nM down vs BT474 DMSO
MBP	1.55947e-05	-2.48485	BT474 THZ1 250nM down vs BT474 DMSO
AXUD1	5.43105e-06	-2.48291	BT474 THZ1 250nM down vs BT474 DMSO
MRPL36	6.69693e-05	-2.48287	BT474 THZ1 250nM down vs BT474 DMSO
SLC2A10	1.803e-05	-2.47949	BT474 THZ1 250nM down vs BT474 DMSO
FOXD1	0.00715536	-2.47844	BT474 THZ1 250nM down vs BT474 DMSO
SETD1B	5.8855e-05	-2.47793	BT474 THZ1 250nM down vs BT474 DMSO
IRS1	0.000459914	-2.47719	BT474 THZ1 250nM down vs BT474 DMSO
LOC100131261	0.000203263	-2.47595	BT474 THZ1 250nM down vs BT474 DMSO
ZNF615	0.000910926	-2.47595	BT474 THZ1 250nM down vs BT474 DMSO
CENPA	0.000136963	-2.47556	BT474 THZ1 250nM down vs BT474 DMSO
NUP37	3.86147e-05	-2.4725	BT474 THZ1 250nM down vs BT474 DMSO
MYNN	0.000134616	-2.47227	BT474 THZ1 250nM down vs BT474 DMSO
LOC650803	0.00108463	-2.47132	BT474 THZ1 250nM down vs BT474 DMSO
ZNF232	5.30592e-06	-2.47033	BT474 THZ1 250nM down vs BT474 DMSO
HIVEP1	0.000204979	-2.46747	BT474 THZ1 250nM down vs BT474 DMSO
NIF3L1	0.0003634	-2.46741	BT474 THZ1 250nM down vs BT474 DMSO
FLJ20021	6.32195e-06	-2.46637	BT474 THZ1 250nM down vs BT474 DMSO
PPP1R3C	0.000316496	-2.46559	BT474 THZ1 250nM down vs BT474 DMSO
LOC284023	0.00216744	-2.4612	BT474 THZ1 250nM down vs BT474 DMSO
C19orf44	0.000711187	-2.46022	BT474 THZ1 250nM down vs BT474 DMSO
RFWD3	9.9054e-05	-2.45659	BT474 THZ1 250nM down vs BT474 DMSO
ATOH8	0.00634546	-2.45487	BT474 THZ1 250nM down vs BT474 DMSO
RHOB	0.000145094	-2.45382	BT474 THZ1 250nM down vs BT474 DMSO
TMEM5	2.20652e-05	-2.45245	BT474 THZ1 250nM down vs BT474 DMSO
KLHL20	0.000431712	-2.45053	BT474 THZ1 250nM down vs BT474 DMSO
MUL1	0.000145422	-2.44825	BT474 THZ1 250nM down vs BT474 DMSO
EID2	0.00051214	-2.44168	BT474 THZ1 250nM down vs BT474 DMSO
PLEKHH3	4.917e-05	-2.44138	BT474 THZ1 250nM down vs BT474 DMSO
C15orf57	5.20024e-06	-2.44112	BT474 THZ1 250nM down vs BT474 DMSO
DTX2	5.97989e-05	-2.44059	BT474 THZ1 250nM down vs BT474 DMSO
SLC25A28	0.000101906	-2.43756	BT474 THZ1 250nM down vs BT474 DMSO
C8orf30B	0.000613774	-2.41833	BT474 THZ1 250nM down vs BT474 DMSO
TDRD7	7.85971e-05	-2.41654	BT474 THZ1 250nM down vs BT474 DMSO
TIMM22	0.000151558	-2.41418	BT474 THZ1 250nM down vs BT474 DMSO
KIAA0261	0.000199358	-2.41085	BT474 THZ1 250nM down vs BT474 DMSO
TMEM86A	0.000776981	-2.4106	BT474 THZ1 250nM down vs BT474 DMSO
FAM131A	0.00014341	-2.41017	BT474 THZ1 250nM down vs BT474 DMSO
ZNFX1	5.34608e-05	-2.4064	BT474 THZ1 250nM down vs BT474 DMSO
ZBTB24	5.35884e-06	-2.40616	BT474 THZ1 250nM down vs BT474 DMSO
PLEKHG3	2.5806e-05	-2.40468	BT474 THZ1 250nM down vs BT474 DMSO
ZMYND19	0.000498812	-2.40456	BT474 THZ1 250nM down vs BT474 DMSO
CRTC3	0.000245323	-2.40435	BT474 THZ1 250nM down vs BT474 DMSO
ZNF193	0.00489185	-2.40247	BT474 THZ1 250nM down vs BT474 DMSO
CXorf12	0.00563377	-2.40224	BT474 THZ1 250nM down vs BT474 DMSO
CEBPA	0.000248938	-2.40162	BT474 THZ1 250nM down vs BT474 DMSO
LOC650826	0.000537368	-2.39971	BT474 THZ1 250nM down vs BT474 DMSO
PDIK1L	0.00320864	-2.39902	BT474 THZ1 250nM down vs BT474 DMSO
C14orf43	0.000130852	-2.39615	BT474 THZ1 250nM down vs BT474 DMSO
EIF5	6.24894e-05	-2.39526	BT474 THZ1 250nM down vs BT474 DMSO
C10orf78	0.00462302	-2.39444	BT474 THZ1 250nM down vs BT474 DMSO
CYR61	0.000366641	-2.39435	BT474 THZ1 250nM down vs BT474 DMSO
CDC25A	0.000395482	-2.394	BT474 THZ1 250nM down vs BT474 DMSO
DNTTIP1	0.000155861	-2.39288	BT474 THZ1 250nM down vs BT474 DMSO
KLHL12	0.000365394	-2.39121	BT474 THZ1 250nM down vs BT474 DMSO
ZNF350	0.00238113	-2.38843	BT474 THZ1 250nM down vs BT474 DMSO
RNF146	0.0059123	-2.38738	BT474 THZ1 250nM down vs BT474 DMSO
SMCR7L	4.50461e-05	-2.38622	BT474 THZ1 250nM down vs BT474 DMSO
POLD3	0.000109621	-2.38261	BT474 THZ1 250nM down vs BT474 DMSO
BTG2	0.000428032	-2.38216	BT474 THZ1 250nM down vs BT474 DMSO
TRIM27	0.000397941	-2.3773	BT474 THZ1 250nM down vs BT474 DMSO
C14orf80	5.84479e-05	-2.37612	BT474 THZ1 250nM down vs BT474 DMSO
ZNF329	0.000103223	-2.37441	BT474 THZ1 250nM down vs BT474 DMSO
KBTBD11	0.00295661	-2.37284	BT474 THZ1 250nM down vs BT474 DMSO
KIFC1	0.000330377	-2.37238	BT474 THZ1 250nM down vs BT474 DMSO
PUM2	0.00131053	-2.37167	BT474 THZ1 250nM down vs BT474 DMSO
POP7	0.00018751	-2.371	BT474 THZ1 250nM down vs BT474 DMSO
ZNF200	0.000112829	-2.36994	BT474 THZ1 250nM down vs BT474 DMSO
USP42	0.000369314	-2.36916	BT474 THZ1 250nM down vs BT474 DMSO
CUTC	0.000810268	-2.36616	BT474 THZ1 250nM down vs BT474 DMSO
GPR19	0.00505643	-2.36403	BT474 THZ1 250nM down vs BT474 DMSO
SLC16A6	0.00331718	-2.36225	BT474 THZ1 250nM down vs BT474 DMSO
RING1	8.60498e-06	-2.36187	BT474 THZ1 250nM down vs BT474 DMSO
KIAA0182	0.000223368	-2.36179	BT474 THZ1 250nM down vs BT474 DMSO
RXRA	0.000107859	-2.36012	BT474 THZ1 250nM down vs BT474 DMSO
HINFP	8.30649e-05	-2.35984	BT474 THZ1 250nM down vs BT474 DMSO
RRS1	0.00106133	-2.35981	BT474 THZ1 250nM down vs BT474 DMSO
STOX2	5.57059e-05	-2.35905	BT474 THZ1 250nM down vs BT474 DMSO
PPFIBP2	1.15673e-06	-2.35843	BT474 THZ1 250nM down vs BT474 DMSO
BCAR1	0.000708778	-2.35782	BT474 THZ1 250nM down vs BT474 DMSO
MASTL	0.000299644	-2.35691	BT474 THZ1 250nM down vs BT474 DMSO
SIAH1	0.000911866	-2.35662	BT474 THZ1 250nM down vs BT474 DMSO
KLHL22	6.7e-05	-2.35482	BT474 THZ1 250nM down vs BT474 DMSO
ARID2	0.00445969	-2.35459	BT474 THZ1 250nM down vs BT474 DMSO
CHCHD4	5.23243e-06	-2.35419	BT474 THZ1 250nM down vs BT474 DMSO
JPH1	5.56228e-05	-2.35185	BT474 THZ1 250nM down vs BT474 DMSO
JMJD4	0.00118627	-2.34977	BT474 THZ1 250nM down vs BT474 DMSO
WBP4	0.000687607	-2.3497	BT474 THZ1 250nM down vs BT474 DMSO
TNFRSF11B	0.00669752	-2.34949	BT474 THZ1 250nM down vs BT474 DMSO
ZNF434	0.000640111	-2.34946	BT474 THZ1 250nM down vs BT474 DMSO
MRPS31	7.64007e-05	-2.3493	BT474 THZ1 250nM down vs BT474 DMSO
CTDSP2	6.88564e-05	-2.34912	BT474 THZ1 250nM down vs BT474 DMSO
ZNF581	0.00137601	-2.34811	BT474 THZ1 250nM down vs BT474 DMSO
C19orf54	0.000107301	-2.34676	BT474 THZ1 250nM down vs BT474 DMSO
PRKD1	0.00048873	-2.3457	BT474 THZ1 250nM down vs BT474 DMSO
ZNF544	1.19688e-05	-2.34565	BT474 THZ1 250nM down vs BT474 DMSO
TOR1A	5.45597e-06	-2.34517	BT474 THZ1 250nM down vs BT474 DMSO
SLC37A1	0.000645627	-2.34486	BT474 THZ1 250nM down vs BT474 DMSO
CYP1B1	0.00195795	-2.34294	BT474 THZ1 250nM down vs BT474 DMSO
CENTG3	1.16351e-06	-2.34267	BT474 THZ1 250nM down vs BT474 DMSO
FOXJ2	9.39429e-05	-2.34245	BT474 THZ1 250nM down vs BT474 DMSO
METTL1	1.53094e-05	-2.34212	BT474 THZ1 250nM down vs BT474 DMSO
ZNF668	7.43376e-05	-2.34133	BT474 THZ1 250nM down vs BT474 DMSO
C5orf53	0.000565666	-2.34102	BT474 THZ1 250nM down vs BT474 DMSO
TMEM79	1.20435e-05	-2.33744	BT474 THZ1 250nM down vs BT474 DMSO
C5orf34	0.00106867	-2.33739	BT474 THZ1 250nM down vs BT474 DMSO
C8orf41	0.000755479	-2.33706	BT474 THZ1 250nM down vs BT474 DMSO
KIAA0040	0.000390034	-2.33704	BT474 THZ1 250nM down vs BT474 DMSO
EDG4	4.4087e-05	-2.33673	BT474 THZ1 250nM down vs BT474 DMSO
ANKRD12	0.00143042	-2.33197	BT474 THZ1 250nM down vs BT474 DMSO
NGDN	0.00108973	-2.33166	BT474 THZ1 250nM down vs BT474 DMSO
CCND1	8.60836e-06	-2.32961	BT474 THZ1 250nM down vs BT474 DMSO
CCDC130	4.59999e-05	-2.32754	BT474 THZ1 250nM down vs BT474 DMSO
LOC653383	0.000793848	-2.32748	BT474 THZ1 250nM down vs BT474 DMSO
FLJ41603	0.000200647	-2.32591	BT474 THZ1 250nM down vs BT474 DMSO
TIPARP	0.000254825	-2.32393	BT474 THZ1 250nM down vs BT474 DMSO
CITED2	0.00248181	-2.32147	BT474 THZ1 250nM down vs BT474 DMSO
LIN7A	0.000832842	-2.31989	BT474 THZ1 250nM down vs BT474 DMSO
GEMIN4	0.000332193	-2.31637	BT474 THZ1 250nM down vs BT474 DMSO
FAF2	6.42235e-05	-2.31495	BT474 THZ1 250nM down vs BT474 DMSO
PPWD1	0.000253543	-2.31269	BT474 THZ1 250nM down vs BT474 DMSO
DTWD1	0.00338572	-2.30993	BT474 THZ1 250nM down vs BT474 DMSO
MEPCE	0.000519687	-2.30514	BT474 THZ1 250nM down vs BT474 DMSO
RAI1	0.000372907	-2.30495	BT474 THZ1 250nM down vs BT474 DMSO
RPP25	2.90846e-05	-2.30384	BT474 THZ1 250nM down vs BT474 DMSO
NUDT7	0.000345038	-2.29374	BT474 THZ1 250nM down vs BT474 DMSO
TMEM187	0.0011466	-2.29295	BT474 THZ1 250nM down vs BT474 DMSO
ANKRD11	0.000899473	-2.29247	BT474 THZ1 250nM down vs BT474 DMSO
RND3	4.79766e-05	-2.29196	BT474 THZ1 250nM down vs BT474 DMSO
AUTS2	0.000327386	-2.28907	BT474 THZ1 250nM down vs BT474 DMSO
SYS1	8.20711e-05	-2.28888	BT474 THZ1 250nM down vs BT474 DMSO
GRB7	6.06397e-05	-2.28795	BT474 THZ1 250nM down vs BT474 DMSO
ALKBH1	0.000247537	-2.28779	BT474 THZ1 250nM down vs BT474 DMSO
RARA	1.75693e-05	-2.28658	BT474 THZ1 250nM down vs BT474 DMSO
LRRC8A	0.000363321	-2.28632	BT474 THZ1 250nM down vs BT474 DMSO
C20orf29	0.00633022	-2.28607	BT474 THZ1 250nM down vs BT474 DMSO
ARHGEF3	8.4485e-06	-2.28335	BT474 THZ1 250nM down vs BT474 DMSO
ZNF362	2.16022e-05	-2.2809	BT474 THZ1 250nM down vs BT474 DMSO
HMGXB4	0.000311476	-2.27542	BT474 THZ1 250nM down vs BT474 DMSO
C6orf61	0.00157357	-2.27531	BT474 THZ1 250nM down vs BT474 DMSO
RBM12B	4.55827e-05	-2.2734	BT474 THZ1 250nM down vs BT474 DMSO
TNFRSF19	0.00163714	-2.27029	BT474 THZ1 250nM down vs BT474 DMSO
FAM54A	0.00187571	-2.26914	BT474 THZ1 250nM down vs BT474 DMSO
PSCA	0.00113762	-2.26846	BT474 THZ1 250nM down vs BT474 DMSO
WIBG	2.8758e-05	-2.26824	BT474 THZ1 250nM down vs BT474 DMSO
LRRC42	7.47412e-05	-2.26763	BT474 THZ1 250nM down vs BT474 DMSO
FAM120B	0.000396488	-2.26445	BT474 THZ1 250nM down vs BT474 DMSO
FANCE	0.000126772	-2.26053	BT474 THZ1 250nM down vs BT474 DMSO
ZSWIM4	0.000128518	-2.26015	BT474 THZ1 250nM down vs BT474 DMSO
HAUS8	0.000861534	-2.25975	BT474 THZ1 250nM down vs BT474 DMSO
LOC645332	0.00343228	-2.25855	BT474 THZ1 250nM down vs BT474 DMSO
IGFBP3	0.00835773	-2.25505	BT474 THZ1 250nM down vs BT474 DMSO
KIAA1199	0.00332056	-2.25496	BT474 THZ1 250nM down vs BT474 DMSO
TMEM138	0.00117104	-2.25445	BT474 THZ1 250nM down vs BT474 DMSO
ZBTB48	0.00297143	-2.25442	BT474 THZ1 250nM down vs BT474 DMSO
DSCR3	0.000281323	-2.25382	BT474 THZ1 250nM down vs BT474 DMSO
FOXD2	0.00870372	-2.25362	BT474 THZ1 250nM down vs BT474 DMSO
NOD2	0.0108011	-2.25149	BT474 THZ1 250nM down vs BT474 DMSO
ZNF606	0.000108945	-2.2509	BT474 THZ1 250nM down vs BT474 DMSO
GPR68	0.000186368	-2.25088	BT474 THZ1 250nM down vs BT474 DMSO
FLJ20125	0.000468463	-2.25083	BT474 THZ1 250nM down vs BT474 DMSO
DOPEY1	0.00488159	-2.24949	BT474 THZ1 250nM down vs BT474 DMSO
FRMD4A	0.000201882	-2.24875	BT474 THZ1 250nM down vs BT474 DMSO
TBC1D2	0.00213175	-2.24869	BT474 THZ1 250nM down vs BT474 DMSO
LEMD2	0.000346021	-2.24824	BT474 THZ1 250nM down vs BT474 DMSO
ZNF586	1.01059e-05	-2.24694	BT474 THZ1 250nM down vs BT474 DMSO
PDE4D	0.0103011	-2.24686	BT474 THZ1 250nM down vs BT474 DMSO
TTC9	0.000728931	-2.24561	BT474 THZ1 250nM down vs BT474 DMSO
FBXO31	3.20249e-06	-2.24197	BT474 THZ1 250nM down vs BT474 DMSO
KEAP1	0.000331289	-2.24155	BT474 THZ1 250nM down vs BT474 DMSO
CAMTA1	0.00243647	-2.23931	BT474 THZ1 250nM down vs BT474 DMSO
C8orf76	6.76408e-05	-2.23923	BT474 THZ1 250nM down vs BT474 DMSO
GTF2IRD1	9.42053e-05	-2.23908	BT474 THZ1 250nM down vs BT474 DMSO
TLE1	0.000203062	-2.23579	BT474 THZ1 250nM down vs BT474 DMSO
TMEM44	8.98023e-05	-2.23528	BT474 THZ1 250nM down vs BT474 DMSO
C2orf44	0.000488249	-2.23316	BT474 THZ1 250nM down vs BT474 DMSO
TMEM216	5.84852e-06	-2.23214	BT474 THZ1 250nM down vs BT474 DMSO
SLC35C1	0.0126766	-2.23144	BT474 THZ1 250nM down vs BT474 DMSO
UST	0.000492787	-2.22973	BT474 THZ1 250nM down vs BT474 DMSO
POLG2	0.000348799	-2.22767	BT474 THZ1 250nM down vs BT474 DMSO
TMEM189	6.96367e-06	-2.22608	BT474 THZ1 250nM down vs BT474 DMSO
C15orf23	0.0042932	-2.22333	BT474 THZ1 250nM down vs BT474 DMSO
ZNF669	0.00388565	-2.22332	BT474 THZ1 250nM down vs BT474 DMSO
USP30	0.000661138	-2.22285	BT474 THZ1 250nM down vs BT474 DMSO
RUNX1	0.00211251	-2.22247	BT474 THZ1 250nM down vs BT474 DMSO
FBXO46	1.57543e-05	-2.21837	BT474 THZ1 250nM down vs BT474 DMSO
PHF20L1	4.14725e-06	-2.21429	BT474 THZ1 250nM down vs BT474 DMSO
TSEN2	0.000606614	-2.21385	BT474 THZ1 250nM down vs BT474 DMSO
FBXL18	1.01121e-05	-2.21384	BT474 THZ1 250nM down vs BT474 DMSO
NLRX1	1.05419e-06	-2.21306	BT474 THZ1 250nM down vs BT474 DMSO
SGOL1	0.000330738	-2.21247	BT474 THZ1 250nM down vs BT474 DMSO
FLJ12355	0.00166109	-2.21015	BT474 THZ1 250nM down vs BT474 DMSO
ZFP161	0.0010333	-2.20966	BT474 THZ1 250nM down vs BT474 DMSO
SAP130	0.000284938	-2.20908	BT474 THZ1 250nM down vs BT474 DMSO
PLEKHF2	0.00321195	-2.20816	BT474 THZ1 250nM down vs BT474 DMSO
BSN	0.00594566	-2.20815	BT474 THZ1 250nM down vs BT474 DMSO
FAM110A	2.28795e-05	-2.20458	BT474 THZ1 250nM down vs BT474 DMSO
DHX16	0.000161522	-2.20453	BT474 THZ1 250nM down vs BT474 DMSO
SLMO1	0.00018244	-2.20403	BT474 THZ1 250nM down vs BT474 DMSO
MAP3K11	0.00143024	-2.20367	BT474 THZ1 250nM down vs BT474 DMSO
[truncated: 3,439 more rows]

## Sheet: SKBR3-BT474 down, p<0.05
SYMBOL	Fold-Change(BT474 LAPA 1uM vs. BT474 DMSO) (Description)	Common in SKBR3 lapatinib, down, p<0.05	Common in SKBR3 THZ1, 250nM, down, p<0.05	Common in BT474 THZ1,250 nM, down, p<0.05	Common in TNBC Achilles(ref. 20)
[truncated: 3,191 more rows]
