# Supplementary material for: Inhibition of the transcriptional kinase CDK7 overcomes therapeutic resistance in HER2-positive breast cancers
Source: Oncogene. 2019 Aug 28;39(1):50–63. doi: 10.1038/s41388-019-0953-9 (PMC6937212; doi:10.1038/s41388-019-0953-9)
Supplement: Supplementary file 3 — Supplementary Table 2 [file 41388_2019_953_MOESM3_ESM.xlsx]

## Sheet: HER2 Vs Ctrl, p<0.05
Name	Description	Fold Change	Log Fold Change	p-Value	p-Adj	HMEC_DD_pBABE_1	HMEC_DD_pBABE_2	HMEC_DD_pBABE_3	HMED_DD_pbabe_HER2_1	HMED_DD_pbabe_HER2_2	HMED_DD_pbabe_HER2_3	Gene ID	Alias
A4GALT	alpha 1_4-galactosyltransferase	-1.33329	-0.414986	2.14e-06	5.46e-05	892	1117	1083	838	708	693	53947	A14GALT, A4GALT1, GB3S, P(K), P1, P1PK, PK
AAAS	achalasia_ adrenocortical insufficiency_ alacrimia	-1.13402	-0.18145	0.003443	0.032359	2985	3047	3053	2769	2702	2518	8086	AAA, AAASB, ADRACALA, ADRACALIN, ALADIN, GL003
AASS	aminoadipate-semialdehyde synthase	1.15167	0.203731	0.00432	0.039106	1199	1456	1505	1499	1726	1622	10157	LKR/SDH, LKRSDH, LORSDH
ABAT	4-aminobutyrate aminotransferase	1.25923	0.332539	2.37e-05	0.000476	755	793	786	964	1082	968	18	GABA-AT, GABAT, NPD009
ABCA1	ATP-binding cassette_ sub-family A (ABC1)_ member 1	1.45581	0.541821	7.28e-14	4.82e-12	748	891	892	1254	1289	1254	19	ABC-1, ABC1, CERP, HDLDT1, TGD
ABCA12	ATP-binding cassette_ sub-family A (ABC1)_ member 12	1.22827	0.296632	0.000935	0.011231	532	745	606	775	808	791	26154	ARCI4A, ARCI4B, ICR2B, LI2
ABCA2	ATP-binding cassette_ sub-family A (ABC1)_ member 2	-1.24605	-0.317366	2.08e-06	5.33e-05	2818	2955	3074	2548	2268	2205	20	ABC2
ABCA6	ATP-binding cassette_ sub-family A (ABC1)_ member 6	-1.449	-0.53506	1.9e-06	4.91e-05	406	656	606	303	360	385	23460	EST155051
ABCA9	ATP-binding cassette_ sub-family A (ABC1)_ member 9	-1.30284	-0.381665	0.003615	0.033693	58	58	30	22	13	27	10350	EST640918
ABCB10	ATP-binding cassette_ sub-family B (MDR/TAP)_ member 10	-1.17454	-0.232099	0.001294	0.014584	1790	1849	1653	1399	1496	1580	23456	EST20237, M-ABC2, MTABC2
ABCC2	ATP-binding cassette_ sub-family C (CFTR/MRP)_ member 2	1.18865	0.249319	0.002882	0.028032	656	677	792	844	882	855	1244	ABC30, CMOAT, DJS, MRP2, CMRP
ABCC3	ATP-binding cassette_ sub-family C (CFTR/MRP)_ member 3	-1.296	-0.374068	2.41e-09	9.7e-08	4925	4889	4994	4030	3651	3632	8714	ABC31, EST90757, MLP2, MOAT-D, MRP3, CMOAT2
ABHD14B	abhydrolase domain containing 14B	-1.17164	-0.228527	0.005655	0.04871	994	984	1008	904	822	791	84836	CIB, HEL-S-299
ABHD3	abhydrolase domain containing 3	1.24979	0.321691	1.55e-05	0.000328	964	1040	923	1259	1222	1258	171586	LABH3
ABI3BP	ABI family_ member 3 (NESH) binding protein	1.38966	0.474734	1.01e-19	1.04e-17	3033	3268	3117	4373	4355	4567	25890	NESHBP, TARSH
ABL2	ABL proto-oncogene 2_ non-receptor tyrosine kinase	1.51932	0.603423	1.94e-37	3.57e-35	6688	7837	7420	10582	11660	11594	27	ABLL, ARG
ABRACL	ABRA C-terminal like	1.14343	0.193366	0.002297	0.023399	1814	2098	1989	2064	2340	2414	58527	C6ORF115, COSTARS, HSPC280, PRO2013
ABTB1	ankyrin repeat and BTB (POZ) domain containing 1	-1.19931	-0.26221	0.002637	0.026106	898	937	1087	873	746	770	80325	BPOZ, BTB3, BTBD21, EF1ABP, PP2259
ABTB2	ankyrin repeat and BTB (POZ) domain containing 2	1.31232	0.392121	4.34e-06	0.000104	1392	1237	1275	1952	1626	1738	25841	ABTB2A, BTBD22
ACACA	acetyl-CoA carboxylase alpha	1.14205	0.191623	7.82e-06	0.000177	15395	17189	15970	18136	18586	19087	31	ACAC, ACACAD, ACC, ACC1, ACCA
ACER3	alkaline ceramidase 3	1.31537	0.395468	1.66e-09	6.89e-08	2569	3191	2903	3420	4133	4055	55331	APHC, PHCA
ACN9	succinate dehydrogenase complex assembly factor 3	-1.25048	-0.322481	0.000148	0.00237	773	819	818	583	692	612	57001	ACN9, DC11, SDH7, SDHAF3
ACOT7	acyl-CoA thioesterase 7	1.1135	0.155105	0.003045	0.029326	8421	8693	9056	10193	9667	9498	11332	ACH1, ACT, BACH, CTE-II, LACH, LACH1, HBACH
ACSL5	acyl-CoA synthetase long-chain family member 5	1.69169	0.758462	1.15e-09	4.89e-08	138	214	153	344	396	292	51703	ACS2, ACS5, FACL5
ACTG2	actin_ gamma 2_ smooth muscle_ enteric	1.54014	0.623064	1.02e-05	0.000226	31	63	47	122	114	92	72	ACT, ACTA3, ACTE, ACTL3, ACTSG, VSCM
ACVR1B	activin A receptor_ type IB	-1.22071	-0.287721	1.12e-06	3.02e-05	2376	2693	2794	2152	2060	2180	91	ACTRIB, ACVRLK4, ALK4, SKR2
ACVRL1	activin A receptor type II-like 1	1.19369	0.255429	0.004464	0.040094	0	4	3	20	17	9	94	ACVRLK1, ALK-1, ALK1, HHT, HHT2, ORW2, SKR3, TSR-I
ADAMTS1	ADAM metallopeptidase with thrombospondin type 1 motif_ 1	1.55615	0.63798	1.69e-32	2.63e-30	3048	3158	3150	4819	4865	5192	9510	C3-C5, METH1
ADAMTS12	ADAM metallopeptidase with thrombospondin type 1 motif_ 12	1.69383	0.760293	2.52e-15	1.96e-13	301	309	311	556	567	576	81792	PRO4389
ADAMTS14	ADAM metallopeptidase with thrombospondin type 1 motif_ 14	2.366	1.24245	4.38e-36	7.58e-34	685	612	570	1997	1499	1642	140766	-
ADAMTS6	ADAM metallopeptidase with thrombospondin type 1 motif_ 6	1.15188	0.203985	0.001477	0.016167	1820	1870	1913	2020	2311	2205	11174	ADAM-TS 6, ADAM-TS6, ADAMTS-6
ADAMTS9	ADAM metallopeptidase with thrombospondin type 1 motif_ 9	1.33981	0.422025	6.81e-05	0.00119	270	347	347	430	422	520	56999	-
ADAR	adenosine deaminase_ RNA-specific	1.32877	0.410096	1.33e-21	1.51e-19	20660	24006	22535	30504	29403	30177	103	ADAR1, AGS6, DRADA, DSH, DSRAD, G1P1, IFI-4, IFI4, K88DSRBP, P136
ADCY1	adenylate cyclase 1 (brain)	1.37308	0.45742	3.12e-09	1.23e-07	852	869	900	1306	1240	1168	107	AC1, DFNB44
ADCY7	adenylate cyclase 7	1.30086	0.37947	5.62e-11	2.82e-09	2117	2354	2281	3086	2905	2921	113	AC7
ADD3	adducin 3 (gamma)	-1.19907	-0.261921	5.07e-05	0.000921	2061	2531	2547	1835	2074	1988	120	ADDL
ADI1	acireductone dioxygenase 1	-1.10453	-0.143436	0.004937	0.043429	5093	5533	5481	4536	5087	4962	55256	APL1, ARD, FE-ARD, HMFT1638, MTCBP1, NI-ARD, SIPL, MTND
ADIRF	adipogenesis regulatory factor	-1.16824	-0.224335	0.003127	0.029929	2218	2266	2272	2134	1865	1727	10974	AFRO, APM2, C10ORF116, APM-2
ADM	adrenomedullin	1.78128	0.832917	2.35e-51	6.71e-49	2074	2239	2343	4131	4022	4023	133	AM, PAMP
ADM2	adrenomedullin 2	2.42162	1.27597	1.71e-25	2.22e-23	91	105	99	351	311	306	79924	AM2, DJ579N16.4
ADRA1D	adrenoceptor alpha 1D	1.38879	0.473829	0.000446	0.006015	88	96	83	167	139	139	146	ADRA1, ADRA1A, ADRA1R, ALPHA1, DAR, DJ779E11.2
AEN	apoptosis enhancing nuclease	1.31415	0.394134	1.27e-11	6.91e-10	2633	2856	2767	3849	3506	3665	64782	ISG20L1, PP12744
AFAP1L1	actin filament associated protein 1-like 1	1.15706	0.210469	0.000301	0.004335	2969	3413	3064	3726	3483	3823	134265	-
AFF1	AF4/FMR2 family_ member 1	1.11912	0.162366	0.001787	0.018988	5773	6659	6238	6467	7135	7439	4299	AF4, MLLT2, PBM1
AFF3	AF4/FMR2 family_ member 3	1.20575	0.269935	0.004102	0.037351	1	7	1	19	17	15	3899	LAF4, MLLT2-LIKE
AFF4	AF4/FMR2 family_ member 4	1.15269	0.205007	8.26e-05	0.00141	10536	12893	12078	12607	14199	14404	27125	AF5Q31, CHOPS, MCEF
AGBL5	ATP/GTP binding protein-like 5	-1.18105	-0.240071	0.000694	0.008732	1647	2056	2041	1698	1512	1595	60509	CCP5
AGTR1	angiotensin II receptor_ type 1	1.8809	0.911426	5.15e-11	2.62e-09	42	46	63	131	159	156	185	AG2S, AGTR1B, AT1, AT1AR, AT1B, AT1BR, AT1R, AT2R1, HAT1R
AHCY	adenosylhomocysteinase	-1.1241	-0.168771	0.001599	0.01724	14308	14926	14616	13730	12702	12542	191	SAHH, ADOHCYASE
AHNAK2	AHNAK nucleoprotein 2	1.11802	0.160943	0.002046	0.021257	16083	18073	18860	20994	19125	19485	113146	C14ORF78
AHSA1	AHA1_ activator of heat shock 90kDa protein ATPase homolog 1 (yeast)	1.1114	0.152379	0.000464	0.006193	8482	9317	9324	10142	9963	10203	10598	AHA1, C14ORF3, P38
AIFM2	apoptosis-inducing factor_ mitochondrion-associated_ 2	1.22979	0.298415	3.02e-06	7.48e-05	1534	1700	1592	2086	1958	1978	84883	AMID, PRG3
AIG1	androgen-induced 1	-1.14941	-0.200895	0.000648	0.008232	2514	3053	3093	2450	2553	2488	51390	AIG-1, DJ95L4.1
AIM1	absent in melanoma 1	-1.2481	-0.319736	3.85e-12	2.2e-10	11935	13967	13227	9789	10827	10613	202	CRYBG1, ST4
AIP	aryl hydrocarbon receptor interacting protein	-1.15158	-0.203612	0.005822	0.049789	2808	2722	2804	2618	2399	2171	9049	ARA9, FKBP16, FKBP37, SMTPHN, XAP-2, XAP2
AK5	adenylate kinase 5	1.54944	0.631744	2.7e-06	6.74e-05	18	9	17	50	57	62	26289	AK6
AKAP12	A kinase (PRKA) anchor protein 12	1.26748	0.341965	3.43e-10	1.53e-08	2730	3277	3312	3881	4052	4006	9590	AKAP250, SSECKS
AKAP8L	A kinase (PRKA) anchor protein 8-like	1.18794	0.248462	0.000597	0.007687	2027	2028	2446	2742	2608	2497	26993	HA95, HAP95, NAKAP, NAKAP95
AKAP9	A kinase (PRKA) anchor protein 9	1.90078	0.926595	7.43e-33	1.17e-30	1715	1835	1539	3772	3332	3180	10142	AKAP-9, AKAP350, AKAP450, CG-NAP, HYPERION, LQT11, MU-RMS-40.16A, PPP1R45, PRKA9, YOTIAO
AKIRIN1	akirin 1	1.10498	0.144016	0.004343	0.039192	3470	3961	3787	3980	4315	4176	79647	C1ORF108, STRF2
AKR1B1	aldo-keto reductase family 1_ member B1 (aldose reductase)	1.16278	0.217574	6.85e-07	1.91e-05	43668	45729	47926	54078	53290	53471	231	ADR, ALDR1, ALR2, AR
AKR1C2	aldo-keto reductase family 1_ member C2	-1.30985	-0.389403	9.14e-10	3.94e-08	3790	3758	3784	2604	2905	3060	1646	AKR1C-PSEUDO, BABP, DD, DD-2, DD/BABP, DD2, DDH2, HAKRD, HBAB, MCDR2, SRXY8, TDD
AKT2	v-akt murine thymoma viral oncogene homolog 2	-1.11654	-0.159031	0.005359	0.046619	7663	7565	7845	7190	6787	6679	208	HIHGHH, PKBB, PKBBETA, PRKBB, RAC-BETA
ALAS1	5'-aminolevulinate synthase 1	1.12888	0.174895	0.001137	0.013109	2543	2933	2738	3108	3149	3081	211	ALAS, ALAS-H, ALAS3, ALASH, MIG4
ALDH1A3	aldehyde dehydrogenase 1 family_ member A3	-1.73235	-0.792729	8.17e-52	2.36e-49	5398	6434	6494	3417	3547	3414	220	ALDH1A6, ALDH6, MCOP8, RALDH3
ALDH1L2	aldehyde dehydrogenase 1 family_ member L2	1.37633	0.460827	2.27e-11	1.21e-09	1262	1327	1352	1705	1849	2012	160428	MTFDH
ALDH3A1	aldehyde dehydrogenase 3 family_ member A1	-1.52609	-0.609837	6.45e-09	2.45e-07	499	491	547	345	276	308	218	ALDH3, ALDHIII
ALDH3A2	aldehyde dehydrogenase 3 family_ member A2	-1.11651	-0.158996	0.001326	0.014841	5506	6266	5890	4973	5310	5526	224	ALDH10, FALDH, SLS
ALDH6A1	aldehyde dehydrogenase 6 family_ member A1	-1.39283	-0.478022	8.65e-07	2.36e-05	541	603	617	374	371	458	4329	MMSADHA, MMSDH
ALDH7A1	aldehyde dehydrogenase 7 family_ member A1	-1.32743	-0.408639	2.93e-14	2.03e-12	4275	5027	5085	3665	3534	3532	501	ATQ1, EPD, PDE
ALDOC	aldolase C_ fructose-bisphosphate	-1.18741	-0.247821	4.98e-05	0.000906	3592	4168	4373	3582	3293	3261	230	ALDC
ALKBH2	alkB homolog 2_ alpha-ketoglutarate-dependent dioxygenase	-1.27516	-0.350679	3.08e-05	0.000594	912	969	885	749	656	715	121642	ABH2
ALKBH6	alkB homolog 6	1.22383	0.291401	0.002373	0.023991	438	487	525	668	552	613	84964	ABH6
ALOX15B	arachidonate 15-lipoxygenase_ type B	-1.33706	-0.419066	1.21e-06	3.23e-05	999	1270	1340	941	791	875	247	15-LOX-2
ALOX5AP	arachidonate 5-lipoxygenase-activating protein	4.34423	2.1191	5.76e-93	3.24e-90	150	129	177	895	912	851	241	FLAP
ALOXE3	arachidonate lipoxygenase 3	1.77577	0.828442	1.72e-12	1.02e-10	171	233	167	441	380	375	59344	ARCI3, E-LOX, ELOX-3, ELOX3
ALPK2	alpha-kinase 2	2.02717	1.01947	7.46e-23	8.99e-21	281	250	272	656	646	572	115701	HAK
ALPL	alkaline phosphatase_ liver/bone/kidney	1.30876	0.388205	0.0011	0.012748	9	9	6	33	24	28	249	AP-TNAP, APTNAP, HOPS, TNAP, TNSALP
AMPD3	adenosine monophosphate deaminase 3	1.22619	0.294179	2.09e-05	0.000426	1073	1183	1116	1391	1347	1468	272	-
AMPH	amphiphysin	-1.19798	-0.260601	0.000245	0.003631	1188	1257	1226	1026	1008	1001	273	AMPH1
AMZ2	archaelysin family metallopeptidase 2	-1.19059	-0.251675	2.52e-06	6.33e-05	3570	4193	3983	3216	3424	3178	51321	-
ANGPT4	angiopoietin 4	1.28166	0.358016	0.001592	0.017189	10	5	5	30	29	19	51378	AGP4, ANG-3, ANG4
ANGPTL4	angiopoietin-like 4	-1.12632	-0.171614	0.004527	0.040463	16119	18694	18993	17393	14760	15362	51129	ARP4, FIAF, HARP, HFARP, NL2, PGAR, TGQTL, UNQ171, PP1158
ANKFY1	ankyrin repeat and FYVE domain containing 1	1.13489	0.182547	0.000299	0.004313	6199	7393	6680	7816	7462	7867	51479	ANKHZN, BTBD23, ZFYVE14
ANKH	ANKH inorganic pyrophosphate transport regulator	-1.25565	-0.328433	6.86e-09	2.6e-07	2835	3183	3256	2512	2416	2399	56172	ANK, CCAL2, CMDJ, CPPDD, HANK, MANK
ANKRD1	ankyrin repeat domain 1 (cardiac muscle)	2.11218	1.07873	2.08e-14	1.45e-12	19	22	16	96	93	118	27063	ALRP, C-193, CARP, CVARP, MCARP, BA320F15.2
ANKRD11	ankyrin repeat domain 11	1.15241	0.204654	1.14e-05	0.000249	10880	12075	11976	13917	12993	13607	29123	ANCO-1, ANCO1, LZ16, T13
ANKRD12	ankyrin repeat domain 12	1.50217	0.587049	1.34e-12	8e-11	1059	1388	1047	1892	1890	1699	23253	ANCO-2, ANCO1, GAC-1, NBLA00144
ANKRD26	ankyrin repeat domain 26	1.34348	0.425972	5.66e-06	0.000131	807	871	634	1058	1107	1094	22852	THC2, BA145E8.1
ANKRD30BL	ankyrin repeat domain 30B-like	-1.31691	-0.39716	0.001921	0.020145	421	326	287	187	270	254	554226	ANKRD30BP3, NCRNA00164
ANKRD40	ankyrin repeat domain 40	1.14348	0.193435	0.000117	0.001912	3832	4271	4152	4448	4891	4782	91369	-
ANKRD52	ankyrin repeat domain 52	1.11396	0.155703	0.000488	0.006473	8200	9006	8865	9881	9687	9638	283373	ANKRD33
ANKS1B	ankyrin repeat and sterile alpha motif domain containing 1B	-1.39443	-0.479676	0.000331	0.004689	136	185	190	88	121	100	56899	AIDA, AIDA-1, ANKS2, EB-1, EB1, CAJALIN-2
ANO1	anoctamin 1_ calcium activated chloride channel	1.49635	0.581449	2.13e-11	1.15e-09	425	481	514	731	764	738	55107	DOG1, ORAOV2, TAOS2, TMEM16A
ANP32E	acidic (leucine-rich) nuclear phosphoprotein 32 family_ member E	-1.12798	-0.17374	0.003937	0.036157	7203	8441	7868	6067	7317	7397	81611	LANP-L, LANPL
ANTXR2	anthrax toxin receptor 2	1.19504	0.257058	3.03e-09	1.2e-07	11009	12984	12308	13959	14738	14964	118429	CMG-2, CMG2, HFS, ISH, JHF
ANXA1	annexin A1	1.13098	0.177569	8.85e-06	0.000197	32908	37113	36353	38427	40897	41631	301	ANX1, LPC1
ANXA3	annexin A3	1.30567	0.384791	3.85e-16	3.17e-14	8501	9281	8635	11133	11689	12078	306	ANX3
ANXA5	annexin A5	1.09952	0.136875	0.000353	0.004941	32608	35791	35306	37465	38142	38982	308	ANX5, ENX2, HEL-S-7, PP4, RPRGL3
AOX1	aldehyde oxidase 1	-1.20311	-0.266764	6.83e-12	3.81e-10	34506	39076	38750	30009	31687	31566	316	AO, AOH1
AP2M1	adaptor-related protein complex 2_ mu 1 subunit	-1.09982	-0.137268	0.00165	0.017728	29859	32866	32623	29764	28494	28451	1173	AP50, CLAPM1, MU2
AP5Z1	adaptor-related protein complex 5_ zeta 1 subunit	1.31117	0.390857	3.18e-09	1.25e-07	1948	2098	2000	2896	2546	2642	9907	KIAA0415, SPG48, ZETA
APBA1	amyloid beta (A4) precursor protein-binding_ family A_ member 1	1.42652	0.512495	0.000285	0.00414	58	42	41	102	97	87	320	D9S411E, LIN10, MINT1, X11, X11A, X11ALPHA
APC	adenomatous polyposis coli	1.1392	0.188022	0.000443	0.005981	3992	4693	4301	4643	5224	5039	324	BTPS2, DP2, DP2.5, DP3, GS, PPP1R46
APEX1	APEX nuclease (multifunctional DNA repair enzyme) 1	-1.1297	-0.175946	0.00019	0.002938	9374	9699	9762	8300	8477	8765	328	APE, APE1, APEN, APEX, APX, HAP1, REF1
APLP2	amyloid beta (A4) precursor-like protein 2	-1.16886	-0.225104	2.09e-08	7.44e-07	70404	79788	80098	66259	65310	65195	334	APLP-2, APPH, APPL2, CDEBP
APMAP	adipocyte plasma membrane associated protein	-1.13274	-0.179821	5.13e-05	0.000927	9718	10643	10516	9207	8932	9109	57136	BSCV, C20ORF3
APOA1BP	apolipoprotein A-I binding protein	-1.14609	-0.196722	0.002403	0.024249	3027	2894	2930	2617	2524	2562	128240	AIBP, YJEFN1
APOBEC3C	apolipoprotein B mRNA editing enzyme_ catalytic polypeptide-like 3C	-1.12367	-0.16822	0.004962	0.043618	2551	2836	2689	2445	2463	2257	27350	A3C, APOBEC1L, ARDC2, ARDC4, ARP5, PBI, BK150C2.3
APOD	apolipoprotein D	-1.39472	-0.479971	7.22e-07	2e-05	568	637	703	414	397	490	347	-
APOE	apolipoprotein E	-1.68571	-0.753353	6.38e-15	4.7e-13	635	784	869	440	424	386	348	AD2, APO-E, LDLCQ5, LPG
APOL1	apolipoprotein L_ 1	2.76761	1.46864	9.06e-65	3.16e-62	370	474	518	1485	1378	1383	8542	APO-L, APOL, APOL-I, FSGS4
APOL2	apolipoprotein L_ 2	1.42847	0.514471	1.85e-22	2.19e-20	2531	2750	2685	3896	3815	3857	23780	APOL-II, APOL3
APOL3	apolipoprotein L_ 3	1.74959	0.807014	4.68e-15	3.51e-13	234	298	269	538	541	479	80833	APOLIII, CG121, CG12_1, APOL-III
APOL4	apolipoprotein L_ 4	1.4054	0.490978	5.99e-06	0.000139	2	3	1	32	19	29	80832	APOL-IV, APOLIV
APOL6	apolipoprotein L_ 6	2.45985	1.29857	3.02e-94	1.8e-91	1652	2180	2010	4688	5253	5172	80830	APOL-VI, APOLVI
APPL2	adaptor protein_ phosphotyrosine interaction_ PH domain and leucine zipper containing 2	-1.14629	-0.19697	0.000362	0.005053	2978	3562	3283	2715	2949	2874	55198	DIP13B
AREG	amphiregulin	1.29944	0.377893	3.89e-06	9.43e-05	817	931	922	1322	1112	1134	374	AR, AREGB, CRDGF, SDGF
ARF5	ADP-ribosylation factor 5	-1.17577	-0.233608	6.98e-05	0.001218	5282	5928	5933	5215	4584	4694	381	-
ARHGAP1	Rho GTPase activating protein 1	-1.16015	-0.214313	4.48e-05	0.000823	6960	7408	6897	6088	5896	6319	392	CDC42GAP, RHOGAP, RHOGAP1, P50RHOGAP
ARHGAP17	Rho GTPase activating protein 17	1.1694	0.225772	3.79e-05	0.000716	3148	3404	3273	3925	3701	3975	55114	MST066, MST110, MSTP038, MSTP066, MSTP110, NADRIN, PP367, PP4534, RICH-1, RICH1, WBP15
ARHGAP23	Rho GTPase activating protein 23	1.16868	0.224885	6.1e-05	0.001079	3773	4052	3831	4783	4436	4540	57636	-
ARHGAP26	Rho GTPase activating protein 26	1.2287	0.297135	0.002513	0.025126	475	421	473	555	561	635	23092	GRAF, GRAF1, OPHN1L, OPHN1L1
ARHGAP27	Rho GTPase activating protein 27	1.37702	0.461552	4.93e-08	1.65e-06	618	638	637	921	828	962	201176	CAMGAP1, PP905, SH3D20, SH3P20
ARHGAP29	Rho GTPase activating protein 29	1.31779	0.398123	3.08e-12	1.77e-10	8590	10482	9192	11390	13252	13151	9411	PARG1
ARHGDIB	Rho GDP dissociation inhibitor (GDI) beta	1.19552	0.257644	4.31e-07	1.25e-05	4267	4654	4422	5362	5534	5208	397	D4, GDIA2, GDID4, LYGDI, LY-GDI, RAP1GN1, RHOGDI2
ARHGEF2	Rho/Rac guanine nucleotide exchange factor (GEF) 2	1.18784	0.248344	3.02e-06	7.47e-05	5870	6999	6507	8096	7418	7681	9181	GEF, GEF-H1, GEFH1, LFP40, P40
ARHGEF25	Rho guanine nucleotide exchange factor (GEF) 25	-1.28351	-0.360089	0.000152	0.002423	529	541	609	438	409	417	115557	GEFT, P63RHOGEF
ARHGEF28	Rho guanine nucleotide exchange factor (GEF) 28	1.22536	0.293204	2.82e-09	1.12e-07	3784	4184	4342	4937	5177	5110	64283	RGNEF, RIP2, P190RHOGEF
ARHGEF37	Rho guanine nucleotide exchange factor (GEF) 37	1.29307	0.370795	0.000762	0.009464	222	244	235	301	318	346	389337	-
ARHGEF39	Rho guanine nucleotide exchange factor (GEF) 39	-1.20643	-0.270748	0.004477	0.040172	497	525	500	411	429	391	84904	C9ORF100
ARID3B	AT rich interactive domain 3B (BRIGHT-like)	1.26177	0.335454	0.001508	0.016452	252	309	324	408	389	374	10620	BDP, DRIL2
ARID4A	AT rich interactive domain 4A (RBP1-like)	1.15425	0.206959	0.004699	0.041754	881	978	988	1041	1172	1120	5926	RBBP-1, RBBP1, RBP-1, RBP1
ARL2	ADP-ribosylation factor-like 2	-1.166	-0.221562	0.004251	0.038538	1596	1582	1584	1481	1293	1271	402	ARFL2
ARL3	ADP-ribosylation factor-like 3	-1.15476	-0.20759	0.001206	0.013767	1819	2043	1944	1528	1722	1753	403	ARFL3
ARL4C	ADP-ribosylation factor-like 4C	1.28354	0.360127	2.51e-11	1.33e-09	3171	3331	3159	4142	4185	4248	10123	ARL7, LAK
ARMCX3	armadillo repeat containing_ X-linked 3	1.14559	0.196094	0.000506	0.006664	2338	2693	2466	2784	2865	3014	51566	ALEX3, GASP6, DJ545K15.2
ARNT	aryl hydrocarbon receptor nuclear translocator	-1.13498	-0.182667	0.000161	0.002546	4208	4723	4605	3933	4042	3935	405	HIF-1-BETA, HIF-1BETA, HIF1-BETA, HIF1B, HIF1BETA, TANGO, BHLHE2
ARRDC3	arrestin domain containing 3	-1.22013	-0.28703	0.000438	0.005928	1016	1206	1134	786	911	1006	57561	TLIMP
ARRDC4	arrestin domain containing 4	1.4104	0.496109	2.78e-09	1.11e-07	728	926	858	1080	1366	1235	91947	-
ARSI	arylsulfatase family_ member I	-1.3043	-0.383273	0.000528	0.006932	280	340	335	233	221	235	340075	SPG66
ARSJ	arylsulfatase family_ member J	-1.12934	-0.175475	0.000623	0.007949	4464	4907	4613	3979	4082	4312	79642	-
ARTN	artemin	1.24007	0.310426	0.003055	0.029367	343	357	337	501	432	413	9048	ENOVIN, EVN, NBN
ASAP1	ArfGAP with SH3 domain_ ankyrin repeat and PH domain 1	1.12848	0.174375	0.00024	0.003585	7581	8731	8325	8707	9563	9709	50807	AMAP1, CENTB4, DDEF1, PAG2, PAP, ZG14P
ASB13	ankyrin repeat and SOCS box containing 13	-1.2502	-0.322154	5.31e-06	0.000125	1284	1576	1429	1134	1165	1081	79754	-
ASIC1	acid sensing (proton gated) ion channel 1	-1.40756	-0.493201	5.76e-07	1.62e-05	525	544	493	362	344	347	41	ACCN2, ASIC, BNAC2
ASL	argininosuccinate lyase	-1.14023	-0.189326	0.005548	0.047954	2910	2919	3002	2795	2417	2495	435	ASAL
ASNS	asparagine synthetase (glutamine-hydrolyzing)	1.92608	0.945666	6.66e-45	1.66e-42	1064	1115	1063	2058	2308	2175	440	ASNSD, TS11
ASPM	abnormal spindle microtubule assembly	1.25117	0.323283	1.93e-05	0.000397	5122	6009	4595	6025	7447	6661	259266	ASP, CALMBP1, MCPH5
ASS1	argininosuccinate synthase 1	-1.26169	-0.335353	8.12e-11	3.99e-09	8438	8722	8758	7042	6756	6652	445	ASS, CTLN1
ATF3	activating transcription factor 3	3.36091	1.74885	1.12e-90	5.81e-88	267	376	342	1256	1295	1271	467	-
ATF5	activating transcription factor 5	1.20474	0.268722	0.000103	0.001708	1545	1654	1647	2135	1874	1920	22809	ATFX, HMFN0395
ATF7IP	activating transcription factor 7 interacting protein	1.18827	0.248866	2.4e-06	6.05e-05	3677	4265	4139	4488	4915	5082	55729	AM, ATF-IP, MCAF, MCAF1, P621
ATHL1	ATH1_ acid trehalase-like 1 (yeast)	-1.30106	-0.37969	0.000764	0.009467	412	357	408	318	267	267	80162	-
ATIC	5-aminoimidazole-4-carboxamide ribonucleotide formyltransferase/IMP cyclohydrolase	-1.13713	-0.185402	2.67e-05	0.000526	7639	8680	8166	7034	7217	7268	471	AICAR, AICARFT, HEL-S-70P, IMPCHASE, PURH
ATOH8	atonal bHLH transcription factor 8	-1.56071	-0.642207	3.09e-06	7.63e-05	186	130	191	89	83	74	84913	HATH6, BHLHA21
ATP10A	ATPase_ class V_ type 10A	1.41679	0.502624	7.86e-05	0.001352	5	17	12	39	48	39	57194	ATP10C, ATPVA, ATPVC
ATP2A1	ATPase_ Ca++ transporting_ cardiac muscle_ fast twitch 1	1.27469	0.350144	0.005719	0.049136	11	19	12	40	27	36	487	ATP2A, SERCA1
ATP2B1	ATPase_ Ca++ transporting_ plasma membrane 1	1.21602	0.282172	8.49e-08	2.75e-06	12955	15101	13890	15559	18188	17786	490	PMCA1, PMCA1KB
ATP2C1	ATPase_ Ca++ transporting_ type 2C_ member 1	1.11126	0.152198	0.001063	0.012414	7413	8610	8156	8499	9157	9362	27032	ATP2C1A, BCPM, HHD, PMR1, SPCA1, HSPCA1
ATP5A1	ATP synthase_ H+ transporting_ mitochondrial F1 complex_ alpha subunit 1_ cardiac muscle	-1.09619	-0.132494	0.000596	0.007685	25754	29357	28802	25172	25812	25602	498	ATP5A, ATP5AL2, ATPM, COXPD22, HEL-S-123M, MC5DN4, MOM2, OMR, ORM, HATP1
ATP5G2	ATP synthase_ H+ transporting_ mitochondrial Fo complex_ subunit C2 (subunit 9)	-1.16731	-0.223193	1.76e-05	0.000365	7384	8198	8146	7090	6433	6735	517	ATP5A
ATP5G3	ATP synthase_ H+ transporting_ mitochondrial Fo complex_ subunit C3 (subunit 9)	-1.12334	-0.167793	0.000161	0.002546	11161	11799	11617	10158	10232	10416	518	P3
ATP6	ATP synthase F0 subunit 6	-1.1709	-0.227617	8e-06	0.00018	93655	102770	113085	82347	92026	89203	4508	ATPASE6, MTATP6
ATP6V0A1	ATPase_ H+ transporting_ lysosomal V0 subunit a1	1.13436	0.181873	0.001013	0.011985	3204	3482	3371	3909	3939	3655	535	ATP6N1, ATP6N1A, STV1, VPP1, VPH1, A1
ATP6V0A4	ATPase_ H+ transporting_ lysosomal V0 subunit a4	1.70145	0.766765	4.72e-08	1.58e-06	15	29	43	114	94	90	50617	A4, ATP6N1B, ATP6N2, RDRTA2, RTA1C, RTADR, STV1, VPH1, VPP2
ATP6V0B	ATPase_ H+ transporting_ lysosomal 21kDa_ V0 subunit b	1.11285	0.154256	0.002675	0.026398	5033	5213	5088	5739	5800	5662	533	ATP6F, HATPL, VMA16
ATP6V0C	ATPase_ H+ transporting_ lysosomal 16kDa_ V0 subunit c	1.16775	0.223735	0.000276	0.004032	5036	4910	5484	6387	5957	5896	527	ATP6C, ATP6L, ATPL, VATL, VPPC, VMA3
ATP6V0D2	ATPase_ H+ transporting_ lysosomal 38kDa_ V0 subunit d2	1.32377	0.404653	0.000437	0.005928	10	5	6	30	46	18	245972	ATP6D2, VMA6
ATP6V0E1	ATPase_ H+ transporting_ lysosomal 9kDa_ V0 subunit e1	1.18113	0.240172	3.26e-06	8.03e-05	5539	5642	5625	6384	6846	6835	8992	ATP6H, ATP6V0E, M9.2, VMA21, VMA21P
ATP6V1B2	ATPase_ H+ transporting_ lysosomal 56/58kDa_ V1 subunit B2	1.31577	0.395912	4.58e-15	3.44e-13	5712	6850	6794	8083	8695	8970	526	ATP6B1B2, ATP6B2, HO57, VATB, VPP3, VMA2
ATP6V1D	ATPase_ H+ transporting_ lysosomal 34kDa_ V1 subunit D	1.11962	0.16301	0.001019	0.012041	4472	5198	5046	5208	5741	5627	51382	ATP6M, VATD, VMA8
ATP6V1E1	ATPase_ H+ transporting_ lysosomal 31kDa_ V1 subunit E1	1.23074	0.299528	5.92e-10	2.58e-08	4302	4889	4948	5748	5752	6053	529	ATP6E, ATP6E2, ATP6V1E, P31, VMA4
ATP6V1G1	ATPase_ H+ transporting_ lysosomal 13kDa_ V1 subunit G1	1.15294	0.205315	5.13e-05	0.000927	3815	4133	4164	4431	4789	4862	9550	ATP6G, ATP6G1, ATP6GL, ATP6J, VMA10
ATP6V1H	ATPase_ H+ transporting_ lysosomal 50/57kDa_ V1 subunit H	1.09958	0.136959	0.00577	0.049494	3618	4213	3931	4212	4366	4426	51606	CGI-11, MSTP042, NBP1, SFD, SFDALPHA, SFDBETA, VMA13
ATP8	ATP synthase F0 subunit 8	-1.13274	-0.179813	0.000449	0.006045	19234	22286	23965	18457	19117	20068	4509	ATPASE8, MTATP8
ATP8B1	ATPase_ aminophospholipid transporter_ class I_ type 8B_ member 1	1.35884	0.442371	5.39e-11	2.72e-09	1237	1410	1331	1678	1905	1948	5205	ATPIC, BRIC, FIC1, ICP1, PFIC, PFIC1
ATRAID	all-trans retinoic acid-induced differentiation factor	-1.15681	-0.210153	8.27e-05	0.00141	3821	4524	4404	3650	3796	3529	51374	APR--3, APR-3, APR3, C2ORF28, HSPC013, PRO240, P18
ATRN	attractin	-1.11317	-0.154676	0.000559	0.007265	9364	10920	10762	8888	9569	9409	8455	DPPT-L, MGCA
ATRX	alpha thalassemia/mental retardation syndrome X-linked	1.3074	0.386698	2.66e-08	9.32e-07	3409	4464	3437	4755	5265	5062	546	ATR2, JMS, MRX52, MRXHF1, RAD54, RAD54L, SFM1, SHS, XH2, XNP, ZNF-HX
ATXN2L	ataxin 2-like	1.15357	0.2061	8.86e-05	0.001492	7447	7882	7528	9236	8725	8642	11273	A2D, A2LG, A2LP, A2RP
ATXN7L3B	ataxin 7-like 3B	-1.11165	-0.1527	0.002205	0.022616	4518	5399	5105	4309	4613	4568	552889	LNC-SCA7
AUP1	ancient ubiquitous protein 1	1.10754	0.147357	0.004525	0.040463	6831	7219	7075	8178	7751	7635	550	-
B2M	beta-2-microglobulin	1.82256	0.865966	3.38e-74	1.31e-71	49175	60718	57583	97263	106185	107697	567	-
B3GALT6	UDP-Gal:betaGal beta 1_3-galactosyltransferase polypeptide 6	-1.16952	-0.225922	0.000153	0.002437	1803	2084	2024	1661	1669	1696	126792	EDSP2, SEMDJL1, BETA3GALT6
B4GALT2	UDP-Gal:betaGlcNAc beta 1_4- galactosyltransferase_ polypeptide 2	-1.17355	-0.230883	2.82e-05	0.000552	4538	5066	4907	4327	4037	3947	8704	B4GAL-T2, B4GAL-T3, BETA4GAL-T2
B4GALT5	UDP-Gal:betaGlcNAc beta 1_4- galactosyltransferase_ polypeptide 5	1.28423	0.360905	5.48e-14	3.7e-12	4586	5349	5269	6279	6787	6650	9334	B4GAL-T5, BETA4-GALT-IV, BETA4GAL-T5, BETA4GALT-V, GT-V
BACE1	beta-site APP-cleaving enzyme 1	-1.13901	-0.18778	7.51e-05	0.001297	4771	5496	5187	4410	4549	4589	23621	ASP2, BACE, HSPC104
BACH2	BTB and CNC homology 1_ basic leucine zipper transcription factor 2	-1.43373	-0.519773	2.61e-09	1.04e-07	727	755	712	481	485	506	60468	BTBD25
BAG3	BCL2-associated athanogene 3	1.12232	0.166487	0.001382	0.015282	9884	10286	10132	11881	11429	10970	9531	BAG-3, BIS, CAIR-1, MFM6
BAIAP2-AS1	BAIAP2 antisense RNA 1 (head to head)	-1.16657	-0.222268	0.005238	0.04572	861	963	1002	826	743	823	440465	-
BAIAP2L1	BAI1-associated protein 2-like 1	-1.11498	-0.157016	0.004321	0.039106	3028	3517	3169	2894	2912	2888	55971	IRTKS
BAMBI	BMP and activin membrane-bound inhibitor	1.50899	0.593582	2.61e-05	0.000519	65	40	51	90	133	129	25805	NMA
BATF2	basic leucine zipper transcription factor_ ATF-like 2	3.05945	1.61327	1.85e-36	3.25e-34	53	94	66	371	348	328	116071	SARI
BATF3	basic leucine zipper transcription factor_ ATF-like 3	1.50781	0.592453	2.4e-05	0.000481	41	63	58	107	130	102	55509	JDP1, JUNDM1, SNFT
BAZ2B	bromodomain adjacent to zinc finger domain_ 2B	1.22835	0.296723	1.39e-07	4.34e-06	2097	2417	2231	2673	2856	2853	29994	WALP4
BBS2	Bardet-Biedl syndrome 2	-1.19754	-0.260079	8.8e-06	0.000196	2140	2410	2434	1885	1895	2017	583	BBS
BBS4	Bardet-Biedl syndrome 4	-1.16181	-0.216373	0.003855	0.035518	893	1052	1061	828	859	873	585	-
BCAN	brevican	1.40041	0.485845	0.000297	0.004295	115	94	118	218	172	160	63827	BEHAB, CSPG7
BCAS3	breast carcinoma amplified sequence 3	-1.29063	-0.368077	1.46e-06	3.85e-05	1092	1161	1083	859	807	872	54828	GAOB1, MAAB
BCAT1	branched chain amino-acid transaminase 1_ cytosolic	1.46413	0.55004	1e-09	4.29e-08	1228	1495	1309	1666	2460	2096	586	BCATC, BCT1, ECA39, MECA39, PNAS121, PP18
BCAT2	branched chain amino-acid transaminase 2_ mitochondrial	-1.15382	-0.206415	0.001862	0.019637	2086	2261	2101	1959	1838	1759	587	BCAM, BCATM, BCT2, PP18
BCKDK	branched chain ketoacid dehydrogenase kinase	-1.13061	-0.177099	0.003267	0.031045	4245	4391	4513	4125	3780	3692	10295	BCKDKD, BDK
BCL6	B-cell CLL/lymphoma 6	-1.37391	-0.458289	2.73e-10	1.25e-08	1696	1980	2138	1435	1417	1281	604	BCL5, BCL6A, LAZ3, ZBTB27, ZNF51
BCL7A	B-cell CLL/lymphoma 7A	-1.26912	-0.343825	8.73e-08	2.82e-06	1763	1952	1785	1433	1436	1419	605	BCL7
BCS1L	BC1 (ubiquinol-cytochrome c reductase) synthesis-like	-1.20495	-0.26897	0.000128	0.002077	1728	1739	1719	1463	1461	1342	617	BCS, BCS1, BJS, FLNMS, GRACILE, HS.6719, MC3DN1, PTD, H-BCS
BDH1	3-hydroxybutyrate dehydrogenase_ type 1	-1.15791	-0.211528	0.001308	0.014691	1433	1637	1672	1382	1355	1329	622	BDH, SDR9C1
BDKRB2	bradykinin receptor B2	-1.21296	-0.27853	1.65e-05	0.000346	2189	2441	2208	1939	1770	1881	624	B2R, BK-2, BK2, BKR2, BRB2
BDP1	B double prime 1_ subunit of RNA polymerase III transcription initiation factor IIIB	1.28342	0.359991	1.48e-10	7.04e-09	3352	4067	3531	4513	4892	4830	55814	HSA238520, TAF3B1, TFC5, TFIIIB'', TFIIIB150, TFIIIB90, TFNR
BEX2	brain expressed X-linked 2	1.63374	0.708181	5.19e-07	1.47e-05	24	31	48	116	93	87	84707	BEX1, DJ79P11.1
BGN	biglycan	-1.39751	-0.482861	0.000505	0.006664	190	145	182	133	83	79	633	DSPG1, PG-S1, PGI, SLRR1A
BID	BH3 interacting domain death agonist	1.20215	0.265621	0.000164	0.002579	1425	1380	1517	1654	1853	1784	637	FP497
BIN1	bridging integrator 1	1.18183	0.241022	0.000412	0.005634	1389	1503	1340	1713	1659	1704	274	AMPH2, AMPHL, SH3P9
BIRC3	baculoviral IAP repeat containing 3	1.5804	0.660291	2.94e-25	3.79e-23	6555	8173	7465	10451	12971	12638	330	AIP1, API2, CIAP2, HAIP1, HIAP1, MALT2, MIHC, RNF49, C-IAP2
BLCAP	bladder cancer associated protein	-1.13336	-0.180604	0.00043	0.005849	8443	8478	8471	7243	7633	7542	10904	BC10
BLZF1	basic leucine zipper nuclear factor 1	1.24274	0.313519	1.07e-05	0.000235	1425	1908	1738	2003	2289	2111	8548	GOLGIN-45, JEM-1, JEM-1S, JEM1
BMP1	bone morphogenetic protein 1	1.12866	0.174609	0.004451	0.040027	8327	9424	9504	11395	9836	9762	649	OI13, PCOLC, PCP, PCP2, TLD
BMP2	bone morphogenetic protein 2	-1.15551	-0.208527	0.000218	0.003307	2881	3393	3086	2576	2673	2820	650	BDA2, BMP2A
BNIP1	BCL2/adenovirus E1B 19kDa interacting protein 1	1.20616	0.270416	0.002276	0.02325	471	541	496	593	657	617	662	NIP1, SEC20, TRG-8
BNIP3	BCL2/adenovirus E1B 19kDa interacting protein 3	1.15324	0.205698	0.001351	0.01503	2899	3826	3846	3981	4118	4184	664	NIP3
BOD1L1	biorientation of chromosomes in cell division 1-like 1	1.39732	0.482661	8.1e-17	7.04e-15	4529	5417	4712	7197	7055	6581	259282	BOD1L, FAM44A
BRCA2	breast cancer 2_ early onset	1.40789	0.493538	7.39e-09	2.78e-07	1081	1182	908	1460	1667	1537	675	BRCC2, BROVCA2, FACD, FAD, FAD1, FANCD, FANCD1, GLM3, PNCA2, XRCC11
BRD3	bromodomain containing 3	-1.21455	-0.280422	3.33e-06	8.19e-05	2229	2480	2395	1984	1973	1850	8019	ORFX, RING3L
BRE	brain and reproductive organ-expressed (TNFRSF1A modulator)	-1.16175	-0.216296	0.000316	0.004519	1819	1998	2028	1639	1659	1710	9577	BRCC4, BRCC45
BRI3	brain protein I3	1.1287	0.174663	0.003389	0.032028	2320	2374	2386	2533	2753	2790	25798	I3
BRWD1	bromodomain and WD repeat domain containing 1	1.21553	0.281582	4.78e-06	0.000113	3357	4207	3614	4223	4860	4668	54014	C21ORF107, N143, WDR9
BST2	bone marrow stromal cell antigen 2	3.41383	1.77139	4.12e-36	7.18e-34	42	81	97	1443	1163	1193	684	CD317, TETHERIN
BTBD2	BTB (POZ) domain containing 2	-1.13464	-0.182238	0.005503	0.047649	4254	4265	4472	4105	3785	3514	55643	-
BTD	biotinidase	-1.17482	-0.232445	0.000662	0.008373	1311	1485	1379	1194	1139	1192	686	-
BTF3	basic transcription factor 3	-1.07944	-0.110286	0.004599	0.040992	19760	22453	21847	19462	19833	20105	689	BETA-NAC, BTF3A, BTF3B, NACB
BTG3	BTG family_ member 3	1.1666	0.222306	0.000177	0.002761	2530	3225	3041	3281	3473	3591	10950	ANA, TOB5, TOB55, TOFA
BTN2A1	butyrophilin_ subfamily 2_ member A1	1.19653	0.258861	1.59e-05	0.000336	2114	2430	2551	2944	2807	2826	11120	BK14H9.1, BT2.1, BTF1, BTN2.1, DJ3E1.1
BTN2A2	butyrophilin_ subfamily 2_ member A2	1.18584	0.245912	0.001064	0.012414	908	915	949	1145	1091	1111	10385	BT2.2, BTF2, BTN2.2
BTN3A1	butyrophilin_ subfamily 3_ member A1	1.4026	0.4881	1.46e-09	6.13e-08	744	863	949	1318	1209	1182	11119	BT3.1, BTF5, BTN3.1, CD277
BTN3A2	butyrophilin_ subfamily 3_ member A2	1.49903	0.584032	6.15e-20	6.41e-18	1407	1816	1724	2502	2535	2554	11118	BT3.2, BTF4, BTN3.2, CD277
BTN3A3	butyrophilin_ subfamily 3_ member A3	1.54243	0.625207	1.19e-13	7.77e-12	736	649	722	1142	1136	1151	10384	BTF3, BTN3.3
BZW2	basic leucine zipper and W2 domains 2	-1.11143	-0.152415	0.00207	0.021475	5037	5842	5981	4951	5022	5170	28969	HSPC028, MST017, MSTP017
C11orf71	chromosome 11 open reading frame 71	-1.30548	-0.384578	0.003416	0.032207	196	210	242	128	191	121	54494	URLC7
C11orf91	chromosome 11 open reading frame 91	1.30245	0.381231	0.001537	0.01672	157	182	205	243	240	288	100131378	-
C12orf5	TP53 induced glycolysis regulatory phosphatase	1.18732	0.247708	0.000254	0.003745	2144	2639	2185	2591	2798	2997	57103	C12ORF5, FR2BP, TIGAR
C12orf57	chromosome 12 open reading frame 57	-1.19414	-0.255974	2.89e-05	0.000563	3182	3189	3245	2762	2681	2570	113246	C10, GRCC10
C12orf75	chromosome 12 open reading frame 75	1.14812	0.199273	0.001234	0.014014	4056	4670	4566	4506	5493	5420	387882	AGD3, OCC-1, OCC1
C14orf132	chromosome 14 open reading frame 132	-1.14786	-0.198951	0.001795	0.019045	2056	2447	2549	2046	2097	1958	56967	C14ORF88
C14orf79	chromosome 14 open reading frame 79	-1.20122	-0.264495	0.001569	0.016974	758	792	753	645	619	623	122616	-
C15orf38	actin-related protein 2/3 complex inhibitor	-1.2377	-0.30766	5.49e-06	0.000128	1385	1605	1687	1209	1250	1274	348110	C15ORF38, ARPIN
C15orf48	chromosome 15 open reading frame 48	1.43027	0.516291	0.000241	0.003585	50	78	58	120	92	146	84419	FOAP-11, NMES1
C15orf52	chromosome 15 open reading frame 52	1.24055	0.310984	2.74e-08	9.59e-07	8034	8344	8489	11098	9913	10227	388115	-
C15orf54	chromosome 15 open reading frame 54	1.25243	0.324726	0.003351	0.031702	3	6	10	23	21	25	400360	-
C16orf74	chromosome 16 open reading frame 74	-1.23605	-0.305738	2.89e-05	0.000562	1931	1795	1812	1459	1455	1521	404550	-
C17orf103	N-acetyltransferase domain containing 1	1.17331	0.230581	0.003126	0.029929	762	863	879	1052	958	976	256302	C17ORF103, GTLF3B, NATD1
C17orf51	chromosome 17 open reading frame 51	1.33555	0.417434	1.84e-14	1.3e-12	2342	2505	2421	3206	3281	3370	339263	-
C17orf70	Fanconi anemia core complex associated protein 100	-1.13749	-0.185857	0.005483	0.047516	2073	2128	2061	1926	1758	1798	80233	C17ORF70, FAAP100
C18orf54	chromosome 18 open reading frame 54	-1.16987	-0.226353	0.004753	0.042183	912	1039	936	734	837	868	162681	LAS2
C18orf8	chromosome 18 open reading frame 8	1.17609	0.233994	0.000463	0.006187	1334	1583	1530	1658	1730	1907	29919	HST2591, MIC1, MIC-1
C19orf40	Fanconi anemia core complex associated protein 24	-1.2816	-0.357942	0.001841	0.019453	281	283	284	219	206	197	91442	C19ORF40, FAAP24
C19orf53	chromosome 19 open reading frame 53	-1.13891	-0.187649	0.003545	0.033186	4402	4201	4251	3914	3731	3617	28974	HSPC023, LYDG10
C19orf66	chromosome 19 open reading frame 66	1.61249	0.68929	8.04e-18	7.57e-16	697	841	840	1457	1274	1287	55337	-
C19orf70	chromosome 19 open reading frame 70	-1.14975	-0.201315	0.00404	0.036949	2130	2147	2113	1980	1756	1790	125988	MIC13, P117, QIL1
C1GALT1C1	C1GALT1-specific chaperone 1	-1.17366	-0.23101	0.001004	0.011911	2029	2500	2403	1710	2040	2100	29071	C1GALT2, C38H2-L1, COSMC, HSPC067, MST143, TNPS
C1orf21	chromosome 1 open reading frame 21	-1.29494	-0.372882	2.79e-10	1.26e-08	2164	2340	2393	1705	1819	1753	81563	PIG13
C1orf226	chromosome 1 open reading frame 226	1.37531	0.45976	0.001095	0.012712	30	35	35	64	74	64	400793	-
C1orf68	chromosome 1 open reading frame 68	1.81923	0.86333	8.83e-11	4.32e-09	66	76	81	182	200	169	100129271	LEP7, XP32
C1QTNF1	C1q and tumor necrosis factor related protein 1	1.13365	0.180972	0.002104	0.021728	2679	2892	2953	3419	3191	3136	114897	CTRP1, GIP, ZSIG37
C1QTNF1-AS1	C1QTNF1 antisense RNA 1	1.35233	0.435443	0.002052	0.021302	41	36	47	82	75	74	100507410	-
C1S	complement component 1_ s subcomponent	1.24417	0.315184	4.65e-11	2.39e-09	8281	9877	9843	11870	11724	11510	716	-
C20orf24	chromosome 20 open reading frame 24	1.20733	0.271818	0.002776	0.027195	412	484	495	553	600	572	55969	PNAS-11, RIP5
C21orf33	chromosome 21 open reading frame 33	-1.15193	-0.204052	0.00044	0.00595	2986	3113	3048	2696	2660	2563	8209	ES1, GT335, HES1, KNPH, KNPI
C2CD2	C2 calcium-dependent domain containing 2	1.13407	0.18151	0.000218	0.00331	5158	5465	5243	5873	6132	6135	25966	C21ORF25, C21ORF258, TMEM24L
C2CD2L	C2CD2-like	1.20282	0.266424	0.000746	0.00928	850	863	896	1137	1025	1042	9854	DLNB23, TMEM24
C5	complement component 5	-1.2568	-0.329757	0.001893	0.019937	387	458	417	273	361	327	727	C5D, C5A, C5B, CPAMD4, ECLZB
C5orf46	chromosome 5 open reading frame 46	-1.31322	-0.393113	0.002421	0.024394	222	221	210	113	150	182	389336	SSSP1
C5orf55	EXOC3 antisense RNA 1	-1.4017	-0.487179	0.000344	0.004842	135	124	152	82	81	79	116349	C5ORF55, EXOC3-AS1
C5orf56	chromosome 5 open reading frame 56	1.49747	0.582525	3.21e-05	0.000615	34	24	31	58	94	80	441108	-
C6orf120	chromosome 6 open reading frame 120	-1.14677	-0.197577	0.002425	0.024423	1848	2239	2126	1637	1854	1893	387263	BA160E12.4
C6orf48	chromosome 6 open reading frame 48	1.12471	0.169559	0.001417	0.015581	2776	3166	3259	3367	3502	3548	50854	D6S57, G8
C6orf57	succinate dehydrogenase complex assembly factor 4	-1.34627	-0.428965	0.000242	0.003601	254	278	290	194	170	199	135154	C6ORF57, SDH8, SDHAF4
C6orf62	chromosome 6 open reading frame 62	1.13721	0.185497	0.002732	0.026838	6563	7747	6896	7137	8762	8458	81688	NBLA00237, XTP12, DJ30M3.2
C7orf73	chromosome 7 open reading frame 73	-1.20167	-0.265045	5.73e-06	0.000133	4339	5075	4580	3507	3962	4111	647087	PL-5283
C9orf3	chromosome 9 open reading frame 3	-1.18522	-0.245157	0.003592	0.033571	1152	1040	1229	988	912	948	84909	AOPEP, AP-O, APO, C90RF3, ONPEP
CA11	carbonic anhydrase XI	-1.46663	-0.552506	1.04e-05	0.000229	191	290	290	150	156	149	770	CARPX1
CA12	carbonic anhydrase XII	-1.38429	-0.469144	4.02e-21	4.37e-19	18242	22705	22492	14946	15386	15016	771	CAXII, HST18816
CABLES1	Cdk5 and Abl enzyme substrate 1	-1.25735	-0.330392	7.17e-05	0.001246	909	1078	1006	831	797	698	91768	CABL1, CABLES, HST2563, IK3-1
CACHD1	cache domain containing 1	-1.18645	-0.246654	0.002326	0.023617	795	838	794	668	678	673	57685	-
CACNB3	calcium channel_ voltage-dependent_ beta 3 subunit	-1.17312	-0.23035	0.000841	0.010299	1474	1757	1677	1465	1334	1344	784	CAB3, CACNLB3
CACYBP	calcyclin binding protein	1.16047	0.21471	1.21e-05	0.000262	4056	4553	4265	4847	5034	5177	27101	GIG5, PNAS-107, S100A6BP, SIP
CADM1	cell adhesion molecule 1	1.69724	0.763188	2.96e-42	6.52e-40	2045	2179	2186	3521	3893	3756	23705	BL2, IGSF4, IGSF4A, NECL2, NECL-2, RA175, ST17, SYNCAM, TSLC1, STSLC-1, SGIGSF, SYNCAM1
CADM3	cell adhesion molecule 3	-1.29703	-0.37521	7.23e-11	3.57e-09	9450	11608	12023	8736	8088	8377	57863	BIGR, IGSF4B, NECL1, NECL-1, TSLL1, SYNCAM3
CALCOCO2	calcium binding and coiled-coil domain 2	1.11813	0.161087	0.000491	0.006499	5036	5837	5651	6026	6352	6196	10241	NDP52
CALCRL	calcitonin receptor-like	1.43162	0.517648	3.61e-06	8.77e-05	191	230	233	306	365	352	10203	CGRPR, CRLR
CALHM2	calcium homeostasis modulator 2	-1.1887	-0.249385	0.005529	0.04781	710	713	767	639	622	547	51063	FAM26B
CALM3	calmodulin 3 (phosphorylase kinase_ delta)	-1.10073	-0.138465	0.001406	0.015477	27299	29708	29344	26822	25879	25788	808	HEL-S-72, PHKD, PHKD3
CALML3	calmodulin-like 3	-1.78242	-0.833834	7.98e-21	8.64e-19	1250	1191	1247	725	615	592	810	CLP
CALR	calreticulin	1.12125	0.165113	0.000113	0.001854	64268	71114	71597	79917	76116	77229	811	CRT, HEL-S-99N, RO, SSA, CC1QR
CAMLG	calcium modulating ligand	-1.14251	-0.19221	0.001026	0.012079	2211	2401	2344	1916	2050	2106	819	CAML
CAP2	CAP_ adenylate cyclase-associated protein_ 2 (yeast)	1.24261	0.313379	5.4e-06	0.000126	1312	1664	1433	1744	1931	1893	10486	-
CAPG	capping protein (actin filament)_ gelsolin-like	-1.14444	-0.194642	0.000721	0.009026	5073	5163	5376	4741	4539	4329	822	AFCP, HEL-S-66, MCP
CAPN2	calpain 2_ (m/II) large subunit	1.10256	0.140863	0.00107	0.012456	22579	24336	23039	25718	25797	26085	824	CANP2, CANPL2, CANPML, MCANP
CAPN5	calpain 5	1.18611	0.246236	0.002316	0.023535	611	679	714	806	790	827	726	ADNIV, HTRA3, VRNI, NCL-3
CAPNS1	calpain_ small subunit 1	-1.11995	-0.16344	0.000991	0.011782	22690	23582	23418	21581	20472	20174	826	CALPAIN4, CANP, CANPS, CAPN4, CDPS, CSS1
CARD10	caspase recruitment domain family_ member 10	-1.18274	-0.242136	5.9e-05	0.001048	7496	7826	7514	6915	6099	6200	29775	BIMP1, CARMA3
CARD11	caspase recruitment domain family_ member 11	1.68406	0.75194	1.55e-08	5.61e-07	92	85	86	215	167	196	84433	BENTA, BIMP3, CARMA1, IMD11, PPBL
CARD6	caspase recruitment domain family_ member 6	1.19586	0.258044	0.000873	0.010596	845	964	1056	1196	1100	1190	84674	CINCIN1
CARM1	coactivator-associated arginine methyltransferase 1	-1.13613	-0.184122	0.000768	0.009513	4652	4963	4968	4406	4354	4049	10498	PRMT4
CARS	cysteinyl-tRNA synthetase	1.15833	0.212049	8.48e-05	0.00144	4126	4583	4727	5455	5055	5175	833	CARS1, CYSRS, MGC:11246
CASP14	caspase 14_ apoptosis-related cysteine peptidase	-2.03821	-1.0273	5.44e-20	5.71e-18	462	534	661	249	231	202	23581	-
CASP4	caspase 4_ apoptosis-related cysteine peptidase	1.15706	0.210458	4.15e-05	0.000775	3531	3954	4043	4559	4408	4469	837	ICE(REL)II, ICEREL-II, ICH-2, MIH1/TX, TX
CASP7	caspase 7_ apoptosis-related cysteine peptidase	1.2083	0.272977	3.37e-06	8.25e-05	2216	2375	2386	2634	2921	2984	840	CASP-7, CMH-1, ICE-LAP3, LICE2, MCH3
CASP8AP2	caspase 8 associated protein 2	1.16195	0.216548	0.002705	0.026623	1712	2045	1639	2003	2243	2114	9994	CED-4, FLASH, RIP25
CAT	catalase	-1.13481	-0.182446	0.001667	0.017878	2671	3042	3089	2455	2745	2529	847	-
CAV2	caveolin 2	-1.13472	-0.182333	0.003728	0.034518	8055	9397	8766	6613	8123	8283	858	CAV
CBLB	Cbl proto-oncogene B_ E3 ubiquitin protein ligase	1.13574	0.183634	0.005016	0.044016	1265	1455	1349	1475	1581	1614	868	CBL-B, NBLA00127, RNF56
CBR3	carbonyl reductase 3	1.28507	0.361846	0.00021	0.003201	414	439	535	620	663	578	874	HEL-S-25, SDR21C2, HCBR3
CBS	cystathionine-beta-synthase	1.59298	0.671725	4.79e-17	4.23e-15	671	705	814	1257	1172	1229	875	HIP4
CBX2	chromobox homolog 2	-1.18857	-0.249222	0.001356	0.015058	1122	1151	1117	992	939	888	84733	CDCA6, M33, SRXY5
CBY1	chibby homolog 1 (Drosophila)	-1.17961	-0.238308	0.000538	0.007048	1223	1358	1410	1103	1093	1158	25776	C22ORF2, CBY, HS508I15A, PGEA1, PIGEA-14, PIGEA14, ARB1
CCAR1	cell division cycle and apoptosis regulator 1	1.09761	0.134359	0.005237	0.04572	6460	7334	6781	7161	7740	7818	55749	-
CCDC115	coiled-coil domain containing 115	-1.17023	-0.226796	0.003626	0.03378	941	944	1026	821	809	832	84317	CCP1
CCDC149	coiled-coil domain containing 149	1.29789	0.37617	0.004233	0.038408	117	127	126	184	147	213	91050	-
CCDC168	coiled-coil domain containing 168	1.29231	0.369956	0.000961	0.01149	3	6	9	23	34	20	643677	C13ORF40
CCDC28B	coiled-coil domain containing 28B	-1.32151	-0.402191	0.001328	0.014844	227	245	228	190	145	144	79140	-
CCDC64	coiled-coil domain containing 64	-1.36936	-0.453504	0.000115	0.001882	310	275	326	212	211	188	92558	BICDR-1, H_267D11.1
CCDC66	coiled-coil domain containing 66	1.24886	0.320615	0.000235	0.003526	484	594	590	677	700	765	285331	-
CCDC69	coiled-coil domain containing 69	-1.22398	-0.291584	0.001494	0.016307	683	719	818	647	561	560	26112	-
CCDC8	coiled-coil domain containing 8	-1.18702	-0.247341	0.000184	0.002852	2312	2825	2773	2357	2112	2126	83987	3M3, PPP1R20, P90
CCDC80	coiled-coil domain containing 80	1.26033	0.333806	1.72e-09	7.08e-08	3393	3996	3798	4929	4501	4827	151887	DRO1, SSG1, URB, OKURIBIN
CCDC82	coiled-coil domain containing 82	1.20763	0.272175	0.000641	0.008168	1111	1375	1226	1371	1736	1466	79780	HSPC048
CCDC85B	coiled-coil domain containing 85B	1.42224	0.508162	2.88e-10	1.3e-08	1257	1497	1809	2327	2193	2195	11007	DIPA
CCDC88A	coiled-coil domain containing 88A	1.2425	0.313243	1.92e-06	4.95e-05	3987	4993	3936	5220	5698	5375	55704	APE, GIRDIN, GIV, GRDN, HKRP1, KIAA1212
CCDC88C	coiled-coil domain containing 88C	-1.60857	-0.68578	3.11e-07	9.17e-06	191	163	182	98	81	82	440193	DAPLE, HKRP2, KIAA1509, SCA40
CCDC93	coiled-coil domain containing 93	1.15222	0.20442	5.57e-05	0.000996	3513	3843	3834	4228	4242	4527	54520	-
CCL2	chemokine (C-C motif) ligand 2	1.89803	0.924502	4.6e-14	3.15e-12	108	114	128	256	274	299	6347	GDCF-2, HC11, HSMCR30, MCAF, MCP-1, MCP1, SCYA2, SMC-CF
CCL20	chemokine (C-C motif) ligand 20	1.27122	0.346213	0.001378	0.015251	259	304	288	333	428	382	6364	CKB4, EXODUS, LARC, MIP-3-ALPHA, MIP-3A, MIP3A, SCYA20, ST38
CCL5	chemokine (C-C motif) ligand 5	2.5599	1.35609	5.52e-22	6.39e-20	19	29	22	158	144	133	6352	D17S136E, RANTES, SCYA5, SIS-DELTA, SISD, TCP228, EOCP
CCNB2	cyclin B2	-1.13749	-0.185857	0.000275	0.004014	4279	4853	4597	3801	4035	4215	9133	HST17299
CCND1	cyclin D1	1.38712	0.47209	7.68e-32	1.15e-29	16068	18301	17777	23373	24885	24764	595	BCL1, D11S287E, PRAD1, U21B31
CCND2	cyclin D2	1.6717	0.741313	3.3e-38	6.29e-36	3099	3099	3099	5057	5596	5334	894	KIAK0002, MPPH3
CCNI	cyclin I	-1.11396	-0.1557	0.000224	0.003374	11909	13705	13613	11467	11700	12031	10983	CCNI1, CYC1, CYI
CCNJL	cyclin J-like	1.1934	0.255083	0.00048	0.006382	1090	1083	1083	1353	1293	1311	79616	-
CCNL1	cyclin L1	1.18477	0.244601	7.15e-06	0.000163	2437	2942	2818	3200	3245	3347	57018	ANIA6A, BM-001, PRO1073, ANIA-6A
CCRN4L	nocturnin	1.42201	0.507929	2.28e-10	1.04e-08	672	658	718	1000	1032	994	25819	CCR4L, CCRN4L, CCR4C, NOC, NOCT
CCSER2	coiled-coil serine-rich protein 2	1.16594	0.221489	0.000599	0.007709	3092	3829	3613	3668	4247	4499	54462	FAM190B, GCAP14, KIAA1128, BA486O22.1
CD109	CD109 molecule	-1.14077	-0.190003	0.000358	0.005	27449	32666	30236	23645	27633	27724	135228	CPAMD7, P180, R150
CD151	CD151 molecule (Raph blood group)	-1.1387	-0.187386	0.001004	0.011911	24042	23708	24415	22400	20407	20488	977	GP27, MER2, PETA-3, RAPH, SFA1, TSPAN24
CD163L1	CD163 molecule-like 1	1.26812	0.342688	1.9e-05	0.000391	700	739	793	1013	963	928	283316	CD163B, M160
CD1D	CD1d molecule	-1.35197	-0.435063	0.000219	0.003319	242	273	268	185	183	164	912	CD1A, R3
CD274	CD274 molecule	1.44062	0.526693	8.85e-13	5.4e-11	859	964	962	1345	1299	1497	29126	B7-H, B7H1, PD-L1, PDCD1L1, PDCD1LG1, PDL1
CD300C	CD300c molecule	1.17737	0.235573	0.004436	0.039948	0	2	2	6	22	12	10871	CLM-6, CMRF-35, CMRF-35A, CMRF35, CMRF35-A1, CMRF35A, CMRF35A1, IGSF16, LIR
CD47	CD47 molecule	1.30032	0.378869	3.22e-10	1.44e-08	4990	5704	5628	6312	7717	7543	961	IAP, MER6, OA3
CD68	CD68 molecule	-1.22568	-0.293587	3.15e-08	1.08e-06	5521	6031	5981	4978	4629	4624	968	GP110, LAMP4, SCARD1
CD70	CD70 molecule	1.22789	0.29618	8.14e-05	0.001396	1498	1556	1564	2139	1851	1795	970	CD27L, CD27LG, TNFSF7
CD74	CD74 molecule_ major histocompatibility complex_ class II invariant chain	5.08663	2.34671	1.21e-101	8.76e-99	108	108	87	805	770	711	972	DHLAG, HLADG, II, IA-GAMMA
CD9	CD9 molecule	-1.09199	-0.126955	0.003859	0.035536	6774	7718	7572	6667	6729	6810	928	BTCC-1, DRAP-27, MIC3, MRP-1, TSPAN-29, TSPAN29
CDC42EP3	CDC42 effector protein (Rho GTPase binding) 3	1.13307	0.180242	0.000679	0.008561	8010	9806	9043	9373	10614	10645	10602	BORG2, CEP3, UB1
CDC42SE1	CDC42 small effector 1	1.11525	0.157366	0.000587	0.007578	7803	9209	8869	9632	9425	9941	56882	SCIP1, SPEC1
CDCA3	cell division cycle associated 3	-1.14955	-0.201067	0.001775	0.018872	2033	2128	2040	1820	1706	1846	83461	GRCC8, TOME-1
CDCA4	cell division cycle associated 4	-1.14699	-0.197858	0.000134	0.002159	4754	5223	5025	4279	4577	4200	55038	HEPP, SEI-3/HEPP
CDCA7L	cell division cycle associated 7-like	-1.11478	-0.156756	0.005816	0.049765	2688	3117	3264	2658	2711	2740	55536	JPO2, R1, RAM2
CDCP1	CUB domain containing protein 1	1.11675	0.1593	3.92e-05	0.000738	42368	46059	45050	49518	50144	50213	64866	CD318, SIMA135, TRASK
CDH13	cadherin 13	-1.19528	-0.257349	3.94e-09	1.54e-07	17751	20998	20987	16407	16813	16597	1012	CDHH, P105
CDH2	cadherin 2_ type 1_ N-cadherin (neuronal)	1.25971	0.333094	4.47e-05	0.000822	624	649	642	807	863	809	1000	CD325, CDHN, CDW325, NCAD
CDH3	cadherin 3_ type 1_ P-cadherin (placental)	-1.65206	-0.724265	6.05e-48	1.65e-45	9043	10158	10137	6080	5760	5660	1001	CDHP, HJMD, PCAD
CDHR1	cadherin-related family member 1	-1.40941	-0.495088	4.38e-10	1.92e-08	900	1109	1007	706	665	703	92211	CORD15, PCDH21, PRCAD, RP65
CDK14	cyclin-dependent kinase 14	-1.18423	-0.243944	9.43e-05	0.001581	2561	2813	2617	2034	2336	2343	5218	PFTAIRE1, PFTK1
CDK18	cyclin-dependent kinase 18	1.26579	0.340034	0.000864	0.0105	414	556	628	754	716	637	5129	PCTAIRE, PCTAIRE3, PCTK3
CDKN1A	cyclin-dependent kinase inhibitor 1A (p21_ Cip1)	1.54705	0.629524	6.69e-36	1.15e-33	9226	9978	9630	15800	14474	15137	1026	CAP20, CDKN1, CIP1, MDA-6, P21, SDI1, WAF1, P21CIP1
CDKN1B	cyclin-dependent kinase inhibitor 1B (p27_ Kip1)	-1.1597	-0.213757	0.000896	0.010833	2088	2672	2596	2003	2097	2191	1027	CDKN4, KIP1, MEN1B, MEN4, P27KIP1
CDKN2C	cyclin-dependent kinase inhibitor 2C (p18_ inhibits CDK4)	-1.17842	-0.23685	0.000365	0.005076	1939	2106	1983	1769	1583	1727	1031	INK4C, P18, P18-INK4C
CDV3	CDV3 homolog (mouse)	1.14724	0.198167	2e-05	0.000409	15801	18119	17031	18242	20043	20572	55573	H41
CEACAM1	carcinoembryonic antigen-related cell adhesion molecule 1 (biliary glycoprotein)	1.44641	0.532473	8.18e-05	0.001401	74	86	76	138	136	146	634	BGP, BGP1, BGPI
CEBPG	CCAAT/enhancer binding protein (C/EBP)_ gamma	1.14794	0.199052	0.000919	0.011062	2471	3005	2986	3030	3301	3464	1054	GPE1BP, IG/EBP-1
CELSR1	cadherin_ EGF LAG seven-pass G-type receptor 1	-1.26716	-0.341601	2.39e-11	1.27e-09	9203	10244	10193	8166	7507	7573	9620	ADGRC1, CDHF9, FMI2, HFMI2, ME2
CELSR2	cadherin_ EGF LAG seven-pass G-type receptor 2	-1.48163	-0.567186	2.25e-16	1.88e-14	1759	2074	2119	1385	1260	1269	1952	ADGRC2, CDHF10, EGFL2, FLAMINGO1, MEGF3
CELSR3	cadherin_ EGF LAG seven-pass G-type receptor 3	-1.25895	-0.332222	1.17e-05	0.000254	1230	1361	1433	1131	1001	1008	1951	ADGRC3, CDHF11, EGFL1, FMI1, HFMI1, MEGF2, RESDA1
CEMIP	cell migration inducing protein_ hyaluronan binding	-2.68889	-1.42701	1.92e-44	4.75e-42	1239	2003	2090	558	538	549	57214	CCSP1, KIAA1199, TMEM2L
CENPE	centromere protein E_ 312kDa	1.45801	0.543998	1.63e-05	0.000342	1834	2232	1466	3215	3216	2907	1062	CENP-E, KIF10, MCPH13, PPP1R61
CENPF	centromere protein F_ 350/400kDa	1.31302	0.392888	6.33e-10	2.75e-08	9663	11467	9441	14332	13859	12651	1063	CENF, CILD31, PRO1779, HCP-1
CENPU	centromere protein U	1.17877	0.23728	0.003351	0.031702	943	1092	1040	1068	1244	1384	79682	CENP50, CENPU50, KLIP1, MLF1IP, PBIP1
CENPV	centromere protein V	1.25943	0.332774	0.001694	0.018141	255	278	290	334	377	379	201161	3110013H01RIK, CENP-V, PRR6, P30
CEP112	centrosomal protein 112kDa	1.26123	0.334826	0.000176	0.002742	494	558	508	625	735	673	201134	CCDC46, MACOCO
CEP290	centrosomal protein 290kDa	1.53647	0.619621	9.43e-14	6.18e-12	630	800	641	1116	1145	1074	80184	3H11AG, BBS14, CT87, JBTS5, LCA10, MKS4, NPHP6, POC3, SLSN6, RD16
CEP85L	centrosomal protein 85kDa-like	1.2249	0.292666	0.001387	0.015322	455	553	490	588	687	615	387119	C6ORF204, NY-BR-15, BA57K17.2
CERK	ceramide kinase	-1.15715	-0.21057	1.21e-05	0.000263	4857	5490	5249	4303	4507	4646	64781	LK4, DA59H18.2, DA59H18.3, HCERK
CERS4	ceramide synthase 4	1.22808	0.296409	0.000452	0.006085	779	897	1015	1223	1079	1080	79603	LASS4, TRH1
CFB	complement factor B	-1.21365	-0.279351	3.34e-06	8.2e-05	4818	5956	6032	4740	4315	4659	629	AHUS4, ARMD14, BF, BFD, CFAB, CFBD, FB, FBI12, GBG, H2-BF, PBF2
CFH	complement factor H	1.31883	0.39926	1.27e-13	8.2e-12	3924	4817	4845	5856	6232	6039	3075	AHUS1, AMBP1, ARMD4, ARMS1, CFHL3, FH, FHL1, HF, HF1, HF2, HUS
CGREF1	cell growth regulator with EF-hand domain 1	-1.30619	-0.385368	0.004518	0.040436	199	144	174	132	97	114	10669	CGR11
CHAC1	ChaC glutathione-specific gamma-glutamylcyclotransferase 1	2.31333	1.20997	1.69e-35	2.83e-33	273	273	276	778	685	721	79094	-
CHD1	chromodomain helicase DNA binding protein 1	1.20066	0.263833	1.07e-05	0.000234	3327	4139	3525	4189	4665	4486	1105	-
CHD2	chromodomain helicase DNA binding protein 2	1.11339	0.154961	0.0008	0.009866	7645	9065	9017	9585	9573	9609	1106	EEOC
CHD4	chromodomain helicase DNA binding protein 4	-1.08884	-0.122792	0.005739	0.049293	24307	26765	27203	24663	23476	23761	1108	CHD-4, MI-2B, MI2-BETA
CHGB	chromogranin B	-1.33622	-0.418154	2.82e-05	0.000552	474	566	657	398	389	422	1114	SCG1
CHI3L1	chitinase 3-like 1 (cartilage glycoprotein-39)	-2.60611	-1.3819	2.35e-38	4.53e-36	900	1303	1443	427	381	331	1116	ASRT7, CGP-39, GP-39, GP39, HC-GP39, HCGP-3P, YKL-40, YKL40, YYL-40, HCGP-39
CHID1	chitinase domain containing 1	-1.15041	-0.202145	0.000739	0.009202	3088	3339	3426	3002	2692	2833	66005	GL008, SI-CLP, SICLP
CHML	choroideremia-like (Rab escort protein 2)	1.20834	0.273022	0.000315	0.004505	1579	1850	1589	1794	2272	2117	1122	REP2
CHMP2A	charged multivesicular body protein 2A	-1.21712	-0.283468	7.42e-06	0.000168	3886	3893	4236	3471	3197	3131	27243	BC-2, BC2, CHMP2, VPS2, VPS2A
CHMP4A	charged multivesicular body protein 4A	-1.1761	-0.234016	0.000549	0.007161	1550	1596	1694	1400	1326	1360	29082	C14ORF123, CHMP4, CHMP4B, HSPC134, SHAX2, SNF7, SNF7-1, VPS32-1, VPS32A
CHMP5	charged multivesicular body protein 5	1.12833	0.174188	0.001184	0.013595	3356	4153	3837	4180	4423	4274	51510	C9ORF83, CGI-34, HSPC177, PNAS-2, SNF7DC2, VPS60
CHN1	chimerin 1	1.41388	0.499655	1.07e-10	5.16e-09	687	760	707	980	1080	1092	1123	ARHGAP2, CHN, DURS2, NC, RHOGAP2
CHORDC1	cysteine and histidine-rich domain (CHORD) containing 1	1.29652	0.374645	7.36e-07	2.04e-05	1694	1812	1636	1961	2422	2467	26973	CHP1
CHP1	calcineurin-like EF-hand protein 1	-1.09257	-0.127724	0.004848	0.042853	6159	6873	6809	5823	6207	6138	11261	CHP, SLC9A1BP, SID470P, P22, P24
CHPT1	choline phosphotransferase 1	1.181	0.240012	0.001394	0.01537	987	1230	1138	1218	1351	1455	56994	CPT, CPT1
CHRNB1	cholinergic receptor_ nicotinic_ beta 1 (muscle)	1.55845	0.640109	7.3e-18	6.94e-16	737	769	821	1275	1229	1267	1140	ACHRB, CHRNB, CMS1D, CMS2A, CMS2C, SCCMS
CHST14	carbohydrate (N-acetylgalactosamine 4-0) sulfotransferase 14	-1.18425	-0.243971	0.000112	0.001853	1974	2187	2191	1844	1676	1806	113189	ATCS, D4ST1, EDSMC1, HNK1ST
CHST3	carbohydrate (chondroitin 6) sulfotransferase 3	1.17086	0.227573	6.7e-07	1.87e-05	5932	6303	6355	7191	7342	7407	9469	C6ST, C6ST1, HSD
CIDECP	cell death-inducing DFFA-like effector c pseudogene	1.22398	0.291579	0.005709	0.049072	268	276	294	354	366	352	152302	CICE
CIITA	class II_ major histocompatibility complex_ transactivator	1.66205	0.732967	2.11e-07	6.42e-06	34	27	33	94	82	97	4261	C2TA, CIITAIV, MHC2TA, NLRA
CIRBP	cold inducible RNA binding protein	-1.1194	-0.162729	0.005467	0.04744	4178	4283	4683	4060	3784	3874	1153	CIRP
CISH	cytokine inducible SH2-containing protein	2.17422	1.1205	1.9e-18	1.84e-16	75	113	106	322	303	254	1154	BACTS2, CIS, CIS-1, G18, SOCS
CITED2	Cbp/p300-interacting transactivator_ with Glu/Asp-rich carboxy-terminal domain_ 2	1.16697	0.222773	9.49e-05	0.00159	2031	2252	2317	2582	2652	2540	10370	ASD8, MRG-1, MRG1, P35SRJ, VSD2
CKAP4	cytoskeleton-associated protein 4	-1.132	-0.178869	3.04e-05	0.000588	21606	23743	23784	20781	19997	20270	10970	CLIMP-63, ERGIC-63, P63
CLCA2	chloride channel accessory 2	-1.38825	-0.473263	2.04e-15	1.6e-13	5366	6534	6443	3898	4573	4552	9635	CACC, CACC3, CLCRG2, CACC-3
CLCN5	chloride channel_ voltage-sensitive 5	1.21367	0.279372	0.001056	0.012369	519	604	645	700	753	744	1184	CLC5, CLCK2, CLC-5, DENTS, NPHL1, NPHL2, XLRH, XRN, HCIC-K2
CLCN6	chloride channel_ voltage-sensitive 6	1.16493	0.220248	0.000764	0.009467	1489	1551	1639	1849	1758	1913	1185	CLC-6
CLCN7	chloride channel_ voltage-sensitive 7	1.16311	0.217992	0.000905	0.010927	3492	3457	3535	4446	4017	3895	1186	CLC-7, CLC7, OPTA2, OPTB4, PPP1R63
CLDN1	claudin 1	2.1708	1.11823	1.41e-31	2.06e-29	339	310	313	732	830	804	9076	CLD1, ILVASC, SEMP1
CLDN14	claudin 14	1.80707	0.853652	1.79e-13	1.14e-11	143	148	157	315	313	328	23562	DFNB29
CLGN	calmegin	1.44009	0.526155	0.00014	0.002242	18	62	27	83	79	110	1047	-
CLIC2	chloride intracellular channel 2	1.41498	0.500778	7.23e-05	0.001254	6	13	13	39	55	30	1193	CLIC2B, MRXS32, XAP121
CLIP1	CAP-GLY domain containing linker protein 1	1.1685	0.224658	1.15e-06	3.1e-05	5713	6629	6232	7027	7288	7537	6249	CLIP, CLIP-170, CLIP170, CYLN1, RSN
CLIP4	CAP-GLY domain containing linker protein family_ member 4	1.12005	0.163568	0.004089	0.037281	2716	3013	2881	3000	3420	3306	79745	RSNL2
CLK1	CDC-like kinase 1	1.11904	0.162265	0.003412	0.032201	2432	2644	2594	2726	2974	2954	1195	CLK, CLK/STY, STY
CLK3	CDC-like kinase 3	1.18453	0.244312	0.000227	0.003417	2082	2061	2080	2621	2455	2406	1198	PHCLK3, PHCLK3/152
CLMN	calmin (calponin-like_ transmembrane)	-1.25124	-0.323357	0.000841	0.010298	603	868	689	503	588	575	79789	-
CLMP	CXADR-like membrane protein	-1.21297	-0.27854	3.87e-11	2.01e-09	16466	19277	18758	14380	15065	15373	79827	ACAM, ASAM, CSBM, CSBS
CLNS1A	chloride channel_ nucleotide-sensitive_ 1A	-1.11252	-0.153829	0.003757	0.034778	4445	5292	4788	4120	4542	4370	1207	CLCI, CLNS1B, ICLN
CLTA	clathrin_ light chain A	1.24364	0.314565	3.06e-08	1.05e-06	5873	7135	7635	8432	8644	8855	1211	LCA
CLTB	clathrin_ light chain B	1.12515	0.170118	0.005006	0.043944	6156	6006	6180	7350	6835	6674	1212	LCB
CLU	clusterin	1.333	0.414682	8.92e-09	3.31e-07	1292	1298	1273	1868	1707	1709	1191	AAG4, APO-J, APOJ, CLI, CLU1, CLU2, KUB1, NA1/NA2, SGP-2, SGP2, SP-40, TRPM-2, TRPM2
CMPK2	cytidine monophosphate (UMP-CMP) kinase 2_ mitochondrial	1.26688	0.341285	0.000137	0.002199	6	11	0	192	185	221	129607	TMPK2, TYKI, UMP-CMPK2
CMTM3	CKLF-like MARVEL transmembrane domain containing 3	-1.22723	-0.295401	3.89e-06	9.43e-05	1654	1912	1838	1466	1390	1505	123920	BNAS2, CKLFSF3
CMTR1	cap methyltransferase 1	1.12083	0.164563	0.002852	0.027806	3737	4331	4382	4886	4524	4628	23070	FTSJD2, KIAA0082, MTR1, HMTR1
CMTR2	cap methyltransferase 2	1.17465	0.232225	0.002893	0.028118	1300	1686	1552	1560	1971	1884	55783	AFT, FTSJD1, HMTR2, MTR2
CNDP2	CNDP dipeptidase 2 (metallopeptidase M20 family)	1.11356	0.155185	0.003208	0.030527	6215	6231	6287	7001	7152	6890	55748	CN2, CPGL, HEL-S-13, HST2298, PEPA
CNN2	calponin 2	-1.11375	-0.155425	0.002808	0.027459	18569	18826	18861	17528	16515	16484	1265	-
CNN3	calponin 3_ acidic	1.23019	0.298886	4.67e-10	2.05e-08	5950	6486	6213	7327	7782	8065	1266	-
CNPY4	canopy FGF signaling regulator 4	-1.2334	-0.302641	0.000218	0.00331	795	937	916	745	693	666	245812	PRAT4B
CNTNAP3	contactin associated protein-like 3	-1.25807	-0.33121	0.002018	0.02104	401	441	384	337	317	277	79937	CASPR3, CNTNAP3A
COL16A1	collagen_ type XVI_ alpha 1	-1.13206	-0.178948	0.001773	0.018871	11493	12601	12204	11518	9926	10519	1307	447AA, FP1572
COL17A1	collagen_ type XVII_ alpha 1	-1.31342	-0.393333	8.26e-16	6.66e-14	27857	31472	31206	24058	21950	22448	1308	BA16H23.2, BP180, BPA-2, BPAG2, LAD-1
COL18A1	collagen_ type XVIII_ alpha 1	-1.31188	-0.39164	7.2e-09	2.73e-07	1926	2191	2075	1667	1480	1499	80781	KNO, KNO1, KS
COL1A1	collagen_ type I_ alpha 1	-1.11986	-0.163322	0.004855	0.042881	6803	6685	7067	6380	5901	6060	1277	EDSC, OI1, OI2, OI3, OI4
COL21A1	collagen_ type XXI_ alpha 1	1.30305	0.381894	0.000356	0.004969	0	4	10	24	31	28	81578	COLA1L, FP633, DJ682J15.1, DJ708F5.1
COL22A1	collagen_ type XXII_ alpha 1	-1.44205	-0.528117	7.01e-08	2.3e-06	502	681	628	373	429	381	169044	-
COL27A1	collagen_ type XXVII_ alpha 1	1.36827	0.452354	1.57e-10	7.45e-09	1425	1570	1609	2349	2058	2048	85301	STLS
COL3A1	collagen_ type III_ alpha 1	-1.15451	-0.207283	0.000173	0.002716	8939	10958	11219	9218	8682	8892	1281	EDS4A
COL4A1	collagen_ type IV_ alpha 1	-1.23056	-0.299314	1.96e-10	9.06e-09	16206	18279	17672	14656	13646	13915	1282	BSVD, RATOR
COL4A2	collagen_ type IV_ alpha 2	-1.21165	-0.276969	3.44e-08	1.17e-06	34537	37043	35706	30989	28294	28971	1284	ICH, POREN2
COL4A3BP	collagen_ type IV_ alpha 3 (Goodpasture antigen) binding protein	1.27937	0.355429	3.08e-08	1.06e-06	2146	2752	2512	2955	3422	3248	10087	CERT, CERTL, GPBP, MRD34, STARD11
COL4A5	collagen_ type IV_ alpha 5	-1.27785	-0.353722	2.6e-13	1.64e-11	10799	12616	11999	9520	8888	9137	1287	ASLN, ATS, CA54
COL4A6	collagen_ type IV_ alpha 6	-1.28709	-0.364115	1.23e-12	7.39e-11	8113	9500	9196	7085	6503	7087	1288	CXDELQ22.3, DELXQ22.3, DFNX6
COL5A1	collagen_ type V_ alpha 1	-1.11305	-0.154518	0.000785	0.009693	15998	17772	17458	15853	14795	15350	1289	EDSC
COL5A2	collagen_ type V_ alpha 2	-1.20876	-0.273524	2.06e-09	8.41e-08	15098	16746	16958	13815	13082	13357	1290	EDSC
COL5A3	collagen_ type V_ alpha 3	1.28753	0.364604	4.89e-07	1.4e-05	2576	3201	3389	4403	3799	3817	50509	-
COL6A3	collagen_ type VI_ alpha 3	-1.31263	-0.392459	2.3e-08	8.17e-07	1353	1497	1354	1049	1034	1069	1293	DYT27
COL7A1	collagen_ type VII_ alpha 1	-1.18942	-0.250256	1.51e-05	0.00032	50182	53970	54656	48489	41484	42798	1294	EBD1, EBDCT, EBR1, NDNC8
COL8A1	collagen_ type VIII_ alpha 1	1.19724	0.259714	1.18e-07	3.75e-06	9054	9817	9278	11482	10859	11672	1295	C3ORF7
COMMD7	COMM domain containing 7	1.15158	0.203609	0.000744	0.009267	1777	1938	1930	2084	2163	2322	149951	C20ORF92, DJ1085F17.3
COPG2	coatomer protein complex_ subunit gamma 2	-1.2092	-0.274049	0.000121	0.001973	1611	1569	1575	1260	1276	1363	26958	2-COP, GAMMA-2-COP
COQ10B	coenzyme Q10B	1.29248	0.370147	4.52e-06	0.000108	1167	1404	1317	1439	1882	1847	80219	-
COQ5	coenzyme Q5_ methyltransferase	-1.17611	-0.234023	0.000724	0.009057	1238	1461	1502	1133	1219	1186	84274	-
COTL1	coactosin-like F-actin binding protein 1	-1.11303	-0.154486	0.00022	0.003321	16090	17451	16843	14841	15064	15411	23406	CLP
COX1	cytochrome c oxidase subunit I	-1.1113	-0.152245	0.001068	0.012437	217730	264294	267881	221504	228512	223126	4512	COI, MTCO1
COX2	cytochrome c oxidase subunit II	-1.21565	-0.281733	1.91e-07	5.86e-06	163625	193460	210241	158077	153660	151483	4513	COII, MTCO2
COX3	cytochrome c oxidase III	-1.19761	-0.260164	5.67e-09	2.16e-07	137724	155744	163729	128269	127212	125096	4514	COIII, MTCO3
COX7C	cytochrome c oxidase subunit VIIc	-1.12331	-0.167762	0.001237	0.014031	5143	5312	5359	4458	4854	4769	1350	-
CPA4	carboxypeptidase A4	-1.16918	-0.225501	2.74e-06	6.82e-05	5324	5984	5949	4978	4923	4821	51200	CPA3
CPE	carboxypeptidase E	-1.30946	-0.388976	0.000623	0.007949	269	330	336	222	242	203	1363	-
CPEB4	cytoplasmic polyadenylation element binding protein 4	1.28238	0.358821	1.68e-07	5.2e-06	2368	2805	2495	2909	3584	3537	80315	CPE-BP4, HCPEB-4
CPED1	cadherin-like and PC-esterase domain containing 1	1.52468	0.608511	6.09e-07	1.71e-05	3	8	4	35	34	45	79974	C7ORF58
CPNE2	copine II	-1.144	-0.194082	0.001673	0.017943	2758	2754	2819	2497	2390	2375	221184	COPN2, CPN2
CPNE7	copine VII	1.25621	0.329075	0.000555	0.007225	644	533	632	811	764	793	27132	-
CPPED1	calcineurin-like phosphoesterase domain containing 1	1.35409	0.43732	1.21e-13	7.87e-12	2507	2884	2507	3477	3617	3791	55313	CSTP1
CPQ	carboxypeptidase Q	1.19182	0.253161	0.0024	0.024244	565	615	613	719	703	762	10404	LDP, PGCP
CPS1	carbamoyl-phosphate synthase 1_ mitochondrial	-1.20638	-0.270685	1.39e-06	3.67e-05	2395	2636	2635	2022	2140	2161	1373	CPSASE1, PHN
CREB3L1	cAMP responsive element binding protein 3-like 1	1.59425	0.67288	3.16e-08	1.08e-06	134	141	136	269	241	256	90993	OASIS
CREBZF	CREB/ATF bZIP transcription factor	1.16641	0.222071	0.000133	0.002159	2038	2310	2348	2477	2750	2659	58487	SMILE, ZF
CRIP2	cysteine-rich protein 2	-1.16198	-0.216584	0.000133	0.002159	6935	7674	7849	6866	6298	6072	1397	CRIP, CRP2, ESP1
CRLF1	cytokine receptor-like factor 1	-1.26469	-0.338783	0.005792	0.049596	31	23	35	11	10	13	9244	CISS, CISS1, CLF, CLF-1, NR6, ZCYTOR5
CROT	carnitine O-octanoyltransferase	-1.16159	-0.216097	0.003925	0.036083	1054	1218	1219	905	999	1072	54677	COT
CRY1	cryptochrome circadian clock 1	1.2867	0.363674	2.49e-06	6.24e-05	751	822	791	1077	1054	988	1407	PHLL1
CRYBG3	beta-gamma crystallin domain containing 3	1.17513	0.232819	0.000107	0.001772	1917	2362	2288	2459	2655	2675	131544	DKFZP667G2110, VLAKAP
CSF2	colony stimulating factor 2 (granulocyte-macrophage)	2.08414	1.05945	1.61e-89	7.96e-87	2102	2424	2273	4925	4768	4906	1437	GMCSF
CSF3	colony stimulating factor 3 (granulocyte)	1.35009	0.43306	3.42e-20	3.63e-18	35298	37308	36625	51607	48803	48890	1440	C17ORF33, CSF3OS, GCSF
CSGALNACT2	chondroitin sulfate N-acetylgalactosaminyltransferase 2	1.2273	0.295484	3.96e-06	9.53e-05	2526	2975	2738	3028	3624	3609	55454	CHGN2, GALNACT-2, GALNACT2, PRO0082
CSMD3	CUB and Sushi multiple domains 3	1.28866	0.365876	0.001616	0.017405	188	262	204	280	313	311	114788	-
CSRNP1	cysteine-serine-rich nuclear protein 1	1.15031	0.202018	0.003919	0.036047	1144	1244	1257	1490	1374	1381	64651	AXUD1, CSRNP-1, FAM130B, TAIP-3, URAX1
CSRNP2	cysteine-serine-rich nuclear protein 2	1.14926	0.200702	0.000876	0.010632	1860	1985	1903	2110	2276	2293	81566	C12ORF2, C12ORF22, FAM130A1, PPP1R72, TAIP-12
CSRP2BP	CSRP2 binding protein	-1.25176	-0.323959	1.35e-05	0.00029	1113	1192	1199	939	953	865	57325	ATAC2, CRP2BP, KAT14, PRO1194, DJ717M23.1
CTBP1-AS2	CTBP1 antisense RNA 2 (head to head)	-1.23321	-0.302418	0.000324	0.004599	742	940	923	699	717	649	92070	C4ORF42, CTBP1-AS1
CTDSP1	CTD (carboxy-terminal domain_ RNA polymerase II_ polypeptide A) small phosphatase 1	-1.15622	-0.209417	5.16e-05	0.000933	5018	5861	5645	4923	4668	4647	58190	NIF3, NLI-IF, NLIIF, SCP1
CTDSP2	CTD (carboxy-terminal domain_ RNA polymerase II_ polypeptide A) small phosphatase 2	-1.16087	-0.215203	2.02e-05	0.000412	9529	11438	11493	9426	8955	9460	10106	OS4, PSR2, SCP2
CTSB	cathepsin B	1.11108	0.151957	0.000298	0.004305	55241	61961	62909	68325	66221	66470	1508	APPS, CPSB
CTSC	cathepsin C	-1.20874	-0.273508	3.94e-09	1.54e-07	54013	67005	65537	50227	51401	51943	1075	CPPI, DPP-I, DPP1, DPPI, HMS, JP, JPD, PALS, PDON1, PLS
CTSF	cathepsin F	-1.19481	-0.256781	0.002155	0.022157	791	974	986	805	738	716	8722	CATSF, CLN13
CTSL	cathepsin L	1.46353	0.549455	1.15e-36	2.05e-34	9839	10907	10965	15894	15562	15509	1514	CATL, CTSL1, MEP
CTSS	cathepsin S	2.9771	1.57391	3.3e-125	3.18e-122	971	1188	1093	3181	3729	3469	1520	-
CUL4B	cullin 4B	-1.18065	-0.239585	1.89e-05	0.000389	6849	8387	7590	5838	6710	6686	8450	CUL-4B, MRXHF2, MRXS15, MRXSC, SFM2
CUL7	cullin 7	-1.21591	-0.282037	3.55e-05	0.000676	3142	3522	3586	3044	2504	2786	9820	3M1, KIAA0076, DJ20C7.5
CUL9	cullin 9	-1.16288	-0.217704	0.00342	0.03222	1224	1365	1381	1207	1044	1128	23113	H7AP1, PARC
CUX1	cut-like homeobox 1	-1.09033	-0.124769	0.004992	0.043849	6128	6878	6668	5927	6060	6065	1523	CASP, CDP, CDP/CUT, CDP1, COY1, CUTL1, CUX, CLOX, CUX/CDP, GOLIM6, NBLA10317, P100, P110, P200, P75
CUX2	cut-like homeobox 2	-1.20245	-0.265979	0.000251	0.00372	1243	1340	1421	1154	1051	1086	23316	CDP2, CUTL2
CXCL1	chemokine (C-X-C motif) ligand 1 (melanoma growth stimulating activity_ alpha)	1.2879	0.365026	1.21e-13	7.88e-12	72839	89670	84709	99503	108495	113447	2919	FSP, GRO1, GROA, MGSA, MGSA-A, NAP-3, SCYB1
CXCL10	chemokine (C-X-C motif) ligand 10	13.3069	3.7341	6.77e-195	1.96e-191	6	15	16	666	738	750	3627	C7, IFI10, INP10, IP-10, SCYB10, CRG-2, GIP-10, MOB-1
CXCL11	chemokine (C-X-C motif) ligand 11	4.66711	2.22253	1.33e-57	4.14e-55	9	20	18	230	371	288	6373	H174, I-TAC, IP-9, IP9, SCYB11, SCYB9B, B-R1
CXCL2	chemokine (C-X-C motif) ligand 2	1.34444	0.427006	6.81e-12	3.81e-10	2970	3911	3741	4516	4989	5005	2920	CINC-2A, GRO2, GROB, MGSA-B, MIP-2A, MIP2, MIP2A, SCYB2
CXCL3	chemokine (C-X-C motif) ligand 3	1.22701	0.295146	1.07e-06	2.9e-05	7557	10250	9791	10930	11559	11692	2921	CINC-2B, GRO3, GROG, MIP-2B, MIP2B, SCYB3
CXCL5	chemokine (C-X-C motif) ligand 5	1.86439	0.898705	4.7e-11	2.4e-09	46	67	73	177	173	156	6374	ENA-78, SCYB5
CXCL8	chemokine (C-X-C motif) ligand 8	1.44722	0.533284	2.6e-19	2.61e-17	47333	56868	53404	67345	83077	82367	3576	GCP-1, GCP1, IL8, LECT, LUCT, LYNAP, MDNCF, MONAP, NAF, NAP-1, NAP1
CXCL9	chemokine (C-X-C motif) ligand 9	4.6741	2.22469	7.09e-56	2.14e-53	0	0	1	145	221	219	4283	CMK, HUMIG, MIG, SCYB9, CRG-10
CXXC5	CXXC finger protein 5	-1.25673	-0.329677	0.000215	0.003265	587	668	643	489	461	521	51523	CF5, HSPC195, RINF, WID
CYB5A	cytochrome b5 type A (microsomal)	1.14614	0.196781	0.003429	0.032254	1090	1204	1170	1313	1379	1325	1528	CYB5, MCB5
CYB5D2	cytochrome b5 domain containing 2	-1.27516	-0.350673	4.53e-05	0.000832	775	779	751	588	566	612	124936	-
CYB5R1	cytochrome b5 reductase 1	1.14513	0.195509	0.000426	0.005813	2064	2333	2230	2473	2609	2571	51706	B5R.1, B5R1, B5R2, NQO3A2, HUMB5R2
CYB5R2	cytochrome b5 reductase 2	1.28428	0.360959	9.94e-05	0.001658	454	432	459	583	617	598	51700	B5R.2
CYFIP1	cytoplasmic FMR1 interacting protein 1	-1.10479	-0.143772	0.000545	0.007125	13913	15691	15561	13703	13500	13678	23191	P140SRA-1, SHYC, SRA-1, SRA1
CYFIP2	cytoplasmic FMR1 interacting protein 2	1.32626	0.407367	0.001373	0.01523	131	169	145	252	187	221	26999	PIR121
CYLD	cylindromatosis (turban tumor syndrome)	1.4308	0.516824	8.37e-21	9.01e-19	4817	5835	5525	7146	8277	8114	1540	BRSS, CDMT, CYLD1, CYLDI, EAC, MFT, MFT1, SBS, TEM, USPL2
CYP1A1	cytochrome P450_ family 1_ subfamily A_ polypeptide 1	1.50118	0.586097	2.34e-07	7.08e-06	172	249	213	358	346	350	1543	AHH, AHRR, CP11, CYP1, P1-450, P450-C, P450DX
CYP2U1	cytochrome P450_ family 2_ subfamily U_ polypeptide 1	1.17261	0.229725	0.005475	0.047488	653	812	787	818	900	971	113612	P450TEC, SPG49, SPG56
CYP39A1	cytochrome P450_ family 39_ subfamily A_ polypeptide 1	-1.33831	-0.420408	0.001659	0.017809	148	282	237	127	165	135	51302	-
CYR61	cysteine-rich_ angiogenic inducer_ 61	1.19673	0.259103	1.73e-07	5.35e-06	14715	18282	17773	20271	19787	21085	3491	CCN1, GIG1, IGFBP10
CYSTM1	cysteine-rich transmembrane module containing 1	1.20777	0.272348	0.00051	0.006722	798	969	998	1104	1220	1077	84418	C5ORF32, ORF1-FL49
CYTB	cytochrome b	-1.12645	-0.171782	0.000109	0.001809	156990	177864	186573	152820	158387	151080	4519	MTCYB
CYTH3	cytohesin 3	1.22645	0.294491	4.49e-07	1.29e-05	2146	2595	2473	3056	2882	3004	9265	ARNO3, GRP1, PSCD3
DAAM1	dishevelled associated activator of morphogenesis 1	-1.21264	-0.278149	4.33e-05	0.000801	1826	1907	1825	1387	1601	1559	23002	-
DAB2	Dab_ mitogen-responsive phosphoprotein_ homolog 2 (Drosophila)	1.22357	0.291094	2.4e-07	7.25e-06	2566	3082	2959	3319	3710	3614	1601	DOC-2, DOC2
DAB2IP	DAB2 interacting protein	-1.19154	-0.252828	1.16e-05	0.000254	4960	5161	5318	4555	4131	4210	153090	AF9Q34, AIP-1, AIP1, DIP1/2
DAK	triokinase/FMN cyclase	-1.3388	-0.420943	3.34e-09	1.31e-07	1432	1545	1560	1179	1081	1066	26007	DAK, NET45, TKFC
DALRD3	DALR anticodon binding domain containing 3	-1.21405	-0.279828	0.000348	0.004884	1076	1046	1093	885	840	889	55152	-
DANCR	differentiation antagonizing non-protein coding RNA	-1.37242	-0.45672	2.13e-16	1.79e-14	3114	3402	3201	2239	2400	2373	57291	AGU2, ANCR, KIAA0114, SNHG13, LNCRNA-ANCR
DAPK3	death-associated protein kinase 3	1.14358	0.193561	0.002027	0.021117	3822	4265	4468	5245	4557	4682	1613	DLK, ZIP, ZIPK
DAPP1	dual adaptor of phosphotyrosine and 3-phosphoinositides	1.89898	0.925226	1.94e-14	1.37e-12	140	144	160	283	367	391	27071	BAM32
DARS2	aspartyl-tRNA synthetase 2_ mitochondrial	-1.16644	-0.222109	0.000108	0.001785	4202	4359	4043	3464	3692	3627	55157	ASPRS, LBSL, MT-ASPRS
DBNL	drebrin-like	-1.11961	-0.163	0.003765	0.034819	6813	6834	7141	6455	6124	5973	28988	ABP1, HIP-55, HIP55, SH3P7
DCBLD1	discoidin_ CUB and LCCL domain containing 1	-1.24018	-0.310548	3.46e-08	1.17e-06	3189	3979	3796	2877	2903	2985	285761	DJ94G16.1
DCBLD2	discoidin_ CUB and LCCL domain containing 2	1.10215	0.140322	0.005254	0.045844	26776	31156	29278	29250	33961	33496	131566	CLCP1, ESDN
DCLRE1B	DNA cross-link repair 1B	-1.15459	-0.207378	0.001392	0.015356	1512	1636	1645	1402	1380	1346	64858	APOLLO, SNM1B, SNMIB
DCP1A	decapping mRNA 1A	1.1351	0.182816	0.003648	0.033901	1829	2084	2099	2092	2378	2421	55802	HSA275986, NBLA00360, SMAD4IP1, SMIF
DDAH1	dimethylarginine dimethylaminohydrolase 1	1.28017	0.356331	2.1e-06	5.39e-05	1050	1210	1066	1302	1544	1515	23576	DDAH, HEL-S-16
DDAH2	dimethylarginine dimethylaminohydrolase 2	-1.23217	-0.301207	0.00039	0.005376	787	950	967	764	656	725	23564	DDAH, DDAHII, G6A, HEL-S-277, NG30
DDB1	damage-specific DNA binding protein 1_ 127kDa	-1.09107	-0.125743	0.002766	0.027118	28842	31973	31549	28824	27688	28186	1642	DDBA, UV-DDB1, XAP1, XPCE, XPE, XPE-BF
DDIT3	DNA-damage-inducible transcript 3	2.28602	1.19284	2.11e-47	5.63e-45	532	548	571	1492	1323	1311	1649	CEBPZ, CHOP, CHOP-10, CHOP10, GADD153
DDOST	dolichyl-diphosphooligosaccharide--protein glycosyltransferase subunit (non-catalytic)	-1.10094	-0.138736	0.004567	0.040798	16765	18665	18948	17252	15935	16151	1650	AGER1, CDG1R, OKSWCL45, OST, OST48, WBP1
DDR1	discoidin domain receptor tyrosine kinase 1	-1.28032	-0.356505	9.3e-11	4.53e-09	9884	10865	11057	8799	7993	7849	780	CAK, CD167, DDR, EDDR1, HGK2, MCK10, NEP, NTRK4, PTK3, PTK3A, RTK6, TRKE
DDR2	discoidin domain receptor tyrosine kinase 2	1.4506	0.536654	2.03e-06	5.22e-05	185	208	223	315	357	311	4921	MIG20A, NTRKR3, TKT, TYRO10
DDX52	DEAD (Asp-Glu-Ala-Asp) box polypeptide 52	1.12036	0.163964	0.003632	0.033799	2872	3566	3230	3466	3755	3679	11056	HUSSY19, ROK1
DDX58	DEAD (Asp-Glu-Ala-Asp) box polypeptide 58	2.19196	1.13222	3.13e-81	1.38e-78	1949	2103	1882	4566	4571	4425	23586	RIG-I, RIGI, RLR-1, SGMRT2
DDX60	DEAD (Asp-Glu-Ala-Asp) box polypeptide 60	3.79763	1.9251	2.24e-158	2.84e-155	670	819	644	2959	3023	2992	55601	-
DDX60L	DEAD (Asp-Glu-Ala-Asp) box polypeptide 60-like	2.28355	1.19128	9.59e-40	1.94e-37	376	504	397	1000	1158	1096	91351	-
DEF6	DEF6 guanine nucleotide exchange factor	-1.16258	-0.217336	0.004325	0.039117	1749	1803	1808	1691	1398	1477	50619	IBP, SLAT, SWAP70L
DENND2A	DENN/MADD domain containing 2A	1.61834	0.694512	6.38e-07	1.79e-05	41	82	100	164	169	179	27147	FAM31D, KIAA1277
DENND6A	DENN/MADD domain containing 6A	-1.17842	-0.236859	0.000716	0.008967	1659	2158	1958	1483	1686	1679	201627	AFI1A, FAM116A
DEPDC5	DEP domain containing 5	-1.16685	-0.222618	0.003052	0.029346	909	1015	989	833	836	802	9681	DEP.5, FFEVF
DERA	deoxyribose-phosphate aldolase (putative)	-1.14936	-0.200829	0.002105	0.021732	2061	2343	2187	1708	1981	2017	51071	CGI-26, DEOC
DFNA5	deafness_ autosomal dominant 5	-1.11954	-0.162904	0.001289	0.014539	4808	5080	5349	4494	4619	4489	1687	ICERE-1
DGCR2	DiGeorge syndrome critical region gene 2	-1.11433	-0.156182	0.004855	0.042881	6197	6338	6449	5940	5590	5494	9993	DGS-C, IDD, LAN, SEZ-12
DGKD	diacylglycerol kinase_ delta 130kDa	1.17251	0.2296	0.000228	0.003424	2105	2194	2243	2715	2556	2491	8527	DGKDELTA, DGKD-2
DGKG	diacylglycerol kinase_ gamma 90kDa	1.52994	0.613472	3.04e-08	1.04e-06	220	223	218	384	340	398	1608	DAGK3, DGK-GAMMA
DHCR24	24-dehydrocholesterol reductase	1.21861	0.285239	1.73e-10	8.04e-09	48091	51582	50112	63103	59996	60997	1718	DCE, NBLA03646, SELADIN1, SELADIN-1
DHFRL1	dihydrofolate reductase-like 1	-1.24297	-0.313794	0.001864	0.019647	404	432	436	325	351	312	200895	DHFRP4
DHRS2	dehydrogenase/reductase (SDR family) member 2	1.45437	0.54039	3.16e-06	7.79e-05	178	225	189	336	286	333	10202	HEP27, SDR25C1
DHRS3	dehydrogenase/reductase (SDR family) member 3	-1.39333	-0.478542	4.69e-07	1.35e-05	719	804	766	601	490	475	9249	DD83.1, RDH17, RSDR1, SDR1, SDR16C1, RETSDR1
DHRS4-AS1	DHRS4 antisense RNA 1	-1.22271	-0.290078	1.69e-05	0.000353	1471	1774	1649	1224	1364	1371	55449	AS1DHRS4, C14ORF167, PRO1488
DHX58	DEXH (Asp-Glu-X-His) box polypeptide 58	1.92914	0.94796	4.86e-17	4.28e-15	290	261	264	734	526	604	79132	D11LGP2, D11LGP2E, LGP2, RLR-3
DIRC3	disrupted in renal carcinoma 3	1.69809	0.763912	3.04e-08	1.04e-06	15	15	16	60	60	75	729582	-
DIXDC1	DIX domain containing 1	-1.24523	-0.316418	1.37e-09	5.81e-08	5250	6248	5992	4348	4898	4714	85458	CCD1
DKK3	dickkopf WNT signaling pathway inhibitor 3	-1.0837	-0.115966	0.005664	0.048734	15115	16386	16488	14839	14733	14762	27122	REIC, RIG
DLC1	DLC1 Rho GTPase activating protein	1.1722	0.229217	0.000309	0.004437	2035	2562	2213	2520	2780	2767	10395	ARHGAP7, HP, STARD12, P122-RHOGAP
DLG1	discs_ large homolog 1 (Drosophila)	1.22499	0.292771	5.76e-07	1.62e-05	5473	6555	6169	6687	8007	7864	1739	DLGH1, SAP-97, SAP97, DJ1061C18.1.1, HDLG
DLGAP1-AS2	DLGAP1 antisense RNA 2	1.39976	0.485175	0.000561	0.007275	24	51	40	68	99	76	84777	-
DLK2	delta-like 2 homolog (Drosophila)	-1.36647	-0.450457	6.15e-05	0.001087	467	412	399	308	307	257	65989	DLK-2, EGFL9
DLL1	delta-like 1 (Drosophila)	-1.34791	-0.430725	1.78e-07	5.48e-06	856	955	1018	723	665	650	28514	DELTA1, DL1, DELTA
DMKN	dermokine	-1.27937	-0.35543	1.41e-09	5.94e-08	2898	3202	3265	2520	2416	2315	93099	UNQ729, ZD52F10
DMPK	dystrophia myotonica-protein kinase	1.19641	0.258717	0.00103	0.012108	944	1005	1050	1329	1189	1139	1760	DM, DM1, DM1PK, DMK, MDPK, MT-PK
DNAH11	dynein_ axonemal_ heavy chain 11	1.39671	0.482032	0.000643	0.008181	32	71	51	108	118	79	8701	CILD7, DNAHBL, DNAHC11, DNHBL, DPL11
DNAH3	dynein_ axonemal_ heavy chain 3	1.34285	0.425295	0.00132	0.014792	18	12	22	51	42	40	55567	DLP3, DNAHC3B, HEL-36, HSADHC3, DNAHC3-B
DNAJA1	DnaJ (Hsp40) homolog_ subfamily A_ member 1	1.40243	0.487931	4.35e-34	7.04e-32	14160	15426	15161	20729	21391	21289	3301	DJ-2, DJA1, HDJ2, HSDJ, HSJ2, HSPF4, NEDD7, HDJ-2
DNAJB1	DnaJ (Hsp40) homolog_ subfamily B_ member 1	1.22757	0.295803	2.3e-12	1.34e-10	7885	8856	8594	10377	10438	10516	3337	HSPF1, HDJ1, HSP40, RSPH16B, SIS1
DNAJB2	DnaJ (Hsp40) homolog_ subfamily B_ member 2	1.16231	0.216989	0.000143	0.002294	2806	2915	3100	3520	3349	3487	3300	CMT2T, DSMA5, HSJ-1, HSJ1, HSPF3
DNAJB4	DnaJ (Hsp40) homolog_ subfamily B_ member 4	1.49994	0.584903	2.26e-17	2.05e-15	1754	2143	1883	2659	3252	3022	11080	DNAJW, DJB4, HLJ1
DNAJB6	DnaJ (Hsp40) homolog_ subfamily B_ member 6	1.14995	0.201575	5.81e-05	0.001034	3893	4522	4529	4760	5072	5154	10049	DJ4, DNAJ, HHDJ1, HSJ-2, HSJ2, LGMD1D, LGMD1E, MRJ, MSJ-1
DNAJB9	DnaJ (Hsp40) homolog_ subfamily B_ member 9	1.20483	0.268825	0.000136	0.002195	1350	1562	1487	1594	1933	1860	4189	ERDJ4, MDG-1, MDG1, MST049, MSTP049
DNAJC12	DnaJ (Hsp40) homolog_ subfamily C_ member 12	-1.30153	-0.380211	0.003763	0.034812	143	231	198	135	117	136	56521	JDP1
DNAJC14	DnaJ (Hsp40) homolog_ subfamily C_ member 14	-1.1746	-0.232169	4.68e-06	0.000111	3469	3941	3855	3196	3179	3184	85406	DNAJ, DRIP78, HDJ3, LIP6
DNAJC2	DnaJ (Hsp40) homolog_ subfamily C_ member 2	1.24251	0.313257	6.79e-06	0.000156	1518	2035	1764	2165	2355	2187	27000	MPHOSPH11, MPP11, ZRF1, ZUO1
DNAJC6	DnaJ (Hsp40) homolog_ subfamily C_ member 6	1.46373	0.549651	2.65e-08	9.31e-07	410	386	364	554	626	641	9829	DJC6, PARK19
DNER	delta/notch-like EGF repeat containing	-1.19735	-0.25984	3.63e-10	1.61e-08	25604	30093	29004	22548	23925	24120	92737	UNQ26, BET
DNHD1	dynein heavy chain domain 1	1.27534	0.350879	0.000131	0.002117	451	591	552	731	645	725	144132	C11ORF47, CCDC35, DHCD1, DNHD1L
DNMBP	dynamin binding protein	1.12132	0.165194	0.001977	0.020665	3785	4472	4033	4592	4474	4805	23268	ARHGEF36, TUBA
DNTTIP2	deoxynucleotidyltransferase_ terminal_ interacting protein 2	1.10971	0.150182	0.001064	0.012414	5206	5685	5603	6097	6197	6119	30836	ERBP, FCF2, HSU15552, LPTS-RP2, TDIF2
DOCK1	dedicator of cytokinesis 1	-1.17199	-0.228957	6.31e-06	0.000145	6920	8235	8269	6793	6558	6544	1793	DOCK180, CED5
DOCK10	dedicator of cytokinesis 10	1.16215	0.216795	3.52e-05	0.000671	3996	4589	4183	4749	4969	5247	55619	DRIP2, NBLA10300, ZIZ3
DOCK6	dedicator of cytokinesis 6	-1.27048	-0.345375	1.09e-06	2.95e-05	3277	3302	3436	2859	2361	2555	57572	AOS2, ZIR1
DOCK8	dedicator of cytokinesis 8	1.31985	0.400376	0.001702	0.018221	122	175	161	261	209	204	81704	HEL-205, MRD2, ZIR8
DOCK9	dedicator of cytokinesis 9	1.23415	0.30352	3.96e-11	2.04e-09	6004	7028	6564	8051	8008	8318	23348	ZIZ1, ZIZIMIN1
DOHH	deoxyhypusine hydroxylase/monooxygenase	1.18127	0.240344	0.002366	0.023933	801	940	1003	1159	1047	1089	83475	HLRC1, HDOHH
DOK3	docking protein 3	1.37688	0.461398	0.000356	0.004971	113	123	132	204	165	213	79930	DOKL
DPP4	dipeptidyl-peptidase 4	1.73223	0.792628	1.17e-10	5.61e-09	112	141	159	253	294	316	1803	ADABP, ADCP2, CD26, DPPIV, TP103
DPY19L3	dpy-19-like 3 (C. elegans)	-1.25039	-0.322373	5.2e-07	1.47e-05	1954	2477	2231	1670	1809	1786	147991	-
DQX1	DEAQ box RNA-dependent ATPase 1	-1.42657	-0.512553	0.000181	0.002811	135	209	152	78	86	116	165545	-
DRAM1	DNA-damage regulated autophagy modulator 1	1.27076	0.34569	2.85e-10	1.29e-08	3160	3505	3509	4017	4560	4521	55332	DRAM
DSC3	desmocollin 3	-1.25049	-0.322496	2.53e-08	8.93e-07	11429	14522	13651	9442	10963	10970	1825	CDHF3, DSC, DSC1, DSC2, DSC4, HT-CP
DSCAM	Down syndrome cell adhesion molecule	1.36467	0.448548	1.61e-05	0.000339	345	441	352	568	481	602	1826	CHD2, CHD2-42, CHD2-52
DSCR3	Down syndrome critical region 3	1.17297	0.230163	5.36e-06	0.000125	3409	3999	3949	4292	4582	4546	10311	DCRA, DSCRA
DSG2	desmoglein 2	-1.09872	-0.135829	0.003493	0.032753	20469	23738	22311	18727	21051	20763	1829	ARVC10, ARVD10, CDHF5, CMD1BB, HDGC
DSG3	desmoglein 3	-1.35029	-0.433267	1.48e-10	7.04e-09	1663	2075	1916	1272	1433	1407	1830	CDHF6, PVA
DST	dystonin	1.26675	0.341135	2.8e-11	1.47e-09	27016	31320	27552	37880	36800	35273	667	BP240, BPA, BPAG1, CATX-15, CATX15, D6S1101, DMH, DT, EBSB2, HSAN6, MACF2
DTWD1	DTW domain containing 1	-1.2474	-0.318921	0.000279	0.00406	899	1101	1044	666	883	832	56986	MDS009
DTX3L	deltex 3 like_ E3 ubiquitin ligase	2.32905	1.21974	2.52e-100	1.7e-97	2475	3084	2660	6278	6716	6926	151636	BBAP
DUSP14	dual specificity phosphatase 14	1.22778	0.296055	1.97e-06	5.06e-05	1667	1806	1754	2253	2130	2125	11072	MKP-L, MKP6
DUSP16	dual specificity phosphatase 16	-1.15933	-0.213289	0.001059	0.012393	2433	3098	3190	2399	2504	2553	80824	MKP-7, MKP7
DUSP3	dual specificity phosphatase 3	1.24584	0.317117	2.03e-11	1.1e-09	4234	4692	4543	5656	5591	5691	1845	VHR
DUSP4	dual specificity phosphatase 4	1.19348	0.255171	1.45e-09	6.08e-08	14469	16666	16723	19111	18944	19401	1846	HVH2, MKP-2, MKP2, TYP
DUSP5	dual specificity phosphatase 5	1.1903	0.251327	1.15e-06	3.09e-05	2916	3163	3118	3694	3695	3661	1847	DUSP, HVH3
DYNC1H1	dynein_ cytoplasmic 1_ heavy chain 1	1.10288	0.141282	0.000612	0.00784	73170	81819	79130	88385	84995	86030	1778	CMT2O, DHC1, DHC1A, DNCH1, DNCL, DNECL, DYHC, DNCHC1, HL-3, SMALED1, P22
ECH1	enoyl CoA hydratase 1_ peroxisomal	-1.11391	-0.155637	0.004906	0.043234	3605	4130	4042	3590	3629	3326	1891	HPXEL
EDA2R	ectodysplasin A2 receptor	1.3616	0.445299	1.68e-09	6.93e-08	765	864	798	1143	1132	1121	60401	EDA-A2R, EDAA2R, TNFRSF27, XEDAR
EDEM2	ER degradation enhancer_ mannosidase alpha-like 2	-1.14556	-0.196056	0.001299	0.014615	2197	2371	2260	2041	1928	1969	55741	C20ORF31, C20ORF49, BA4204.1
EDN1	endothelin 1	1.40144	0.486906	2.83e-07	8.45e-06	399	488	412	636	591	691	1906	ARCND3, ET1, HDLCQ7, PPET1, QME
EEA1	early endosome antigen 1	1.27873	0.354715	5.09e-07	1.45e-05	2081	2629	2080	2774	3128	2952	8411	MST105, MSTP105, ZFYVE2
EEF1A1	eukaryotic translation elongation factor 1 alpha 1	-1.11609	-0.158456	3.74e-05	0.000707	25521	28534	28357	24236	24872	24768	1915	CCS-3, CCS3, EE1A1, EEF-1, EEF1A, EF-TU, EF1A, GRAF-1EF, HNGC:16303, LENG7, PTI1, EEF1A-1
EEF1B2	eukaryotic translation elongation factor 1 beta 2	-1.17255	-0.22965	5.76e-05	0.001027	5997	5999	6076	5340	4984	5047	1933	EEF1B, EEF1B1, EF1B
EEF1G	eukaryotic translation elongation factor 1 gamma	-1.13251	-0.179527	0.000172	0.0027	17614	18652	18744	16789	15927	15832	1937	EF1G, GIG35
EEPD1	endonuclease/exonuclease/phosphatase family domain containing 1	1.33814	0.420229	0.002329	0.023624	69	69	90	123	111	136	80820	HSPC107
EFEMP1	EGF containing fibulin-like extracellular matrix protein 1	-1.28542	-0.362241	8.51e-17	7.36e-15	9739	11240	10972	8037	8493	8224	2202	DHRD, DRAD, FBLN3, FBNL, FIBL-3, MLVT, MTLV, S1-5
EFNB1	ephrin-B1	-1.18847	-0.249111	3.03e-07	8.97e-06	10584	11367	11478	9703	9241	9112	1947	CFND, CFNS, EFB1, EFL3, EPLG2, ELK-L, LERK2
EFNB2	ephrin-B2	-1.12682	-0.17226	8.12e-05	0.001393	8843	9576	9352	7992	8321	8345	1948	EPLG5, HTKL, HTK-L, LERK5
EFNB3	ephrin-B3	-1.31647	-0.396675	1.6e-06	4.17e-05	1073	1443	1468	978	1030	929	1949	EFL6, EPLG8, LERK8
EFR3B	EFR3 homolog B	1.51996	0.604036	1.77e-05	0.000367	29	27	31	67	85	71	22979	KIAA0953
EGFL7	EGF-like-domain_ multiple 7	1.21234	0.277797	0.005598	0.048285	509	455	439	626	580	564	51162	NEU1, VE-STATIN, ZNEU1
EGR1	early growth response 1	-1.24512	-0.316281	9.83e-08	3.17e-06	2645	2879	3075	2344	2247	2258	1958	AT225, G0S30, KROX-24, NGFI-A, TIS8, ZIF-268, ZNF225
EHD1	EH-domain containing 1	1.14546	0.195925	0.000436	0.005924	6401	6673	6528	7986	7352	7326	10938	H-PAST, HPAST1, PAST, PAST1
EHD2	EH-domain containing 2	-1.14629	-0.196967	9.66e-05	0.001613	20240	21923	22295	19783	18179	18147	30846	PAST2
EHF	ets homologous factor	-1.23814	-0.308176	1.8e-05	0.000373	1813	2315	2246	1508	1751	1812	26298	ESE3, ESE3B, ESEJ
EHHADH	enoyl-CoA_ hydratase/3-hydroxyacyl CoA dehydrogenase	-1.22814	-0.29648	0.001297	0.014601	584	608	571	474	482	445	1962	ECHD, FRTS3, L-PBE, LBFP, LBP, PBFE
EIF2AK1	eukaryotic translation initiation factor 2-alpha kinase 1	-1.10914	-0.149444	0.000818	0.010054	9345	10061	9932	8581	8740	9153	27102	HCR, HRI
EIF2AK2	eukaryotic translation initiation factor 2-alpha kinase 2	1.85725	0.893171	6.36e-57	1.95e-54	2597	3099	2724	5063	5423	5614	5610	EIF2AK1, PKR, PPP1R83, PRKR
EIF3L	eukaryotic translation initiation factor 3_ subunit L	-1.15031	-0.202017	6.12e-06	0.000142	14882	17842	17222	14305	14160	14850	51386	EIF3EIP, EIF3S11, EIF3S6IP, HSPC021, HSPC025, MSTP005
EIF4B	eukaryotic translation initiation factor 4B	-1.19757	-0.260106	4e-08	1.35e-06	10871	12845	13013	9853	10546	10149	1975	EIF-4B, PRO1843
EIF5A2	eukaryotic translation initiation factor 5A2	1.33055	0.412022	4.8e-06	0.000113	713	926	862	964	1303	1191	56648	EIF-5A2, EIF5AII
EIF5B	eukaryotic translation initiation factor 5B	1.12236	0.16653	0.0005	0.006617	12248	14958	13298	14963	15576	15148	9669	IF2
ELOVL6	ELOVL fatty acid elongase 6	1.20926	0.27412	5.27e-08	1.76e-06	6563	7602	6904	8007	8798	8913	79071	FACE, FAE, LCE
ELOVL7	ELOVL fatty acid elongase 7	1.42205	0.507969	6.06e-05	0.001073	126	129	121	183	214	219	79993	-
EMC7	ER membrane protein complex subunit 7	1.15159	0.203629	7.13e-05	0.00124	3222	3668	3689	3905	4226	4142	56851	C11ORF3, C15ORF24, HT022, ORF1-FL1
EML3	echinoderm microtubule associated protein like 3	-1.27647	-0.352165	1.31e-08	4.78e-07	2929	3050	3192	2504	2271	2339	256364	ELP95
EMP1	epithelial membrane protein 1	1.16913	0.225436	4.77e-07	1.37e-05	10378	12147	11149	12680	13539	13408	2012	CL-20, EMP-1, TMP
EMP2	epithelial membrane protein 2	-1.31638	-0.396571	3.76e-11	1.96e-09	4561	5978	5718	4018	3964	4195	2013	XMP
ENC1	ectodermal-neural cortex 1 (with BTB domain)	1.40809	0.493735	2.35e-21	2.6e-19	3635	4394	4072	5581	5650	6051	8507	CCL28, ENC-1, KLHL35, KLHL37, NRPB, PIG10, TP53I10
ENGASE	endo-beta-N-acetylglucosaminidase	1.29913	0.37755	1.82e-08	6.54e-07	1099	1170	1175	1547	1508	1509	64772	-
ENO2	enolase 2 (gamma_ neuronal)	1.40709	0.492713	1.57e-12	9.3e-11	1816	2370	2417	3317	3085	3102	2026	HEL-S-279, NSE
ENSA	endosulfine alpha	-1.10326	-0.141778	0.002964	0.028699	8419	8726	9160	7771	7927	8167	2029	ARPP-19E
ENTPD5	ectonucleoside triphosphate diphosphohydrolase 5	-1.19221	-0.253633	0.002901	0.02818	682	836	713	607	611	620	957	CD39L4, NTPDASE-5, PCPH
EPG5	ectopic P-granules autophagy protein 5 homolog (C. elegans)	1.14907	0.200463	2.43e-05	0.000486	4483	5313	5047	5578	5760	5820	57724	HEEW1, KIAA1632, VICIS
EPHA4	EPH receptor A4	1.38214	0.466907	0.000899	0.010869	43	59	57	89	107	92	2043	HEK8, SEK, TYRO1
EPHB2	EPH receptor B2	-1.21817	-0.284712	0.00405	0.037012	506	465	536	399	401	403	2048	CAPB, DRT, EK5, EPHT3, ERK, HEK5, PCBC, TYRO5
EPHB4	EPH receptor B4	-1.157	-0.210393	0.000519	0.006816	5215	5605	5632	5100	4386	4665	2050	HTK, MYK1, TYRO11
EPN2	epsin 2	-1.11979	-0.163222	0.003941	0.03618	3001	3338	3220	2911	2900	2705	22905	EHB21
EPS15L1	epidermal growth factor receptor pathway substrate 15-like 1	1.19475	0.256707	1.98e-05	0.000404	1815	2120	2149	2501	2376	2467	58513	EPS15R
EPSTI1	epithelial stromal interaction 1 (breast)	4.11702	2.0416	9.09e-101	6.34e-98	167	240	199	1067	1004	1042	94240	BRESI1
ERAP1	endoplasmic reticulum aminopeptidase 1	1.21911	0.285834	4.12e-09	1.6e-07	4598	5300	5013	5824	6371	6144	51752	A-LAP, ALAP, APPILS, ARTS-1, ARTS1, ERAAP, ERAAP1, PILS-AP, PILSAP
ERAP2	endoplasmic reticulum aminopeptidase 2	1.61106	0.688009	1.97e-14	1.38e-12	383	467	449	684	798	748	64167	L-RAP, LRAP
ERBB2	erb-b2 receptor tyrosine kinase 2	174.645	7.44828	0	0	5833	6460	5855	1404894	1261719	1270878	2064	CD340, HER-2, HER-2/NEU, HER2, MLN 19, NEU, NGL, TKR1
ERCC1	excision repair cross-complementation group 1	-1.13271	-0.179774	0.003302	0.03135	5077	5402	5377	5054	4422	4471	2067	COFS4, RAD10, UV20
ERF	Ets2 repressor factor	-1.10583	-0.145136	0.002975	0.028749	5593	6293	6300	5593	5314	5521	2077	CRS4, PE-2, PE2
ERGIC1	endoplasmic reticulum-golgi intermediate compartment 1	-1.10783	-0.147735	0.002713	0.026689	16107	17941	18050	16453	15057	15456	57222	ERGIC-32, ERGIC32, NET24
ERGIC3	ERGIC and golgi 3	-1.1446	-0.194849	0.000244	0.003619	10003	10684	11082	9758	9014	8914	51614	C20ORF47, CGI-54, ERV46, NY-BR-84, PRO0989, SDBCAG84, DJ477O4.2
ERLIN1	ER lipid raft associated 1	-1.16136	-0.21582	7.36e-06	0.000168	7282	7979	8035	6243	6857	6934	10613	C10ORF69, ERLIN-1, KE04, KEO4, SPFH1, SPG62
ERLIN2	ER lipid raft associated 2	-1.25013	-0.322076	8.59e-10	3.71e-08	3915	4520	4336	3206	3376	3575	11160	C8ORF2, ERLIN-2, NET32, SPFH2, SPG18
ERMAP	erythroblast membrane-associated protein (Scianna blood group)	-1.21053	-0.275636	0.000778	0.009614	821	844	816	684	678	656	114625	BTN5, PRO2801, RD, SC
ERMP1	endoplasmic reticulum metallopeptidase 1	-1.19816	-0.260816	8.1e-06	0.000182	2246	2584	2488	1934	2130	2007	79956	FXNA, KIAA1815, BA207C16.3
ERVMER34-1	endogenous retrovirus group MER34_ member 1	-1.26093	-0.334485	0.001082	0.012576	518	497	518	336	435	401	100288413	-
ESF1	ESF1 nucleolar pre-rRNA processing protein homolog	1.27854	0.354492	6.21e-07	1.74e-05	1275	1530	1329	1809	1902	1680	51575	ABTAP, C20ORF6, HDCMC28P, BA526K24.1
ESM1	endothelial cell-specific molecule 1	1.6755	0.744588	2.75e-17	2.48e-15	582	543	552	914	1081	1017	11082	ENDOCAN
ETFB	electron-transfer-flavoprotein_ beta polypeptide	-1.24651	-0.317899	2.2e-07	6.69e-06	4717	4669	5079	4040	3776	3701	2109	FP585, MADD
ETS1	v-ets avian erythroblastosis virus E26 oncogene homolog 1	1.0988	0.135927	0.001983	0.020695	20274	23881	22955	23262	25400	25409	2113	ETS-1, EWSR2, C-ETS-1, P54
ETV5	ets variant 5	1.12046	0.164088	0.000662	0.008373	4304	4665	4629	4992	5265	5083	2119	ERM
ETV7	ets variant 7	1.19218	0.2536	0.003072	0.029518	0	2	2	16	11	12	51513	TEL-2, TEL2, TELB
EVA1C	eva-1 homolog C (C. elegans)	-1.24395	-0.314924	0.000663	0.008377	539	731	703	491	523	524	59271	B18, B19, C21ORF63, C21ORF64, FAM176C, PRED34, SUE21
EVL	Enah/Vasp-like	-1.16039	-0.214605	0.001489	0.016278	1686	1799	1782	1589	1428	1492	51466	RNB6
EXOC4	exocyst complex component 4	-1.14479	-0.195083	5.49e-05	0.000985	5082	5939	5968	4858	4969	4975	60412	SEC8, SEC8L1, SEC8P
EXT1	exostosin glycosyltransferase 1	-1.08522	-0.117992	0.003905	0.035929	12522	14425	14003	12437	12609	12700	2131	EXT, LGCR, LGS, TRPS2, TTV
EXT2	exostosin glycosyltransferase 2	-1.12528	-0.170287	5.53e-05	0.00099	12886	14159	13932	12139	12310	11971	2132	SOTV
EXTL2	exostosin-like glycosyltransferase 2	-1.16922	-0.225547	0.002351	0.023819	1418	1842	1686	1261	1411	1509	2135	EXTR2
EXTL3	exostosin-like glycosyltransferase 3	-1.15405	-0.206701	1.21e-05	0.000262	8739	9379	9296	8100	7842	7787	2137	BOTV, EXTL1L, EXTR1, REGR, RPR
F11R	F11 receptor	-1.22126	-0.288366	2.95e-08	1.02e-06	5731	6833	7028	5242	5428	5272	50848	CD321, JAM, JAM1, JAMA, JCAM, KAT, PAM-1
F2R	coagulation factor II (thrombin) receptor	-1.40388	-0.489415	3.28e-17	2.94e-15	5242	6585	6417	3944	4403	4457	2149	CF2R, HTR, PAR-1, PAR1, TR
F2RL1	coagulation factor II (thrombin) receptor-like 1	-1.28296	-0.359471	5.59e-10	2.44e-08	3054	3822	3653	2663	2792	2663	2150	GPR11, PAR2
F2RL2	coagulation factor II (thrombin) receptor-like 2	-1.48633	-0.571758	2.27e-07	6.88e-06	315	413	398	217	251	223	2151	PAR-3, PAR3
F3	coagulation factor III (thromboplastin_ tissue factor)	1.50976	0.594323	4.98e-43	1.11e-40	18746	21943	20863	29684	31739	32665	2152	CD142, TF, TFA
FADS2	fatty acid desaturase 2	1.1322	0.179125	9.1e-05	0.00153	25418	28185	27601	32054	29846	30579	9415	D6D, DES6, FADSD6, LLCDL2, SLL0262, TU13
FAH	fumarylacetoacetate hydrolase (fumarylacetoacetase)	-1.1579	-0.211515	0.00114	0.013137	2241	2278	2268	2034	1923	1877	2184	-
FAM102A	family with sequence similarity 102_ member A	1.19328	0.254927	0.001575	0.017028	608	714	728	830	807	856	399665	C9ORF132, EEIG1, SYM-3A, BA203J24.7
FAM107B	family with sequence similarity 107_ member B	1.18146	0.240575	0.004596	0.040983	625	817	751	798	900	944	83641	C10ORF45
FAM109B	family with sequence similarity 109_ member B	-1.25646	-0.329366	0.00434	0.039188	311	367	276	250	230	236	150368	IPIP27B, SES2
FAM114A2	family with sequence similarity 114_ member A2	-1.16489	-0.220197	0.00278	0.027213	1264	1625	1356	1184	1206	1214	10827	133K02, C5ORF3
FAM118B	family with sequence similarity 118_ member B	1.16655	0.222244	0.001471	0.016108	945	1080	1067	1220	1187	1247	79607	-
FAM129A	family with sequence similarity 129_ member A	2.7357	1.45191	1.08e-67	3.82e-65	397	539	432	1362	1421	1391	116496	C1ORF24, GIG39, NIBAN
FAM131B	family with sequence similarity 131_ member B	-1.57623	-0.656474	1.04e-06	2.82e-05	147	162	193	85	73	92	9715	-
FAM13B	family with sequence similarity 13_ member B	1.18192	0.241133	0.000305	0.004385	1699	2013	1775	2008	2350	2214	51306	ARHGAP49, C5ORF5, FAM13B1, KHCHP, N61
FAM155B	family with sequence similarity 155_ member B	1.66517	0.735668	4.61e-08	1.55e-06	61	80	90	173	176	158	27112	CXORF63, TED, TMEM28, BB57D9.1
FAM167B	family with sequence similarity 167_ member B	2.03829	1.02736	8.9e-17	7.63e-15	100	102	108	280	260	275	84734	C1ORF90
FAM171B	family with sequence similarity 171_ member B	1.20465	0.268615	0.004594	0.040983	429	543	541	556	630	690	165215	KIAA1946
FAM172A	family with sequence similarity 172_ member A	-1.21631	-0.282516	0.002843	0.027746	697	962	839	565	694	737	83989	C5ORF21
FAM180A	family with sequence similarity 180_ member A	1.61962	0.695658	6.82e-08	2.24e-06	116	122	101	206	209	262	389558	UNQ1940
FAM189B	family with sequence similarity 189_ member B	-1.15804	-0.211682	0.000353	0.004948	4195	4254	4456	3879	3529	3699	10712	C1ORF2, COTE1
FAM208B	family with sequence similarity 208_ member B	1.11213	0.153329	0.001446	0.015872	8156	9050	8492	8979	9840	9958	54906	C10ORF18, BA318E3.2
FAM212A	family with sequence similarity 212_ member A	-1.28803	-0.365167	0.000889	0.010762	473	402	415	338	303	311	389119	C3ORF54, INKA1
FAM213A	family with sequence similarity 213_ member A	-1.53507	-0.618309	6.73e-07	1.88e-05	226	317	348	143	188	166	84293	C10ORF58, PAMM
FAM214B	family with sequence similarity 214_ member B	1.20712	0.271575	2.58e-06	6.45e-05	2909	3212	3024	3896	3561	3708	80256	KIAA1539, P1.11659_5, BA182N22.6
FAM219A	family with sequence similarity 219_ member A	1.15824	0.21194	0.005516	0.047741	1809	2344	2449	2804	2490	2438	203259	C9ORF25, BA573M23.5
FAM26E	family with sequence similarity 26_ member E	1.3013	0.379949	0.004239	0.038448	10	24	27	45	45	47	254228	C6ORF188, DJ493F7.3
FAM46A	family with sequence similarity 46_ member A	1.1881	0.248659	0.001487	0.016267	745	891	854	914	1030	1068	55603	C6ORF37, XTP11
FAM63A	family with sequence similarity 63_ member A	-1.21445	-0.280307	0.003019	0.02913	653	695	708	623	497	529	55793	-
FAM83B	family with sequence similarity 83_ member B	-1.20256	-0.266111	0.002535	0.02529	697	751	749	532	661	600	222584	C6ORF143
FAM84A	family with sequence similarity 84_ member A	1.35126	0.434309	9.88e-08	3.18e-06	581	677	636	823	940	882	151354	NSE1, PP11517
FAM84B	family with sequence similarity 84_ member B	1.59064	0.669604	3.92e-10	1.73e-08	268	446	357	603	658	612	157638	BCMP101, NSE2
FAM91A1	family with sequence similarity 91_ member A1	1.15838	0.212109	0.001286	0.014516	4130	4782	4145	4475	5444	5400	157769	-
FANCF	Fanconi anemia_ complementation group F	-1.16712	-0.222957	0.005181	0.045344	791	870	880	671	718	763	2188	FAF
FAP	fibroblast activation protein_ alpha	1.14096	0.190244	0.000586	0.007566	4220	4933	4841	4880	5624	5589	2191	DPPIV, FAPA, SIMP
FARP1	FERM_ RhoGEF (ARHGEF) and pleckstrin domain protein 1 (chondrocyte-derived)	1.30406	0.383008	0.00282	0.027567	183	135	154	208	253	232	10160	CDEP, FARP1-IT1, PLEKHC2, PPP1R75
FASN	fatty acid synthase	1.28155	0.357894	7.91e-09	2.96e-07	58312	58946	56327	82521	71309	72564	2194	FAS, OA-519, SDR27X1
FAT2	FAT atypical cadherin 2	-1.79795	-0.846353	4.93e-94	2.85e-91	17808	19595	19745	10449	10496	10516	2196	CDHF8, CDHR9, HFAT2, MEGF1
FAT3	FAT atypical cadherin 3	-1.44033	-0.526398	0.000181	0.002809	66	80	68	36	24	34	120114	CDHF15, CDHR10
FBF1	Fas (TNFRSF6) binding factor 1	-1.23108	-0.29992	0.001304	0.014644	633	618	647	540	483	480	85302	ALB, FBF-1
FBL	fibrillarin	-1.15619	-0.209381	6.42e-05	0.00113	9203	9364	9667	8411	8038	7936	2091	FIB, FLRN, RNU3IP1
FBLN1	fibulin 1	-1.23233	-0.301384	2.28e-09	9.25e-08	11100	11558	11431	9464	8851	9257	2192	FBLN, FIBL1
FBN1	fibrillin 1	-1.20816	-0.272813	2.47e-11	1.31e-09	33308	35572	35562	28643	29164	28584	2200	ACMICD, ECTOL1, FBN, GPHYSD2, MASS, MFS1, OCTD, SGS, SSKS, WMS, WMS2
FBN2	fibrillin 2	1.29232	0.369963	1.44e-21	1.62e-19	17913	20212	19539	24729	25085	25275	2201	CCA, DA9, EOMD
FBXO32	F-box protein 32	1.16906	0.22535	4.07e-05	0.000764	6755	8633	8486	8958	9566	9568	114907	FBX32, MAFBX
FBXO4	F-box protein 4	-1.25214	-0.324394	0.00125	0.014177	464	518	475	330	418	375	26272	FBX4
FBXO46	F-box protein 46	-1.20021	-0.263283	0.001056	0.012369	828	939	944	781	697	745	23403	20D7-FC4, FBXO34L, FBX46
FCRLA	Fc receptor-like A	1.68027	0.748691	8.76e-20	9.05e-18	540	564	574	965	950	1071	84824	FCRL, FCRL1, FCRLM1, FCRLX, FCRLB, FCRLC1, FCRLC2, FCRLD, FCRLE, FCRX, FREB
FDFT1	farnesyl-diphosphate farnesyltransferase 1	1.1029	0.141303	0.000772	0.009546	28998	30323	30742	32795	33648	33507	2222	DGPT, ERG9, SQS, SS
FDPS	farnesyl diphosphate synthase	1.12833	0.174194	0.000467	0.006227	19605	20177	20290	23647	22204	22468	2224	FPPS, FPS
FERMT1	fermitin family member 1	-1.21438	-0.280218	6.44e-09	2.45e-07	8241	9471	8555	6889	7251	7423	55612	C20ORF42, DTGCU2, KIND1, UNC112A, URP1
FGD5-AS1	FGD5 antisense RNA 1	-1.15554	-0.208572	0.000335	0.004732	6748	8099	7853	5814	6956	6783	100505641	-
FGF1	fibroblast growth factor 1 (acidic)	2.11079	1.07778	5.75e-16	4.7e-14	70	74	58	188	212	230	2246	AFGF, ECGF, ECGF-BETA, ECGFA, ECGFB, FGF-1, FGF-ALPHA, FGFA, GLIO703, HBGF-1, HBGF1
FGF5	fibroblast growth factor 5	1.20093	0.264155	5.51e-05	0.000988	1667	1858	1716	1934	2218	2236	2250	HBGF-5, SMAG-82, TCMGLY
FGFBP1	fibroblast growth factor binding protein 1	-2.84014	-1.50596	8.37e-144	9.41e-141	3052	3513	3484	1072	1138	1163	9982	FGF-BP, FGF-BP1, FGFBP, FGFBP-1, HBP17
FGFR1OP2	FGFR1 oncogene partner 2	1.16574	0.221249	0.000242	0.003605	1903	2242	2150	2301	2491	2620	26127	HSPC123-LIKE, WIT3.0
FHL1	four and a half LIM domains 1	-1.1307	-0.177222	0.000265	0.003897	4989	5578	5596	4517	4826	4937	2273	FHL-1, FHL1A, FHL1B, FLH1A, KYOT, SLIM, SLIM-1, SLIM1, SLIMMER, XMPMA
FIBCD1	fibrinogen C domain containing 1	1.27536	0.350909	0.001979	0.020665	213	231	213	307	311	276	84929	-
FIBP	fibroblast growth factor (acidic) intracellular binding protein	-1.13605	-0.184021	0.002657	0.026259	4012	4440	4634	4110	3741	3611	9158	FGFIBP, FIBP-1
FICD	FIC domain containing	1.26293	0.336779	0.004908	0.043234	221	183	223	288	306	262	11153	HIP13, HYPE, UNQ3041
FIG4	FIG4 phosphoinositide 5-phosphatase	1.21243	0.277905	0.005378	0.046727	362	467	495	491	589	580	9896	ALS11, BTOP, CMT4J, KIAA0274, SAC3, YVS, DJ249I4.1
FILIP1	filamin A interacting protein 1	1.23229	0.301339	0.000317	0.004519	0	0	0	12	12	19	27145	FILIP
FIS1	fission_ mitochondrial 1	-1.1907	-0.251813	8.2e-05	0.001404	3712	3817	4055	3456	3192	3014	51024	CGI-135, TTC11
FKBP10	FK506 binding protein 10_ 65 kDa	-1.13784	-0.186298	0.000459	0.006162	12126	13708	13750	12314	10981	11378	60681	BRKS1, FKBP65, OI11, OI6, PPIASE, HFKBP65
FKBP15	FK506 binding protein 15_ 133kDa	1.11934	0.162646	0.001471	0.016108	4254	4538	4598	5152	5001	4941	23307	FKBP133, KIAA0674, PPP1R76
FKBP4	FK506 binding protein 4_ 59kDa	1.148	0.199119	8.13e-06	0.000183	10684	11236	11163	12671	12634	12960	2288	FKBP51, FKBP52, FKBP59, HBI, HSP56, PPIASE, P52
FKBP5	FK506 binding protein 5	-1.28924	-0.366518	9.89e-16	7.85e-14	24603	29923	29126	20541	21913	22053	2289	AIG6, FKBP51, FKBP54, P54, PPIASE, PTG-10
FLCN	folliculin	1.2556	0.328381	1.71e-05	0.000356	1572	1485	1607	2129	1820	2052	201163	BHD, FLCL
FLJ10038	uncharacterized protein FLJ10038	-1.31116	-0.390847	0.000348	0.004888	337	408	391	238	311	268	55056	-
FLJ22447	uncharacterized LOC400221	1.29457	0.372472	0.002692	0.026526	136	147	149	188	206	221	400221	-
FLJ43879	FLJ43879 protein	1.35491	0.438196	0.001403	0.015447	21	26	25	40	67	56	401039	-
FLNB	filamin B_ beta	1.36705	0.451069	8.41e-20	8.73e-18	74418	78842	77253	111980	102190	105268	2317	ABP-278, ABP-280, AOI, FH1, FLN-B, FLN1L, LRS1, SCT, TABP, TAP
FLNC	filamin C_ gamma	1.51085	0.595358	2.47e-05	0.000493	41	54	34	93	93	103	2318	ABP-280, ABP280A, ABPA, ABPL, FLN2, MFM5, MPD4
FLOT1	flotillin 1	-1.29814	-0.376449	6.32e-10	2.75e-08	2656	2874	3017	2274	2105	2133	10211	-
FLOT2	flotillin 2	-1.16696	-0.222759	1.03e-05	0.000228	11047	11255	11274	9791	9540	9412	2319	ECS-1, ECS1, ESA, ESA1, M17S1
FLRT2	fibronectin leucine rich transmembrane protein 2	-1.21917	-0.2859	2.02e-07	6.17e-06	6782	7897	7192	5435	6047	6365	23768	-
FMN1	formin 1	1.34058	0.422853	5.2e-05	0.000936	306	431	430	481	597	578	342184	FMN, LD
FN1	fibronectin 1	-1.25283	-0.325194	1.67e-13	1.07e-11	2692948	3105140	3112470	2435591	2305320	2340402	2335	CIG, ED-B, FINC, FN, FNZ, GFND, GFND2, LETS, MSF
FNDC3A	fibronectin type III domain containing 3A	1.13956	0.188472	0.000493	0.006521	6616	8065	7582	7792	8984	8770	22862	FNDC3, HUGO, BA203I16.1, BA203I16.5
FNIP1	folliculin interacting protein 1	1.2627	0.336516	2.99e-07	8.87e-06	1706	1996	1872	2138	2499	2522	96459	-
FNIP2	folliculin interacting protein 2	1.18572	0.245762	7.9e-05	0.001358	1644	1749	1640	1960	2023	2064	57600	FNIPL, MAPO1
FOLR3	folate receptor 3 (gamma)	1.64008	0.713764	2.54e-07	7.63e-06	46	62	62	132	137	122	2352	FR-G, FR-GAMMA, GAMMA-HFR
FOS	FBJ murine osteosarcoma viral oncogene homolog	-1.42184	-0.50776	1.83e-08	6.56e-07	761	965	1012	651	627	560	2353	AP-1, C-FOS, P55
FOSL1	FOS-like antigen 1	1.37756	0.462112	4.94e-14	3.35e-12	5966	6018	5678	8757	7846	8253	8061	FRA, FRA1, FRA-1
FOXA1	forkhead box A1	1.34294	0.4254	0.002586	0.025671	45	56	43	75	97	84	3169	HNF3A, TCF3A
FOXK1	forkhead box K1	-1.12218	-0.166303	0.000832	0.010197	5241	5701	5513	4868	4725	5063	221937	FOXK1L
FOXL1	forkhead box L1	-1.37137	-0.455622	1.48e-06	3.89e-05	522	684	644	399	460	429	2300	FKH6, FKHL11, FREAC7
FOXO1	forkhead box O1	-1.17939	-0.238046	0.000656	0.008311	1540	1778	1881	1325	1502	1540	2308	FKH1, FKHR, FOXO1A
FOXO3	forkhead box O3	1.16158	0.216084	0.000237	0.003546	2108	2632	2471	2695	2868	2882	2309	AF6Q21, FKHRL1, FKHRL1P2, FOXO2, FOXO3A
FOXO4	forkhead box O4	-1.23833	-0.3084	0.001773	0.018871	488	580	517	456	391	390	4303	AFX, AFX1, MLLT7
FRAS1	Fraser extracellular matrix complex subunit 1	1.29424	0.372102	0.000175	0.002733	323	341	340	441	439	482	80144	-
FRMD5	FERM domain containing 5	1.26492	0.339042	0.003582	0.033495	258	243	207	322	300	340	84978	-
FRMPD4	FERM and PDZ domain containing 4	1.33755	0.419594	0.002146	0.022078	73	100	82	149	140	117	9758	PDZD10, PDZK10
FRRS1	ferric-chelate reductase 1	-1.28062	-0.356837	0.001913	0.020097	259	272	277	191	207	195	391059	SDFR2, SDR2
FRY	furry homolog (Drosophila)	1.36744	0.451481	1.23e-05	0.000265	263	321	344	458	463	426	10129	13CDNA73, 214K23.2, C13ORF14, CG003, BA207N4.2, BA37E23.1
FSCN1	fascin actin-bundling protein 1	-1.14536	-0.195795	2.69e-05	0.00053	33834	37160	38204	32995	31158	31027	6624	FAN1, HSN, SNL, P55
FST	follistatin	1.18256	0.24191	0.000385	0.005326	2111	1991	1972	2418	2423	2466	10468	FS
FTH1	ferritin_ heavy polypeptide 1	1.13139	0.178097	8.24e-05	0.001408	51924	60094	62297	63358	68575	66284	2495	FHC, FTH, FTHL6, HFE5, PIG15, PLIF
FTL	ferritin_ light polypeptide	1.28118	0.357478	8.3e-15	6.02e-13	28463	31228	30094	40242	37687	38227	2512	LFTD, NBIA3
FTO	fat mass and obesity associated	-1.18317	-0.242662	2.21e-06	5.61e-05	3808	4400	4415	3394	3576	3658	79068	ALKBH9
FUCA1	fucosidase_ alpha-L- 1_ tissue	-1.11609	-0.158455	0.005481	0.047516	2311	2778	2672	2221	2351	2359	2517	FUCA
FUCA2	fucosidase_ alpha-L- 2_ plasma	1.12293	0.167272	0.000461	0.006175	4329	4938	4693	5115	5417	5240	2519	DJ20N2.5
FUS	FUS RNA binding protein	-1.10831	-0.148361	0.001234	0.014014	18356	19597	19654	17852	17133	17007	2521	ALS6, ETM4, FUS1, HNRNPP2, POMP75, TLS
FUT8	fucosyltransferase 8 (alpha (1_6) fucosyltransferase)	-1.10689	-0.146509	0.00342	0.03222	4026	4697	4597	3831	4054	4133	2530	-
FXR2	fragile X mental retardation_ autosomal homolog 2	1.13006	0.176403	0.00045	0.006062	3757	4174	4029	4579	4410	4620	9513	FMR1L2, FXR2P
FXYD5	FXYD domain containing ion transport regulator 5	1.16453	0.219747	6.79e-05	0.001187	12416	12940	12967	16062	14465	14534	53827	DYSAD, HSPC113, IWU1, KCT1, OIT2, PRO6241, RIC
FYB	FYN binding protein	1.33188	0.413461	0.001335	0.014889	162	155	119	194	227	239	2533	ADAP, PRO0823, SLAP-130, SLAP130
FZD4	frizzled class receptor 4	1.21131	0.276574	0.000966	0.011523	653	702	698	762	862	925	8322	CD344, EVR1, FEVR, FZD4S, FZ-4, FZ4, FZE4, GPCR, HFZ4
FZD6	frizzled class receptor 6	-1.12648	-0.171824	0.001438	0.015798	6070	7192	6896	5449	6332	6069	8323	FZ-6, FZ6, HFZ6, NDNC10
G6PC3	glucose 6 phosphatase_ catalytic_ 3	-1.17838	-0.236801	5.42e-05	0.000973	3968	4214	3966	3569	3419	3278	92579	SCN4, UGRP
GAA	glucosidase_ alpha; acid	-1.1927	-0.254233	2.53e-05	0.000504	4707	5102	5108	4475	4051	3900	2548	LYAG
GABARAP	GABA(A) receptor-associated protein	-1.1004	-0.13803	0.002496	0.024976	6314	7330	7293	6206	6411	6395	11337	ATG8A, GABARAP-A, MM46
GAD1	glutamate decarboxylase 1 (brain_ 67kDa)	1.44843	0.534489	0.000102	0.001687	20	17	37	78	59	62	2571	CPSQ1, GAD, SCP
GADD45A	growth arrest and DNA-damage-inducible_ alpha	1.69339	0.759912	1.33e-40	2.78e-38	3323	4180	4227	6588	6990	6759	1647	DDIT1, GADD45
GADD45B	growth arrest and DNA-damage-inducible_ beta	1.14996	0.201582	0.003321	0.031499	1454	1575	1640	1934	1762	1736	4616	GADD45BETA, MYD118
GALNT1	polypeptide N-acetylgalactosaminyltransferase 1	-1.12767	-0.173343	0.002645	0.026153	8890	10976	10100	7908	9359	9208	2589	GALNAC-T1
GALNT10	polypeptide N-acetylgalactosaminyltransferase 10	-1.12463	-0.169451	0.000174	0.002725	7743	8336	8217	7149	7112	7348	55568	GALNACT10, PPGALNACT10, PPGANTASE10
GALNT11	polypeptide N-acetylgalactosaminyltransferase 11	-1.17108	-0.227834	0.000405	0.005557	1873	2119	2317	1729	1803	1816	63917	GALNAC-T11, GALNACT11
GALNT14	polypeptide N-acetylgalactosaminyltransferase 14	-1.15173	-0.203801	0.003323	0.031499	1372	1490	1426	1287	1185	1226	79623	GALNT15, GALNAC-T10, GALNAC-T14
GALNT15	polypeptide N-acetylgalactosaminyltransferase 15	-1.3265	-0.407627	1.32e-05	0.000284	708	842	969	612	659	553	117248	GALNACT15, GALNT13, GALNT7, GALNTL2, PIH5
GALNT2	polypeptide N-acetylgalactosaminyltransferase 2	-1.14648	-0.197209	5.25e-06	0.000124	13264	14695	14449	12477	12420	12065	2590	GALNAC-T2
GANAB	glucosidase_ alpha; neutral AB	-1.11909	-0.162322	0.00039	0.005382	44156	47817	46825	42821	39866	41326	23193	G2AN, GLUII
GAREM	GRB2 associated_ regulator of MAPK1	-1.41192	-0.497662	3.07e-16	2.56e-14	4199	4694	4697	2826	3446	3215	64762	C18ORF11, FAM59A, GM944
GARS	glycyl-tRNA synthetase	1.20729	0.271776	5.64e-11	2.82e-09	12651	14764	14167	16267	17105	17149	2617	CMT2D, DSMAV, GLYRS, HMN5, SMAD1
GAS1	growth arrest-specific 1	-1.25215	-0.324407	0.000482	0.006404	893	1306	1364	937	936	875	2619	-
GAS6	growth arrest-specific 6	-1.135	-0.182688	0.000921	0.011079	10472	11143	10804	10142	9205	9157	2621	AXLLG, AXSF
GBE1	glucan (1_4-alpha-)_ branching enzyme 1	1.15196	0.204088	9.56e-06	0.000212	5728	6531	6531	6942	7369	7473	2632	APBD, GBE, GSD4
GBP1	guanylate binding protein 1_ interferon-inducible	2.50266	1.32346	4.82e-136	5.14e-133	2418	2989	2870	6887	7446	7148	2633	-
GBP1P1	guanylate binding protein 1_ interferon-inducible pseudogene 1	2.10117	1.07119	8.82e-17	7.6e-15	0	0	0	55	60	60	400759	-
GBP2	guanylate binding protein 2_ interferon-inducible	1.43696	0.523017	4.32e-07	1.25e-05	480	838	778	1063	1032	1115	2634	-
GBP3	guanylate binding protein 3	1.50576	0.590489	2.32e-32	3.55e-30	3095	3558	3355	5090	5193	5028	2635	-
GBP4	guanylate binding protein 4	3.07964	1.62276	1.1e-30	1.58e-28	3	9	7	110	130	146	115361	MPA2
GBP5	guanylate binding protein 5	6.46885	2.69351	3.55e-119	3.12e-116	42	71	73	724	660	733	115362	GBP-5
GCA	grancalcin_ EF-hand calcium binding protein	1.54752	0.629957	2.74e-06	6.82e-05	8	19	16	58	57	49	25801	GCL
GCC2	GRIP and coiled-coil domain containing 2	1.29672	0.374863	5e-07	1.43e-05	1449	2011	1618	2206	2328	2189	9648	GCC185, RANBP2L4, REN53
GCLC	glutamate-cysteine ligase_ catalytic subunit	-1.27625	-0.351906	3.94e-09	1.54e-07	4231	5180	4752	3304	3854	3828	2729	GCL, GCS, GLCL, GLCLC
GCNT2	glucosaminyl (N-acetyl) transferase 2_ I-branching enzyme (I blood group)	1.40287	0.488381	0.000459	0.006162	83	59	67	109	140	130	2651	CCAT, CTRCT13, GCNT2C, GCNT5, IGNT, II, NACGT1, NAGCT1, ULG3, BA360O19.2, BA421M1.1
GDF15	growth differentiation factor 15	2.61371	1.3861	4.44e-80	1.91e-77	617	643	706	1910	1827	1818	9518	GDF-15, MIC-1, MIC1, NAG-1, PDF, PLAB, PTGFB
GEM	GTP binding protein overexpressed in skeletal muscle	1.35416	0.437398	4.41e-05	0.000814	257	332	318	380	441	490	2669	KIR
GFOD2	glucose-fructose oxidoreductase domain containing 2	-1.14157	-0.191014	0.003415	0.032207	1840	2053	1803	1640	1678	1649	81577	-
GFPT1	glutamine--fructose-6-phosphate transaminase 1	1.18976	0.250675	2.18e-05	0.000442	4612	5851	5198	5829	6230	6753	2673	CMS12, CMSTA1, GFA, GFAT, GFAT 1, GFAT1, GFAT1M, GFPT, GFPT1L, MSLG
GFPT2	glutamine-fructose-6-phosphate transaminase 2	1.51814	0.602305	2.19e-23	2.72e-21	1393	1557	1509	2355	2285	2291	9945	GFAT2
GGT1	gamma-glutamyltransferase 1	1.58133	0.661137	2.96e-07	8.8e-06	110	105	116	238	206	194	2678	CD224, D22S672, D22S732, GGT, GGT 1, GTG
GGT8P	gamma-glutamyltransferase 8 pseudogene	1.27354	0.34884	0.00577	0.049494	8	30	12	40	41	41	645367	GGT1P1
GID8	GID complex subunit 8	-1.13524	-0.182995	0.000291	0.004213	3466	3923	3940	3277	3308	3374	54994	C20ORF11, TWA1
GIMAP2	GTPase_ IMAP family member 2	1.43433	0.520382	4.31e-05	0.0008	8	11	13	27	51	49	26157	HIMAP2, IAN12, IMAP2
GJA1	gap junction protein_ alpha 1_ 43kDa	-1.30727	-0.386555	3.13e-12	1.8e-10	6832	7975	8235	5318	6036	6111	2697	AVSD3, CMDR, CX43, EKVP, GJAL, HLHS1, HSS, ODDD, PPKCA
GJA5	gap junction protein_ alpha 5_ 40kDa	1.46025	0.546217	1.6e-05	0.000336	8	10	8	40	44	32	2702	ATFB11, CX40
GJB2	gap junction protein_ beta 2_ 26kDa	-1.24348	-0.314383	4.32e-06	0.000103	4544	5564	6082	3880	4631	4329	2706	CX26, DFNA3, DFNA3A, DFNB1, DFNB1A, HID, KID, NSRD1, PPK
GJB3	gap junction protein_ beta 3_ 31kDa	-1.22142	-0.288556	1.36e-06	3.61e-05	2394	2728	2563	2161	2012	2071	2707	CX31, DFNA2, DFNA2B, EKV
GJC1	gap junction protein_ gamma 1_ 45kDa	-1.127	-0.172488	0.001895	0.019944	2822	3220	3021	2514	2748	2763	10052	CX45, GJA7
GLA	galactosidase_ alpha	1.18451	0.244289	4.57e-05	0.000838	2143	2173	2201	2632	2611	2574	2717	GALA
GLB1L	galactosidase_ beta 1-like	-1.28964	-0.366968	0.001587	0.017146	334	464	344	311	243	271	79411	-
GLCCI1	glucocorticoid induced 1	-1.27809	-0.353984	0.000438	0.005928	398	482	461	303	354	350	113263	FAM117C, GCTR, GIG18, TSSN1
GLE1	GLE1 RNA export mediator	-1.117	-0.159629	0.004679	0.041611	3594	3721	3653	3348	3180	3283	2733	GLE1L, LCCS, LCCS1, HGLE1
GLG1	golgi glycoprotein 1	-1.10649	-0.145996	0.000689	0.008679	20485	23816	23365	20719	20085	20294	2734	CFR-1, ESL-1, MG-160, MG160
GLIS1	GLIS family zinc finger 1	-1.29918	-0.377598	2.97e-05	0.000575	958	1078	993	845	767	645	148979	-
GLRX	glutaredoxin (thioltransferase)	1.19949	0.262425	9.53e-05	0.001594	1151	1219	1290	1452	1531	1473	2745	GRX, GRX1
GLS	glutaminase	1.22868	0.297106	2.24e-05	0.000453	4773	5627	4865	5405	6904	6790	2744	AAD20, GAC, GAM, GLS1, KGA
GLT8D1	glycosyltransferase 8 domain containing 1	-1.14653	-0.197278	0.000123	0.002012	3297	3815	3771	3060	3175	3231	55830	AD-017, MSTP139
GLT8D2	glycosyltransferase 8 domain containing 2	1.18893	0.249658	0.000368	0.005108	1085	1306	1367	1456	1504	1568	83468	-
GLTSCR1L	GLTSCR1-like	-1.22191	-0.289134	1.94e-05	0.000398	1258	1430	1390	1097	1074	1131	23506	KIAA0240
GLTSCR2	glioma tumor suppressor candidate region gene 2	-1.1354	-0.183203	0.00416	0.037814	4661	5477	5833	5021	4455	4492	29997	PICT-1, PICT1
GLUL	glutamate-ammonia ligase	-1.32197	-0.402692	1.56e-14	1.11e-12	20053	24868	25479	17623	17604	17476	2752	GLNS, GS, PIG43, PIG59
GM2A	GM2 ganglioside activator	-1.34509	-0.427699	1.98e-16	1.68e-14	5966	7339	7235	4959	4982	5176	2760	GM2-AP, SAP-3
GNA14	guanine nucleotide binding protein (G protein)_ alpha 14	-1.35333	-0.436516	0.001318	0.014788	128	127	138	83	86	76	9630	-
GNAI1	guanine nucleotide binding protein (G protein)_ alpha inhibiting activity polypeptide 1	-1.1482	-0.19938	0.000621	0.007927	2907	3453	3276	2558	2908	2891	2770	GI
GNAS	GNAS complex locus	-1.15368	-0.206242	1.35e-07	4.24e-06	49215	53249	53575	44909	44910	45475	2778	AHO, C20ORF45, GNAS1, GPSA, GSA, GSP, NESP, POH, SCG6, SGVI
GNB2L1	guanine nucleotide binding protein (G protein)_ beta polypeptide 2-like 1	-1.11822	-0.161207	0.000247	0.00366	61183	66877	67363	60170	57330	57213	10399	GNB2-RS1, H12.3, HLC-7, PIG21, RACK1
GNL1	guanine nucleotide binding protein-like 1	-1.13703	-0.185268	0.000272	0.003986	5264	5813	5862	5131	4874	4861	2794	HSR1
GNPTAB	N-acetylglucosamine-1-phosphate transferase_ alpha and beta subunits	-1.12876	-0.174745	0.000844	0.010317	3798	4169	3953	3334	3581	3636	79158	GNPTA, ICD
GOLGA4	golgin A4	1.6208	0.696702	9.6e-26	1.26e-23	4319	4972	4022	7703	7600	6999	2803	CRPF46, GCP2, GOLG, MU-RMS-40.18, P230
GOLGA7B	golgin A7 family_ member B	1.52979	0.613332	8.31e-06	0.000186	65	68	86	130	176	135	401647	C10ORF132, C10ORF133, BA451M19.3, BA459F3.4
GOLGB1	golgin B1	1.41975	0.505639	8.92e-16	7.16e-14	6928	7866	6821	11296	10276	9789	2804	GCP, GCP372, GOLIM1
GOLIM4	golgi integral membrane protein 4	-1.13426	-0.181752	0.000334	0.004724	4399	5012	5064	4302	4282	4146	27333	GIMPC, GOLPH4, GPP130, P138
GOSR2	golgi SNAP receptor complex member 2	1.13234	0.179313	0.000472	0.006294	3230	3449	3389	3756	3901	3835	9570	BOS1, EPM6, GS27
GOT1	glutamic-oxaloacetic transaminase 1_ soluble	1.18424	0.243956	2.12e-06	5.42e-05	3215	3590	3624	4224	4112	4117	2805	AST1, ASTQTL1, GIG18, CASPAT, CCAT
GPAM	glycerol-3-phosphate acyltransferase_ mitochondrial	-1.25003	-0.321966	6.3e-11	3.13e-09	10459	12289	11734	8512	9693	9243	57678	GPAT, GPAT1
GPM6B	glycoprotein M6B	-1.48728	-0.572679	1.68e-06	4.37e-05	339	290	293	185	175	193	2824	M6B
GPNMB	glycoprotein (transmembrane) nmb	1.97958	0.985195	2.88e-13	1.81e-11	51	115	109	254	266	271	10457	HGFIN, NMB
GPR1	G protein-coupled receptor 1	1.77651	0.829044	2.11e-10	9.68e-09	103	87	94	206	247	206	2825	-
GPR110	adhesion G protein-coupled receptor F1	-1.1783	-0.236705	0.000266	0.003913	1950	2274	2042	1647	1884	1750	266977	GPR110, KPG_012, PGR19, HGPCR36, ADGRF1
GPR116	adhesion G protein-coupled receptor F5	1.39136	0.476493	0.000696	0.008745	41	60	63	93	104	102	221395	GPR116, KPG_001, ADGRF5
GPR126	adhesion G protein-coupled receptor G6	-1.11928	-0.162569	0.002466	0.024745	5016	5901	5623	4505	5121	5122	57211	APG1, DREG, GPR126, PS1TP2, VIGR, ADGRG6
GPR153	G protein-coupled receptor 153	-1.41019	-0.495889	6.01e-14	4.03e-12	2004	2156	2299	1571	1480	1444	387509	PGR1
GPR161	G protein-coupled receptor 161	-1.15065	-0.202453	3.06e-05	0.00059	4320	4849	4812	4058	4001	4067	23432	RE2
GPR176	G protein-coupled receptor 176	1.14762	0.19865	0.000334	0.004724	3094	3842	3761	4006	4108	4242	11245	HB-954
GPR64	adhesion G protein-coupled receptor G2	-1.29013	-0.36752	0.000406	0.005571	393	538	553	355	389	350	10149	EDDM6, GPR64, HE6, TM7LN2, ADGRG2
GPR68	G protein-coupled receptor 68	-1.27915	-0.355186	1.05e-08	3.86e-07	2839	3007	3148	2398	2161	2401	8111	GPR12A, OGR1
GPR87	G protein-coupled receptor 87	-1.2624	-0.336174	7.19e-08	2.34e-06	2113	2617	2484	1766	1920	1964	53836	FKSG78, GPR95, KPG_002
GPRC5B	G protein-coupled receptor_ class C_ group 5_ member B	1.32967	0.411073	0.00321	0.030535	37	29	27	72	56	58	51704	RAIG-2, RAIG2
GPSM2	G-protein signaling modulator 2	-1.10528	-0.144417	0.003145	0.030055	4114	4818	4550	3980	4075	4129	29899	CMCS, DFNB82, LGN, PINS
GPX3	glutathione peroxidase 3	1.29924	0.377665	0.000735	0.009169	195	235	232	288	305	325	2878	GPX-P, GSHPX-3, GSHPX-P
GPX4	glutathione peroxidase 4	-1.18758	-0.24803	4.88e-05	0.000891	5611	6114	6370	5488	4828	4815	2879	GPX-4, GSHPX-4, MCSP, PHGPX, SNGPX, SNPHGPX
GRAMD1B	GRAM domain containing 1B	1.51145	0.595935	2.35e-05	0.000474	37	47	72	105	120	115	57476	-
GRAMD3	GRAM domain containing 3	1.18016	0.238979	0.001187	0.013624	1323	1590	1645	1614	1864	1982	65983	NS3TP2
GRB14	growth factor receptor-bound protein 14	-1.53855	-0.621569	3.28e-09	1.29e-07	407	424	451	271	249	247	2888	-
GRB7	growth factor receptor-bound protein 7	-1.22901	-0.297502	0.003667	0.034055	372	411	433	310	303	342	2886	-
GREM1	gremlin 1_ DAN family BMP antagonist	-1.22193	-0.289156	0.001208	0.013782	852	1108	1195	799	786	931	26585	C15DUPQ, CKTSF1B1, CRAC1, CRCS4, DAND2, DRM, DUP15Q, GREMLIN, HMPS, HMPS1, IHG-2, MPSH, PIG2
GRHL3	grainyhead-like transcription factor 3	-1.43753	-0.523594	0.000187	0.002905	61	88	63	35	24	32	57822	SOM, TFCP2L4, VWS2
GRIA3	glutamate receptor_ ionotropic_ AMPA 3	-1.90906	-0.93286	4.77e-22	5.55e-20	599	629	649	310	276	305	2892	GLUR-C, GLUR-K3, GLUR3, GLURC, GLUA3, MRX94
GRIP2	glutamate receptor interacting protein 2	1.24837	0.320051	0.000343	0.004825	0	1	1	14	13	19	80852	-
GSN	gelsolin	-1.13093	-0.177516	0.0012	0.013713	6229	6997	7261	6355	5831	5867	2934	ADF, AGEL
GSTA4	glutathione S-transferase alpha 4	-1.20882	-0.273604	0.000914	0.011021	842	1059	1002	700	824	834	2941	GSTA4-4, GTA4
GSTO1	glutathione S-transferase omega 1	1.13085	0.177404	0.000197	0.003032	9527	9732	9787	10710	11199	11212	9446	GSTO 1-1, GSTTLP28, HEL-S-21, P28, SPG-R
GSTP1	glutathione S-transferase pi 1	-1.11627	-0.15869	0.004584	0.040932	25594	26585	26498	25274	22586	22532	2950	DFN7, FAEES3, GST3, GSTP, HEL-S-22, PI
GTF2H5	general transcription factor IIH_ polypeptide 5	-1.15751	-0.211019	0.001285	0.014511	1345	1586	1570	1253	1305	1303	404672	C6ORF175, TFB5, TFIIH, TGF2H5, TTD, TTD-A, TTD3, TTDA, BA120J8.2
GTPBP2	GTP binding protein 2	1.14905	0.200439	0.001211	0.013814	3823	3777	4048	4778	4381	4379	54676	-
GYLTL1B	glycosyltransferase-like 1B	-1.8218	-0.865364	7.36e-15	5.38e-13	348	378	411	181	188	173	120071	LARGE2, PP5656
H1FX	H1 histone family_ member X	-1.14417	-0.194302	0.000796	0.009821	4136	4383	4498	4003	3706	3630	8971	H1.10, H1X
H2AFJ	H2A histone family_ member J	-1.20461	-0.268564	8.73e-05	0.001474	1707	1912	1944	1630	1498	1441	55766	H2AJ
H2AFY2	H2A histone family_ member Y2	-1.16778	-0.223763	0.000328	0.004659	1639	1927	1854	1484	1529	1599	55506	MACROH2A2
H6PD	hexose-6-phosphate dehydrogenase (glucose 1-dehydrogenase)	-1.32025	-0.400807	1.12e-09	4.77e-08	3415	3999	3995	3096	2776	2630	9563	CORTRD1, G6PDH, GDH
HABP4	hyaluronan binding protein 4	1.17975	0.238481	0.001978	0.020665	702	762	755	858	893	914	22927	IHABP-4, IHABP4, KI-1/57, SERBP1L
HADHB	hydroxyacyl-CoA dehydrogenase/3-ketoacyl-CoA thiolase/enoyl-CoA hydratase (trifunctional protein)_ beta subunit	-1.14916	-0.200574	0.000137	0.002204	6575	8193	7974	6240	6700	6763	3032	ECHB, MSTP029, MTPB, TP-BETA
HAS2	hyaluronan synthase 2	1.15568	0.20874	2.38e-05	0.000478	7615	8715	8630	8971	10214	9873	3037	-
HAS3	hyaluronan synthase 3	-1.39659	-0.481913	1e-17	9.37e-16	8245	9714	9779	6906	6124	6563	3038	-
HAUS4	HAUS augmin-like complex_ subunit 4	-1.2211	-0.288178	1.18e-05	0.000256	1477	1595	1677	1275	1264	1314	54930	C14ORF94
HAUS5	HAUS augmin-like complex_ subunit 5	-1.2239	-0.291487	7.43e-05	0.001286	1183	1210	1232	1008	955	963	23354	KIAA0841, DGT5
HCCS	holocytochrome c synthase	1.14839	0.199607	0.002323	0.023596	1838	2246	2210	2276	2368	2655	3052	CCHL, LSDMCA1, MCOPS7, MLS
HCFC1R1	host cell factor C1 regulator 1 (XPO1 dependent)	-1.39986	-0.485284	1.24e-11	6.78e-10	1232	1439	1500	982	953	975	54985	HPIP
HCG26	HLA complex group 26 (non-protein coding)	1.35956	0.443141	7.4e-06	0.000168	0	0	1	29	15	23	352961	3.8-1, NCRNA00191, BCX205D4.4, BPG181B23.4
HCG4B	HLA complex group 4B (non-protein coding)	1.60853	0.685743	1.19e-06	3.19e-05	51	50	37	148	109	95	80868	HCG4P6, HCGIV-06, HCGIV-6, HCGIV.5, BCX67J3.3, BPG309N1.1, BQB90C11.3
HCLS1	hematopoietic cell-specific Lyn substrate 1	1.36315	0.446941	0.000101	0.001678	201	241	284	395	333	346	3059	CTTNL, HS1, LCKBP1, P75
HCP5	HLA complex P5 (non-protein coding)	3.72616	1.89769	1.36e-90	6.89e-88	177	226	243	969	970	988	10866	6S2650E, D6S2650E, P5-1
HDAC3	histone deacetylase 3	-1.11331	-0.154858	0.003012	0.029077	4085	4526	4573	4044	3958	3821	8841	HD3, RPD3, RPD3-2
HDAC5	histone deacetylase 5	-1.15499	-0.207875	0.003713	0.034426	2373	2286	2490	2210	1990	1950	10014	HD5, NY-CO-9
HDAC9	histone deacetylase 9	3.08857	1.62694	2.12e-69	7.79e-67	345	314	325	1058	1240	1285	9734	HD7, HD7B, HD9, HDAC, HDAC7, HDAC7B, HDAC9B, HDAC9FL, HDRP, MITR
HDDC2	HD domain containing 2	-1.12771	-0.173395	0.003049	0.029338	2383	2504	2461	2068	2200	2238	51020	C6ORF74, CGI-130, NS5ATP2, DJ167O5.2
HEATR2	dynein_ axonemal_ assembly factor 5	-1.15498	-0.207872	0.001722	0.0184	3375	3403	3250	3067	2855	2721	54919	CILD18, HEATR2, DNAAF5
HECTD4	HECT domain containing E3 ubiquitin protein ligase 4	1.17185	0.228782	0.000111	0.00183	3091	3720	3680	4365	4005	4025	283450	C12ORF51, POTAGE
HECW2	HECT_ C2 and WW domain containing E3 ubiquitin protein ligase 2	1.47431	0.56004	8.47e-13	5.18e-11	688	914	828	1163	1270	1281	57520	NEDL2
HELQ	helicase_ POLQ-like	1.17352	0.23084	0.002964	0.028699	722	819	761	859	943	947	113510	HEL308
HELZ2	helicase with zinc finger 2_ transcriptional coactivator	2.43554	1.28424	1.21e-75	4.89e-73	2614	2890	2689	7981	6583	6715	85441	PDIP-1, PRIC285
HERC3	HECT and RLD domain containing E3 ubiquitin protein ligase 3	1.13985	0.188838	0.001319	0.014788	2371	2815	2546	2775	2987	3128	8916	-
HERC5	HECT and RLD domain containing E3 ubiquitin protein ligase 5	2.09332	1.06579	1.46e-14	1.04e-12	10	12	11	62	96	105	51191	CEB1, CEBP1
HERC6	HECT and RLD domain containing E3 ubiquitin protein ligase family member 6	4.67388	2.22462	6.31e-186	1.28e-182	453	625	566	3045	2738	3005	55008	-
HERPUD1	homocysteine-inducible_ endoplasmic reticulum stress-inducible_ ubiquitin-like domain member 1	1.16729	0.223158	1.13e-05	0.000248	4194	5044	4953	5381	5515	5781	9709	HERP, MIF1, SUP
HES4	hes family bHLH transcription factor 4	1.58888	0.668013	2.26e-06	5.73e-05	27	55	69	157	122	107	57801	BHLHB42
HEXB	hexosaminidase B (beta polypeptide)	1.26482	0.33893	3.04e-10	1.37e-08	5717	6724	6649	7416	8403	8604	3074	ENC-1AS, HEL-248, HEL-S-111
HIBADH	3-hydroxyisobutyrate dehydrogenase	-1.12091	-0.164668	0.00224	0.022926	3809	4541	4535	3608	3958	3896	11112	NS5ATP1
HIP1	huntingtin interacting protein 1	-1.24853	-0.320232	1.31e-08	4.78e-07	3180	3930	3738	2765	2859	2991	3092	HIP-I, ILWEQ, SHON, SHONBETA, SHONGAMMA
HIST1H2AC	histone cluster 1_ H2ac	1.28475	0.361484	0.000159	0.002522	404	405	385	538	542	521	8334	H2A/L, H2AFL, DJ221C16.4
HIST1H2BD	histone cluster 1_ H2bd	1.2691	0.343801	0.001076	0.012518	298	286	320	371	411	427	3017	H2B.1B, H2B/B, H2BFB, HIRIP2, DJ221C16.6
HIST1H2BK	histone cluster 1_ H2bk	1.16524	0.220629	0.003088	0.029628	924	991	931	1162	1115	1092	85236	H2B/S, H2BFAIII, H2BFT, H2BK
HIST1H4H	histone cluster 1_ H4h	1.35439	0.437644	0.001825	0.019297	40	56	26	73	100	71	8365	H4/H, H4FH
HIST2H2BE	histone cluster 2_ H2be	1.43165	0.51768	4.04e-07	1.18e-05	325	346	295	459	494	531	8349	GL105, H2B, H2B.1, H2BFQ, H2BGL105, H2BQ
HLA-A	major histocompatibility complex_ class I_ A	1.90241	0.927828	2.93e-74	1.16e-71	14561	16588	16568	32813	30517	29634	3105	HLAA
HLA-B	major histocompatibility complex_ class I_ B	3.09813	1.6314	3.55e-234	1.8e-230	18021	20126	19756	66054	60478	60129	3106	AS, HLAB, SPDA1
HLA-C	major histocompatibility complex_ class I_ C	2.07707	1.05455	2.36e-87	1.11e-84	9071	10104	10088	22312	20353	19958	3107	D6S204, HLA-JY3, HLC-C, PSORS1
HLA-DMB	major histocompatibility complex_ class II_ DM beta	1.23164	0.300586	0.002118	0.021833	3	2	4	11	16	27	3109	D6S221E, RING7
HLA-DOB	major histocompatibility complex_ class II_ DO beta	1.33569	0.41758	0.002845	0.027755	53	75	96	141	127	104	3112	DOB
HLA-DPA1	major histocompatibility complex_ class II_ DP alpha 1	1.27083	0.345772	0.005376	0.046727	6	24	13	33	34	43	3113	DP(W3), DP(W4), HLA-DP1A, HLADP, HLASB, PLT1
HLA-DRA	major histocompatibility complex_ class II_ DR alpha	1.76692	0.821233	5.66e-09	2.16e-07	38	46	33	125	126	97	3122	HLA-DRA1, MLRW
HLA-DRB1	major histocompatibility complex_ class II_ DR beta 1	1.75112	0.808279	8.35e-09	3.11e-07	14	27	33	73	102	102	3123	DRB1, DRW10, HLA-DR1B, HLA-DRB, SS1
HLA-DRB5	major histocompatibility complex_ class II_ DR beta 5	1.40853	0.494188	0.000332	0.004707	28	19	24	54	51	72	3127	HLA-DRB
HLA-E	major histocompatibility complex_ class I_ E	1.31177	0.39151	2.93e-15	2.26e-13	12834	13932	14182	19015	17489	17827	3133	EA1.2, EA2.1, HLA-6.2, MHC, QA1
HLA-F	major histocompatibility complex_ class I_ F	2.43078	1.28142	3.22e-59	1.05e-56	873	894	934	2669	2251	2235	3134	CDA12, HLA-5.4, HLA-CDA12, HLAF
HLA-G	major histocompatibility complex_ class I_ G	1.84855	0.886397	3.93e-17	3.49e-15	263	314	247	629	563	535	3135	MHC-G
HLA-H	major histocompatibility complex_ class I_ H (pseudogene)	1.77332	0.826452	1.19e-33	1.89e-31	1557	1813	1914	3490	3205	3046	3136	HLAHP
HLA-J	major histocompatibility complex_ class I_ J (pseudogene)	2.04629	1.03301	1.86e-17	1.69e-15	94	142	137	314	317	334	3137	CDA12, D6S203, HLA-59, HLA-CDA12
HLA-L	major histocompatibility complex_ class I_ L (pseudogene)	1.82485	0.867776	3.73e-23	4.55e-21	594	650	642	1399	1167	1142	3139	HLA-92, HLA92, HLAL
HMCN1	hemicentin 1	-1.35294	-0.436097	2.41e-07	7.26e-06	803	960	977	607	721	634	83872	ARMD1, FBLN6, FIBL-6, FIBL6
HMGB2	high mobility group box 2	-1.19197	-0.253351	6.65e-07	1.86e-05	6603	8026	7669	6369	6084	6154	3148	HMG2
HMGB3	high mobility group box 3	1.12915	0.175243	5.74e-05	0.001024	9549	10547	10373	11010	11624	11986	3149	HMG-2A, HMG-4, HMG2A, HMG4
HMGCR	3-hydroxy-3-methylglutaryl-CoA reductase	1.20797	0.272589	7.68e-11	3.78e-09	15893	17660	17078	19531	20922	21174	3156	LDLCQ3
HMGCS1	3-hydroxy-3-methylglutaryl-CoA synthase 1 (soluble)	1.4041	0.489646	2.84e-27	3.86e-25	26728	30903	28701	38168	41935	42581	3157	HMGCS
HMOX1	heme oxygenase 1	1.89035	0.918651	1.18e-43	2.73e-41	1047	1182	1150	2269	2085	2307	3162	HMOX1D, HO-1, HSP32, BK286B10
HNRNPA0	heterogeneous nuclear ribonucleoprotein A0	-1.16992	-0.226408	1.38e-06	3.64e-05	8468	10037	9330	8012	7909	7800	10949	HNRPA0
HNRNPD	heterogeneous nuclear ribonucleoprotein D (AU-rich element RNA binding protein 1_ 37kDa)	-1.11455	-0.156464	0.000261	0.003848	14062	16695	15983	13601	13944	14352	3184	AUF1, AUF1A, HNRPD, P37, HNRNPD0
HNRNPF	heterogeneous nuclear ribonucleoprotein F	-1.08403	-0.116409	0.004041	0.036949	18588	20534	19676	17941	18044	18329	3185	HNRPF, OK/SW-CL.23, MCS94-1
HOXB9	homeobox B9	1.98767	0.991078	8.77e-14	5.78e-12	3	5	5	65	66	54	3219	HOX-2.5, HOX2, HOX2E
HPCAL1	hippocalcin-like 1	1.12298	0.167331	0.005662	0.048734	4794	4740	4730	5640	5124	5425	3241	BDR1, HLP2, VILIP-3
HRSP12	heat-responsive protein 12	-1.18799	-0.248522	0.002777	0.027195	690	764	766	600	647	593	10247	P14.5, PSP, UK114
HS3ST2	heparan sulfate (glucosamine) 3-O-sulfotransferase 2	2.1078	1.07574	2.01e-15	1.57e-13	70	58	56	178	230	194	9956	30ST2, 3OST2
HS3ST3B1	heparan sulfate (glucosamine) 3-O-sulfotransferase 3B1	-1.20306	-0.266709	0.005166	0.045231	515	705	700	533	494	523	9953	3-OST-3B, 3OST3B1, H3-OST-3B
HSD11B1	hydroxysteroid (11-beta) dehydrogenase 1	-1.24394	-0.314914	0.000154	0.002455	1104	1458	1579	1060	1130	1059	3290	11-DH, 11-BETA-HSD1, CORTRD2, HDL, HSD11, HSD11B, HSD11L, SDR26C1
HSD17B2	hydroxysteroid (17-beta) dehydrogenase 2	-1.70198	-0.767216	2.79e-15	2.16e-13	598	744	789	417	367	366	3294	EDH17B2, HSD17, SDR9C2
HSD17B4	hydroxysteroid (17-beta) dehydrogenase 4	-1.1113	-0.152245	0.000849	0.010357	6248	7155	6955	5856	6273	6182	3295	DBP, MFE-2, MPF-2, PRLTS1, SDR8C1
HSP90AA1	heat shock protein 90kDa alpha (cytosolic)_ class A member 1	1.35167	0.434744	2.65e-26	3.53e-24	74467	84578	78802	103250	110572	110779	3320	EL52, HSP86, HSP89A, HSP90A, HSP90N, HSPC1, HSPCA, HSPCAL1, HSPCAL4, HSPN, HSP89, HSP90, LAP-2, LAP2
HSP90AB1	heat shock protein 90kDa alpha (cytosolic)_ class B member 1	1.1	0.137506	0.001259	0.014261	88370	93337	93009	102776	99751	101448	3326	D6S182, HSP84, HSP90B, HSPC2, HSPCB
HSPA1A	heat shock 70kDa protein 1A	1.96941	0.977766	6e-95	3.68e-92	2929	3294	3193	6218	6327	6427	3303	HEL-S-103, HSP70-1, HSP70-1A, HSP70.1, HSP70I, HSP72, HSPA1
HSPA1B	heat shock 70kDa protein 1B	1.74012	0.799189	1.82e-43	4.14e-41	2384	2620	2388	4480	4522	4234	3304	HSP70-1B, HSP70-2, HSP70.2
HSPA4L	heat shock 70kDa protein 4-like	1.17297	0.230163	9.6e-05	0.001603	1755	1989	1848	2125	2264	2240	22824	APG-1, HSPH3, OSP94
HSPA5	heat shock 70kDa protein 5 (glucose-regulated protein_ 78kDa)	1.0912	0.125914	0.001188	0.013626	54810	61198	59479	64533	64009	63777	3309	BIP, GRP78, HEL-S-89N, MIF2
HSPA8	heat shock 70kDa protein 8	1.29997	0.378477	2.05e-21	2.29e-19	114464	123927	119511	156353	155596	157460	3312	HEL-33, HEL-S-72P, HSC54, HSC70, HSC71, HSP71, HSP73, HSPA10, LAP-1, LAP1, NIP71
HSPA9	heat shock 70kDa protein 9 (mortalin)	1.14251	0.192211	3.1e-06	7.64e-05	20172	21903	21800	24174	24024	25234	3313	CRP40, CSA, GRP-75, GRP75, HEL-S-124M, HSPA9B, MOT, MOT2, MTHSP75, PBP74
HSPB1	heat shock 27kDa protein 1	1.13534	0.183123	0.001647	0.017709	4143	4372	4385	5220	4901	4657	3315	CMT2F, HEL-S-102, HMN2B, HS.76067, HSP27, HSP28, HSP25, SRP27
HSPB8	heat shock 22kDa protein 8	1.41449	0.50028	0.000389	0.005369	34	33	47	89	64	88	26353	CMT2L, DHMN2, E2IG1, H11, HMN2, HMN2A, HSP22
HSPBAP1	HSPB (heat shock 27kDa) associated protein 1	1.39152	0.476657	3.98e-06	9.57e-05	311	319	395	476	550	497	79663	PASS1
HSPD1	heat shock 60kDa protein 1 (chaperonin)	1.16218	0.216834	1.29e-06	3.44e-05	16868	19428	17962	20069	21281	22138	3329	CPN60, GROEL, HLD4, HSP-60, HSP60, HSP65, HUCHA60, SPG13
HSPG2	heparan sulfate proteoglycan 2	-1.31039	-0.389991	5.8e-11	2.88e-09	8919	10096	9715	7909	6855	6908	3339	HSPG, PLC, PRCAN, SJA, SJS, SJS1
HSPH1	heat shock 105kDa/110kDa protein 1	1.49731	0.582375	5.05e-39	9.84e-37	10698	11900	11337	16186	17676	17664	10808	HSP105, HSP105A, HSP105B, NY-CO-25
HTR7	5-hydroxytryptamine (serotonin) receptor 7_ adenylate cyclase-coupled	-1.21698	-0.28331	6.13e-05	0.001084	1315	1589	1584	1117	1247	1278	3363	5-HT7
HTRA1	HtrA serine peptidase 1	-1.35081	-0.43383	9.62e-16	7.67e-14	22311	27364	28233	19589	18795	18602	5654	ARMD7, CARASIL, HTRA, L56, ORF480, PRSS11
HYAL2	hyaluronoglucosaminidase 2	-1.15825	-0.211947	0.000965	0.011523	2496	2624	2559	2327	2191	2078	8692	LUCA2
IARS2	isoleucyl-tRNA synthetase 2_ mitochondrial	-1.11947	-0.162821	0.000268	0.003933	9660	10989	10759	8839	9519	9690	55699	CAGSSS, ILERS
ICAM1	intercellular adhesion molecule 1	1.37086	0.455076	1.12e-22	1.34e-20	14965	16233	16066	22673	21412	21479	3383	BB2, CD54, P3.58
ICAM4	intercellular adhesion molecule 4 (Landsteiner-Wiener blood group)	1.53952	0.622477	9.14e-06	0.000203	54	55	58	146	95	124	3386	CD242, LW
ID1	inhibitor of DNA binding 1_ dominant negative helix-loop-helix protein	-1.35166	-0.434729	5.78e-11	2.88e-09	3194	4174	4136	2902	2698	2744	3397	ID, BHLHB24
ID3	inhibitor of DNA binding 3_ dominant negative helix-loop-helix protein	-1.72212	-0.784182	3.45e-38	6.47e-36	2832	3381	3488	1845	1792	1847	3399	HEIR-1, BHLHB25
IDH1	isocitrate dehydrogenase 1 (NADP+)_ soluble	1.10211	0.140274	0.003026	0.029185	6715	7364	7128	7376	8089	8059	3417	HEL-216, HEL-S-26, IDCD, IDH, IDP, IDPC, PICD
IDI1	isopentenyl-diphosphate delta isomerase 1	1.2099	0.274891	2.76e-05	0.000543	6326	7289	6621	7094	9013	8753	3422	IPP1, IPPI1
IDO1	indoleamine 2_3-dioxygenase 1	7.44241	2.89577	3.21e-103	2.41e-100	13	18	5	358	447	439	3620	IDO, IDO-1, INDO
IER3	immediate early response 3	1.27142	0.346445	3.48e-10	1.55e-08	16685	19834	20510	25674	23009	24578	8870	DIF-2, DIF2, GLY96, IEX-1, IEX-1L, IEX1, PRG1
IER5	immediate early response 5	1.17744	0.235655	1.21e-07	3.85e-06	5751	6410	6410	7297	7307	7412	51278	SBBI48
IFI16	interferon_ gamma-inducible protein 16	1.10794	0.147881	0.0021	0.021709	11981	14248	13456	13704	15415	15081	3428	IFNGIP1, PYHIN2
IFI27	interferon_ alpha-inducible protein 27	1.54472	0.627347	1.67e-08	6.03e-07	24	117	47	2538	2119	2065	3429	FAM14D, ISG12, ISG12A, P27
IFI30	interferon_ gamma-inducible protein 30	1.31439	0.394392	4.96e-10	2.17e-08	1516	1525	1584	2017	2106	2077	10437	GILT, IFI-30, IP-30, IP30
IFI35	interferon-induced protein 35	2.45161	1.29373	1.08e-60	3.69e-58	847	942	898	2678	2313	2182	3430	IFP35
IFI44	interferon-induced protein 44	4.9197	2.29857	2.67e-187	6.75e-184	399	409	370	2214	2128	2421	10561	MTAP44, TLDC5, P44
IFI44L	interferon-induced protein 44-like	2.39634	1.26083	2.17e-19	2.22e-17	136	355	270	2288	2157	2184	10964	C1ORF29, GS3686
IFI6	interferon_ alpha-inducible protein 6	3.399	1.76511	6.86e-36	1.17e-33	676	1313	862	12940	10689	10471	2537	6-16, FAM14C, G1P3, IFI-6-16, IFI616
IFIH1	interferon induced with helicase C domain 1	4.55175	2.18642	2.21e-171	3.2e-168	290	370	361	1792	1777	1787	64135	AGS7, HLCD, IDDM19, MDA-5, MDA5, RLR-2, SGMRT1
IFIT1	interferon-induced protein with tetratricopeptide repeats 1	3.13438	1.64818	1.2e-31	1.78e-29	112	266	160	2970	2952	2714	3434	C56, G10P1, IFI-56, IFI-56K, IFI56, IFIT-1, IFNAI1, ISG56, P56, RNM561
IFIT2	interferon-induced protein with tetratricopeptide repeats 2	3.9103	1.96728	1.15e-70	4.29e-68	123	218	180	812	1044	966	3433	G10P2, GARG-39, IFI-54, IFI-54K, IFI54, IFIT-2, ISG-54 K, ISG-54K, ISG54, P54, CIG42
IFIT3	interferon-induced protein with tetratricopeptide repeats 3	5.8876	2.55768	2.54e-305	1.72e-301	597	763	788	4833	4500	4923	3437	CIG-49, GARG-49, IFI60, IFIT4, IRG2, ISG60, P60, RIG-G, CIG41
IFIT5	interferon-induced protein with tetratricopeptide repeats 5	1.80549	0.852392	2.08e-44	5.06e-42	1199	1388	1411	2386	2529	2542	24138	ISG58, P58, RI58
IFITM1	interferon induced transmembrane protein 1	7.68801	2.94261	2.02e-174	3.41e-171	116	193	137	1978	1617	1617	8519	9-27, CD225, DSPA2A, IFI17, LEU13
IFITM3	interferon induced transmembrane protein 3	1.34474	0.427326	3.48e-11	1.82e-09	9694	10918	10885	16143	13430	13572	10410	1-8U, DSPA2B, IP15
IFNGR1	interferon gamma receptor 1	-1.23628	-0.306	4.74e-09	1.83e-07	7693	8921	9017	6310	7182	7126	3459	CD119, IFNGR, IMD27A, IMD27B
IFNGR2	interferon gamma receptor 2 (interferon gamma transducer 1)	-1.14819	-0.199365	9.45e-05	0.001583	6145	7561	7229	5773	6089	6304	3460	AF-1, IFGR2, IFNGT1, IMD28
IFNLR1	interferon_ lambda receptor 1	-1.19949	-0.262423	0.001391	0.015354	768	957	964	709	712	781	163702	CRF2/12, IFNLR, IL-28R1, IL28RA, LICR2
IFRD1	interferon-related developmental regulator 1	1.20432	0.268221	1.84e-07	5.65e-06	2936	3246	3293	3680	3890	3950	3475	PC4, TIS7
IFT122	intraflagellar transport 122	-1.23119	-0.300054	0.000136	0.002188	1148	1306	1373	1098	928	1027	55764	CED, CED1, SPG, WDR10, WDR10P, WDR140
IFT140	intraflagellar transport 140	-1.266	-0.340279	5.31e-06	0.000125	1095	1187	1289	952	918	903	9742	MZSDS, SRTD9, WDTC2, C305C8.4, C380F5.1, GS114
IFT46	intraflagellar transport 46	-1.1224	-0.166592	0.005769	0.049494	2051	2168	2171	1891	1945	1844	56912	C11ORF2, C11ORF60, CFAP32
IFT52	intraflagellar transport 52	-1.1275	-0.173128	0.004894	0.043153	1714	1884	1843	1534	1609	1668	51098	C20ORF9, CGI-53, NGD2, NGD5
IGF1R	insulin-like growth factor 1 receptor	-1.18984	-0.250762	1.71e-08	6.16e-07	7342	8255	8282	6444	6793	6793	3480	CD221, IGFIR, IGFR, JTK13
IGFBP3	insulin-like growth factor binding protein 3	1.46144	0.547388	2.06e-08	7.34e-07	319	376	343	497	533	587	3486	BP-53, IBP3
IGFBP6	insulin-like growth factor binding protein 6	-1.29832	-0.376645	4.27e-07	1.24e-05	3107	3172	3380	2726	2169	2410	3489	IBP6
IGSF3	immunoglobulin superfamily_ member 3	-1.45062	-0.536672	9.46e-38	1.76e-35	15195	17342	17190	11385	11279	11394	3321	EWI-3, LCDD, V8
IGSF9	immunoglobulin superfamily_ member 9	-1.47083	-0.556627	2.18e-06	5.53e-05	353	341	320	234	204	182	57549	FP18798, IGSF9A, NRT1
IL12RB1	interleukin 12 receptor_ beta 1	1.40306	0.488574	0.000161	0.002546	7	20	17	61	47	35	3594	CD212, IL-12R-BETA1, IL12RB, IMD30
IL15	interleukin 15	1.35104	0.434069	0.000573	0.007427	133	142	128	181	215	217	3600	IL-15
IL15RA	interleukin 15 receptor_ alpha	1.37489	0.459321	0.000275	0.004017	154	167	129	229	209	264	3601	CD215
IL18BP	interleukin 18 binding protein	1.46036	0.546326	2.35e-05	0.000473	89	120	125	191	189	193	10068	IL18BPA
IL1A	interleukin 1_ alpha	1.70465	0.769478	8.86e-40	1.81e-37	13105	14898	13817	21422	25668	26268	3552	IL-1A, IL1, IL1-ALPHA, IL1F1
IL1B	interleukin 1_ beta	1.91574	0.937903	6.36e-115	5.36e-112	30856	35824	35897	66440	65701	67542	3553	IL-1, IL1-BETA, IL1F2
IL1R1	interleukin 1 receptor_ type I	1.17655	0.234567	1.54e-05	0.000326	4440	5446	5479	5793	6303	6115	3554	CD121A, D2S1473, IL-1R-ALPHA, IL1R, IL1RA, P80
IL1R2	interleukin 1 receptor_ type II	-1.7727	-0.825952	1.71e-10	7.99e-09	185	260	249	114	95	96	7850	CD121B, CDW121B, IL-1R-2, IL-1RT-2, IL-1RT2, IL1R2C, IL1RB
IL1RL1	interleukin 1 receptor-like 1	2.92371	1.5478	6.87e-44	1.6e-41	113	153	171	527	539	594	9173	DER4, FIT-1, IL33R, ST2, ST2L, ST2V, T1
IL1RN	interleukin 1 receptor antagonist	1.33198	0.41357	0.000345	0.004845	3	11	6	31	36	22	3557	DIRA, ICIL-1RA, IL-1RN, IL-1RA, IL-1RA3, IL1F3, IL1RA, IRAP, MVCD4
IL24	interleukin 24	1.45168	0.537721	6.69e-11	3.31e-09	1230	1627	1836	2418	2222	2428	11009	C49A, FISP, IL10B, MDA7, MOB5, ST16
IL27RA	interleukin 27 receptor_ alpha	-1.4413	-0.527371	1.41e-10	6.76e-09	1002	1007	1076	723	641	705	9466	CRL1, IL-27RA, IL27R, TCCR, WSX1, ZCYTOR1
IL32	interleukin 32	1.57102	0.651703	2.21e-23	2.72e-21	1548	1573	1683	2665	2660	2458	9235	IL-32ALPHA, IL-32BETA, IL-32DELTA, IL-32GAMMA, NK4, TAIF, TAIFA, TAIFB, TAIFC, TAIFD
IL33	interleukin 33	-1.77611	-0.828721	2.73e-12	1.58e-10	281	354	314	134	169	148	90865	C9ORF26, DVS27, IL1F11, NF-HEV, NFEHEV
IL36B	interleukin 36_ beta	2.00234	1.00169	4.35e-13	2.72e-11	17	16	5	86	100	82	27177	FIL1, FIL1-(ETA), FIL1H, FILI-(ETA), IL-1F8, IL-1H2, IL1-ETA, IL1F8, IL1H2
IL36G	interleukin 36_ gamma	1.67393	0.743243	7.88e-08	2.56e-06	54	59	69	123	173	138	56300	IL-1F9, IL-1H1, IL-1RP2, IL1E, IL1F9, IL1H1, IL1RP2
IL4I1	interleukin 4 induced 1	1.77614	0.828748	2.37e-09	9.58e-08	50	46	56	146	132	129	259307	FIG1, LAAO, LAO
IL4R	interleukin 4 receptor	-1.13167	-0.17845	0.000409	0.005601	8171	9027	9127	8098	7594	7523	3566	CD124, IL-4RA, IL4RA
IL6	interleukin 6	2.81983	1.49561	3.51e-207	1.18e-203	3074	3405	3135	9224	9320	9562	3569	BSF2, HGF, HSF, IFNB2, IL-6
IL6R	interleukin 6 receptor	1.14654	0.197282	0.000464	0.006193	2161	2379	2282	2664	2621	2606	3570	CD126, IL-6R-1, IL-6RA, IL6Q, IL6RA, IL6RQ, GP80
IL6ST	interleukin 6 signal transducer	1.17724	0.235413	0.000198	0.003032	19076	23195	20905	21608	27431	26205	3572	CD130, CDW130, GP130, IL-6RB
IL7	interleukin 7	1.44542	0.531486	0.000126	0.00205	57	70	62	121	107	124	3574	IL-7
IL7R	interleukin 7 receptor	1.37653	0.461038	1.03e-23	1.29e-21	7449	8665	8088	10649	11593	11456	3575	CD127, CDW127, IL-7R-ALPHA, IL7RA, ILRA
ILF3-AS1	ILF3 antisense RNA 1 (head to head)	-1.2443	-0.315331	0.000475	0.006323	617	659	593	469	497	500	147727	-
IMPA2	inositol(myo)-1(or 4)-monophosphatase 2	-1.29597	-0.374027	2.62e-05	0.000519	640	697	687	524	466	526	3613	-
IMPACT	impact RWD domain protein	-1.17294	-0.230131	0.000602	0.007732	2254	2967	2755	2071	2358	2304	55364	RWDD5
IMPDH2	IMP (inosine 5'-monophosphate) dehydrogenase 2	-1.20715	-0.271602	8.2e-09	3.06e-07	12827	14203	14101	11764	11089	11111	3615	IMPD2, IMPDH-II
ING3	inhibitor of growth family_ member 3	1.19683	0.259214	0.002685	0.026471	531	678	589	708	769	723	54556	EAF4, ING2, MEAF4, P47ING3
INHBA	inhibin_ beta A	1.85401	0.89065	6.02e-92	3.21e-89	5239	5945	5958	10593	10955	10806	3624	EDF, FRP
INHBB	inhibin_ beta B	-1.32784	-0.409081	0.0013	0.014615	39	31	38	15	14	9	3625	-
INHBE	inhibin_ beta E	1.63541	0.709652	2.72e-07	8.14e-06	15	22	17	81	56	64	83729	-
INPP4B	inositol polyphosphate-4-phosphatase type II B	1.20475	0.268733	0.000141	0.002267	2110	2831	2691	2791	3266	3261	8821	-
INPPL1	inositol polyphosphate phosphatase-like 1	1.14974	0.201304	0.000545	0.007125	4715	4790	4910	5900	5365	5480	3636	OPSMD, SHIP2
INSIG1	insulin induced gene 1	1.5072	0.59187	2.48e-29	3.46e-27	12028	14296	13208	18314	21328	21011	3638	CL-6, CL6
INSR	insulin receptor	-1.24685	-0.318293	1.2e-05	0.00026	1115	1234	1161	938	891	947	3643	CD220, HHF5
INTS3	integrator complex subunit 3	-1.13132	-0.17801	0.000631	0.008048	4937	5390	5230	4696	4374	4660	65123	C1ORF193, C1ORF60, INT3, SOSS-A, SOSSA
IPO4	importin 4	-1.14166	-0.191132	0.001166	0.013405	6501	6502	6238	5806	5408	5616	79711	IMP4
IQCE	IQ motif containing E	1.14046	0.189617	0.004916	0.043267	1565	1856	1651	2028	1829	1987	23288	1700028P05RIK
IQCH-AS1	IQCH antisense RNA 1	-1.29551	-0.373521	0.00297	0.028732	193	204	192	148	135	131	100506686	-
IRF1	interferon regulatory factor 1	2.02208	1.01584	2.44e-72	9.3e-70	1845	2110	2051	4292	3998	4258	3659	IRF-1, MAR
IRF6	interferon regulatory factor 6	-1.20575	-0.269929	2.41e-05	0.000483	3790	4922	4966	3505	3876	3840	3664	LPS, OFC6, PIT, PPS, PPS1, VWS, VWS1
IRF7	interferon regulatory factor 7	2.93429	1.55301	1.08e-68	3.91e-66	499	592	601	2163	1664	1856	3665	IMD39, IRF-7H, IRF7A, IRF7B, IRF7C, IRF7H
IRF9	interferon regulatory factor 9	2.26724	1.18094	1.2e-92	6.54e-90	1359	1539	1479	3497	3339	3492	10379	IRF-9, ISGF3, ISGF3G, P48
IRS1	insulin receptor substrate 1	-1.16231	-0.216998	3.46e-06	8.44e-05	7429	7993	7748	6676	6539	6701	3667	HIRS-1
IRX4	iroquois homeobox 4	1.26296	0.336813	0.000335	0.004732	409	408	462	558	559	560	50805	IRXA3
ISG15	ISG15 ubiquitin-like modifier	3.27242	1.71036	1.23e-39	2.47e-37	841	1028	847	6128	4358	4587	9636	G1P2, IFI15, IMD38, IP17, UCRP, HUCRP
ISG20	interferon stimulated exonuclease gene 20kDa	2.15792	1.10964	4.92e-40	1.02e-37	536	542	558	1391	1207	1252	3669	CD25, HEM45
ITFG3	family with sequence similarity 234_ member A	-1.16317	-0.218061	0.000269	0.003947	4118	4435	4288	3927	3521	3541	83986	C16ORF9, ITFG3, GS19, FAM234A
ITGA10	integrin_ alpha 10	-1.35008	-0.433047	1.76e-15	1.39e-13	3136	3455	3590	2497	2491	2481	8515	PRO827
ITGA11	integrin_ alpha 11	-1.49243	-0.577668	3.94e-11	2.04e-09	671	741	691	449	449	449	22801	HST18964
ITGAV	integrin_ alpha V	-1.25707	-0.330061	5.47e-09	2.1e-07	22760	27738	26006	17863	21024	21487	3685	CD51, MSK8, VNRA, VTNR
ITGB1	integrin_ beta 1 (fibronectin receptor_ beta polypeptide_ antigen CD29 includes MDF2_ MSK12)	-1.12416	-0.168849	0.000427	0.005818	79269	97203	94094	74745	82736	82627	3688	CD29, FNRB, GPIIA, MDF2, MSK12, VLA-BETA, VLAB
ITGB3	integrin_ beta 3 (platelet glycoprotein IIIa_ antigen CD61)	1.3566	0.439994	2.56e-10	1.17e-08	1038	1259	1278	1624	1594	1741	3690	BDPLT16, BDPLT2, CD61, GP3A, GPIIIA, GT
ITGB4	integrin_ beta 4	-1.17314	-0.230372	6.58e-05	0.001157	55270	57366	57210	52350	45897	45961	3691	CD104
ITGB5	integrin_ beta 5	-1.11639	-0.15884	0.000937	0.011238	15459	16965	16764	15333	14454	14235	3693	-
ITGB8	integrin_ beta 8	-1.49531	-0.580446	2.47e-12	1.44e-10	1797	2363	2081	1112	1476	1418	3696	-
ITGBL1	integrin_ beta-like 1 (with EGF-like repeat domains)	-1.28631	-0.363238	3.41e-09	1.34e-07	2231	2736	2673	1844	1986	2039	9358	OSCP, TIED
ITM2C	integral membrane protein 2C	-1.15019	-0.201877	0.000113	0.001854	3822	4306	4434	3674	3649	3564	81618	BRI3, BRICD2C, E25, E25C, ITM3
ITPKC	inositol-trisphosphate 3-kinase C	-1.13448	-0.18203	0.001329	0.014851	4328	4811	4813	4344	3954	3957	80271	IP3-3KC, IP3KC
ITPRIP	inositol 1_4_5-trisphosphate receptor interacting protein	1.25131	0.323438	1.16e-11	6.36e-10	5255	5841	5608	7085	6820	7198	85450	DANGER, KIAA1754, BA127L20, BA127L20.2
ITSN2	intersectin 2	1.19836	0.261056	4.48e-06	0.000107	1990	2368	2359	2657	2709	2760	50618	PRO2015, SH3D1B, SH3P18, SWA, SWAP
IVL	involucrin	-1.29205	-0.369659	0.005058	0.044367	169	256	321	187	150	172	3713	-
IVNS1ABP	influenza virus NS1A binding protein	-1.19725	-0.259725	7.61e-09	2.86e-07	13170	15463	14828	11384	12332	12489	10625	FLARA3, HSPC068, KLHL39, ND1, NS-1, NS1-BP, NS1BP
JAG1	jagged 1	-1.19781	-0.260398	2.03e-11	1.1e-09	31413	35646	34844	27970	28881	28122	182	AGS, AHD, AWS, CD339, HJ1, JAGL1
JAG2	jagged 2	-1.55689	-0.638664	3.01e-14	2.08e-12	921	1038	1002	654	551	611	3714	HJ2, SER2
JAM3	junctional adhesion molecule 3	-1.124	-0.168648	0.002913	0.028283	3166	3538	3225	2823	3086	2909	83700	JAM-2, JAM-3, JAM-C, JAMC
JAZF1	JAZF zinc finger 1	-1.15967	-0.213713	0.004604	0.041001	1159	1198	1165	918	1031	1065	221895	TIP27, ZNF802
JDP2	Jun dimerization protein 2	1.22967	0.298272	0.004592	0.040983	352	350	392	527	454	425	122953	JUNDM2
JMJD1C	jumonji domain containing 1C	1.19856	0.261305	6.75e-07	1.88e-05	4696	5372	4755	5722	6161	6060	221037	TRIP8
JMJD6	jumonji domain containing 6	1.15859	0.21237	0.000209	0.003195	2411	2555	2445	2880	2965	2831	23210	PSR, PTDSR, PTDSR1
JUN	jun proto-oncogene	1.27623	0.351889	1.01e-10	4.88e-09	4993	5907	6256	7437	7223	7468	3725	AP-1, AP1, C-JUN
JUP	junction plakoglobin	-1.25776	-0.330854	7.22e-09	2.73e-07	13202	13762	14301	11707	10418	10446	3728	ARVD12, CTNNG, DP3, DPIII, PDGB, PKGB
KANK2	KN motif and ankyrin repeat domains 2	-1.14601	-0.196615	0.00055	0.00718	4019	4221	4433	3845	3571	3609	25959	ANKRD25, MXRA3, PPKWH, SIP
KANK4	KN motif and ankyrin repeat domains 4	2.19506	1.13426	4.15e-19	4.14e-17	79	118	83	273	275	294	163782	ANKRD38, DJ1078M7.1
KBTBD6	kelch repeat and BTB (POZ) domain containing 6	-1.17494	-0.232582	0.001	0.011868	1251	1546	1521	1134	1262	1241	89890	-
KBTBD8	kelch repeat and BTB (POZ) domain containing 8	1.32703	0.408201	0.000204	0.003117	356	374	302	407	534	529	84541	TA-KRP
KCNB1	potassium channel_ voltage gated Shab related subfamily B_ member 1	-1.35255	-0.435684	0.001652	0.017743	53	65	95	29	47	23	3745	DRK1, EIEE26, KV2.1, H-DRK1
KCNG1	potassium channel_ voltage gated modifier subfamily G_ member 1	1.39553	0.480818	2.69e-08	9.42e-07	679	733	735	1165	957	1000	3755	K13, KCNG, KV6.1, KH2
KCNJ15	potassium channel_ inwardly rectifying subfamily J_ member 15	1.13674	0.184906	0.004515	0.040426	1760	2247	2234	2406	2334	2408	3772	IRKK, KIR1.3, KIR4.2
KCNJ2	potassium channel_ inwardly rectifying subfamily J_ member 2	1.32222	0.402966	0.003719	0.034475	59	97	91	106	133	157	3759	ATFB9, HHBIRK1, HHIRK1, IRK1, KIR2.1, LQT7, SQT3
KCNN4	potassium channel_ calcium activated intermediate/small conductance subfamily N alpha_ member 4	-1.18246	-0.241793	6.45e-05	0.001136	5216	5556	5587	4964	4460	4331	3783	IK, IK1, IKCA1, KCA4, KCA3.1, SK4, HIKCA1, HKCA4, HSK4
KCNQ3	potassium channel_ voltage gated KQT-like subfamily Q_ member 3	1.60556	0.683078	1.39e-10	6.66e-09	208	233	238	379	423	404	3786	BFNC2, EBN2, KV7.3
KCNT2	potassium channel_ sodium activated subfamily T_ member 2	1.32589	0.406963	0.003012	0.029077	34	25	20	45	58	67	343450	KCA4.2, SLICK, SLO2.1
KCTD1	potassium channel tetramerization domain containing 1	-1.15706	-0.210461	0.00035	0.004913	1884	2164	2070	1739	1761	1763	284252	C18ORF5, SENS
KCTD4	potassium channel tetramerization domain containing 4	1.29901	0.377407	0.001104	0.012779	212	255	276	291	401	346	386618	BA321C24.3
KCTD5	potassium channel tetramerization domain containing 5	1.14239	0.19205	0.001284	0.014508	2221	2447	2325	2526	2660	2884	54442	-
KDELR3	KDEL (Lys-Asp-Glu-Leu) endoplasmic reticulum protein retention receptor 3	-1.16215	-0.216792	0.001088	0.012635	1360	1522	1517	1225	1219	1316	11015	ERD2L3
KDM1A	lysine (K)-specific demethylase 1A	-1.08903	-0.123043	0.004506	0.040374	9418	10135	10259	8952	9275	9181	23028	AOF2, BHC110, KDM1, LSD1
KDM6B	lysine (K)-specific demethylase 6B	1.18306	0.242526	0.000577	0.007474	1425	1687	1754	2043	1982	1805	23135	JMJD3
KIAA0040	KIAA0040	-1.26962	-0.344399	3.8e-08	1.28e-06	2383	2840	2699	2156	1937	2073	9674	-
KIAA0226	KIAA0226	1.15996	0.21408	0.00073	0.009113	1716	1754	1745	2065	1985	2075	9711	RUBICON, SCAR15
KIAA0319L	KIAA0319-like	-1.13516	-0.182901	0.000202	0.003096	3816	4395	4281	3618	3644	3721	79932	-
KIAA0430	KIAA0430	-1.14103	-0.190335	0.000881	0.010683	4141	5275	5022	3958	4306	4322	9665	LKAP, MARF1, PPP1R34
KIAA1033	KIAA1033	1.22558	0.293466	3.91e-05	0.000737	3447	4434	4044	4231	5444	5180	23325	MRT43, SWIP
KIAA1109	KIAA1109	1.12157	0.165523	0.003031	0.029221	4797	5870	5268	5665	6418	5907	84162	FSA, TWEEK
KIAA1161	KIAA1161	-1.13566	-0.183525	0.003854	0.035518	2180	2299	2485	2117	2010	1978	57462	NET37
KIAA1244	ARFGEF family member 3	1.63776	0.711724	3.69e-07	1.08e-05	23	28	18	65	85	76	57221	A7322, BIG3, C6ORF92, KIAA1244, PPP1R33, DJ171N11.1, ARFGEF3
KIAA1324L	KIAA1324-like	-1.22727	-0.295453	1.32e-06	3.52e-05	2042	2345	2242	1680	1779	1900	222223	EIG121L
KIAA1462	KIAA1462	-1.19378	-0.255543	1.42e-05	0.000302	1981	2339	2294	1804	1857	1842	57608	JCAD
KIAA1551	KIAA1551	1.3138	0.393742	8.21e-09	3.06e-07	1376	1488	1344	1744	1951	1959	55196	C12ORF35, UTA2-1
KIAA1644	KIAA1644	-1.1583	-0.212009	8.61e-05	0.001458	3796	4086	4144	3551	3461	3340	85352	-
KIAA1671	KIAA1671	-1.13572	-0.183605	0.00012	0.001968	6211	6921	6557	5866	5712	5739	85379	-
KIF13B	kinesin family member 13B	1.20608	0.270326	3.59e-05	0.000684	1433	1520	1608	1890	1775	1915	23303	GAKIN
KIF20A	kinesin family member 20A	-1.1227	-0.166973	0.000433	0.005884	7932	8673	8191	7472	7304	7304	10112	MKLP2, RAB6KIFL
KIF20B	kinesin family member 20B	1.29506	0.373015	0.002696	0.026549	1790	2472	1722	2623	3202	2678	9585	CT90, KRMP1, MPHOSPH1, MPP-1, MPP1
KIF21B	kinesin family member 21B	1.41911	0.504982	8.25e-06	0.000185	262	302	383	559	441	467	23046	-
KIF22	kinesin family member 22	-1.19275	-0.254294	9.96e-06	0.00022	4607	4768	4594	4051	3769	3845	3835	A-328A3.2, KID, KNSL4, OBP, OBP-1, OBP-2, SEMDJL2
KIF5B	kinesin family member 5B	1.11133	0.152288	0.000883	0.010699	17051	20047	18410	19464	21414	21142	3799	HEL-S-61, KINH, KNS, KNS1, UKHC
KIRREL	kin of IRRE like (Drosophila)	-1.08271	-0.114642	0.005191	0.045408	34352	37627	37379	34163	33698	33249	55243	NEPH1
KITLG	KIT ligand	1.21923	0.285969	0.001728	0.01845	664	649	682	726	943	843	4254	FPH2, FPHH, KL-1, KITL, MGF, SCF, SF, SHEP7
KIZ	kizuna centrosomal protein	-1.31424	-0.39423	1.44e-06	3.8e-05	930	1143	1166	821	733	844	55857	C20ORF19, HT013, KIZUNA, NCRNA00153, PLK1S1, RP69
KLF2	Kruppel-like factor 2	1.3193	0.39977	0.002868	0.027939	29	20	14	52	49	45	10365	LKLF
KLF4	Kruppel-like factor 4 (gut)	2.25652	1.1741	4.29e-45	1.09e-42	427	510	509	1265	1131	1167	9314	EZF, GKLF
KLF5	Kruppel-like factor 5 (intestinal)	-1.12429	-0.16901	0.002102	0.021718	4803	5669	5342	4314	5005	4712	688	BTEB2, CKLF, IKLF
KLHDC2	kelch domain containing 2	-1.15686	-0.210213	0.003183	0.03035	1391	1690	1713	1250	1395	1461	23588	HCLP-1, HCLP1, LCP
KLHDC3	kelch domain containing 3	-1.13753	-0.185899	0.001284	0.014508	4097	4602	4719	3959	4141	3650	116138	PEAS, DJ20C7.3
KLHDC7B	kelch domain containing 7B	1.22723	0.295406	0.000989	0.011778	4	0	0	20	14	17	113730	-
KLHL21	kelch-like family member 21	1.23636	0.306097	5.46e-09	2.1e-07	4884	5150	5242	6612	6192	6293	9903	-
KMO	kynurenine 3-monooxygenase (kynurenine 3-hydroxylase)	1.41593	0.501746	0.000317	0.004527	20	30	37	53	80	70	8564	DJ317G22.1
KPNA5	karyopherin alpha 5 (importin alpha 6)	1.28555	0.362386	0.004021	0.036829	183	146	162	205	250	245	3841	IPOA6, SRP6
KPRP	keratinocyte proline-rich protein	1.64517	0.718238	1.37e-07	4.29e-06	15	13	14	67	61	51	448834	C1ORF45
KPTN	kaptin (actin binding protein)	-1.24303	-0.313864	0.002428	0.024439	632	555	581	505	459	409	11133	2E4, MRT41
KREMEN1	kringle containing transmembrane protein 1	-1.30492	-0.383962	1.63e-10	7.7e-09	2369	2671	2616	2017	1868	1917	83999	KREMEN, KRM1
KRT14	keratin 14_ type I	-1.6203	-0.696259	1.04e-41	2.22e-39	77467	82230	87244	52880	49108	48212	3861	CK14, EBS3, EBS4, K14, NFJ
KRT15	keratin 15_ type I	-1.29937	-0.377807	8.26e-05	0.00141	707	799	756	595	465	616	3866	CK15, K15, K1CO
KRT16	keratin 16_ type I	-1.39774	-0.483098	8.92e-06	0.000199	398	462	564	341	296	309	3868	CK16, FNEPPK, K16, K1CP, KRT16A, NEPPK, PC1
KRT17	keratin 17_ type I	-1.3974	-0.482744	4.25e-18	4.08e-16	79040	85501	90765	64960	57662	57873	3872	K17, PC, PC2, PCHC1
KRT18	keratin 18_ type I	1.22381	0.291379	7.91e-07	2.17e-05	7754	8010	7956	10521	9146	9750	3875	CK-18, CYK18, K18
KRT34	keratin 34_ type I	1.31743	0.397726	0.000188	0.002912	316	320	342	478	392	499	3885	HA4, HA-4, KRTHA4, HHA4
KRT75	keratin 75_ type II	1.87306	0.905397	9.46e-42	2.04e-39	1433	1541	1520	3140	2736	2907	9119	K6HF, KB18, PFB
KRT8	keratin 8_ type II	1.36021	0.443834	5.05e-12	2.87e-10	1571	1779	1821	2503	2404	2265	3856	CARD2, CK-8, CK8, CYK8, K2C8, K8, KO
KRT80	keratin 80_ type II	1.80761	0.854082	7.13e-18	6.8e-16	266	374	309	643	631	621	144501	KB20
KSR1	kinase suppressor of ras 1	1.27585	0.35146	0.00528	0.046053	137	145	148	224	192	187	8844	KSR, RSU2
KTN1	kinectin 1 (kinesin receptor)	1.2417	0.312312	2.06e-09	8.41e-08	14331	17149	14630	19090	19864	18877	3895	CG1, KNT, MU-RMS-40.19
L1CAM	L1 cell adhesion molecule	1.32715	0.408333	1.59e-09	6.64e-08	1785	2157	1962	2879	2530	2579	3897	CAML1, CD171, HSAS, HSAS1, MASA, MIC5, N-CAM-L1, N-CAML1, NCAM-L1, S10, SPG1
LACC1	laccase (multicopper oxidoreductase) domain containing 1	1.29216	0.369789	4e-09	1.55e-07	1363	1544	1503	1817	1949	2030	144811	C13ORF31
LAD1	ladinin 1	-1.54579	-0.628348	6.28e-06	0.000145	170	149	127	74	84	55	3898	LADA
LAMA3	laminin_ alpha 3	1.21709	0.283441	1.68e-10	7.87e-09	16924	20399	20033	23326	23435	23470	3909	BM600, E170, LAMNA, LOCS
LAMA4	laminin_ alpha 4	-1.33152	-0.413073	0.0021	0.021709	38	49	51	15	26	18	3910	CMD1JJ, LAMA3, LAMA4*-1
LAMA5	laminin_ alpha 5	-1.16302	-0.217876	0.000239	0.003572	34189	37791	37429	34418	29984	29153	3911	-
LAMB1	laminin_ beta 1	-1.08265	-0.114562	0.00452	0.040436	40849	46337	46559	41489	41115	40968	3912	CLM, LIS5
LAMC1	laminin_ gamma 1 (formerly LAMB2)	-1.12541	-0.170449	2.43e-05	0.000485	42396	48853	48547	41556	40892	41676	3915	LAMB2
LAMC2	laminin_ gamma 2	-1.22769	-0.295941	8.52e-12	4.72e-10	331771	374348	377638	302247	286063	291634	3918	B2T, BM600, CSF, EBR2, EBR2A, LAMB2T, LAMNB2
LAMP2	lysosomal-associated membrane protein 2	-1.15953	-0.213536	0.000497	0.006573	15281	18688	17631	12801	15735	15713	3920	CD107B, LAMP-2, LAMPB, LGP110
LAMP3	lysosomal-associated membrane protein 3	1.35962	0.443203	4.8e-07	1.37e-05	618	588	605	900	799	870	27074	CD208, DC LAMP, DC-LAMP, DCLAMP, LAMP, LAMP-3, TSC403
LAMTOR2	late endosomal/lysosomal adaptor_ MAPK and MTOR activator 2	-1.18809	-0.248642	0.000462	0.006187	1574	1630	1662	1444	1326	1288	28956	ENDAP, HSPC003, MAPBPIP, MAPKSP1AP, ROBLD3, RAGULATOR2, P14
LAP3	leucine aminopeptidase 3	1.4586	0.54458	2.33e-29	3.27e-27	3542	3917	3721	5466	5566	5519	51056	HEL-S-106, LAP, LAPEP, PEPS
LAPTM5	lysosomal protein transmembrane 5	-1.28679	-0.36378	2.86e-07	8.52e-06	1601	1579	1551	1182	1201	1246	7805	CLAST6
LARP6	La ribonucleoprotein domain family_ member 6	1.16745	0.223361	0.000234	0.003513	1892	2224	2293	2569	2514	2467	55323	ACHN
LATS2	large tumor suppressor kinase 2	1.15338	0.205866	0.000586	0.007566	1839	2199	2029	2279	2309	2473	26524	KPM
LCE1F	late cornified envelope 1F	1.30491	0.383952	0.002581	0.02564	110	134	138	171	187	197	353137	LEP6
LCE3D	late cornified envelope 3D	1.90069	0.926525	5.73e-16	4.69e-14	237	187	222	475	443	547	84648	LEP16, SPRL6A, SPRL6B
LCN2	lipocalin 2	2.27715	1.18723	3.88e-27	5.24e-25	149	201	200	541	467	507	3934	24P3, MSFI, NGAL
LCP1	lymphocyte cytosolic protein 1 (L-plastin)	2.1228	1.08597	1.61e-53	4.72e-51	964	937	961	2114	2069	2261	3936	CP64, HEL-S-37, L-PLASTIN, LC64P, LPL, PLS2
LDLR	low density lipoprotein receptor	1.14156	0.19101	2.86e-05	0.000558	29997	31887	31723	37028	35181	35395	3949	FH, FHC, LDLCQ2
LFNG	LFNG O-fucosylpeptide 3-beta-N-acetylglucosaminyltransferase	-1.23567	-0.305291	0.001227	0.013956	667	674	719	603	528	490	3955	SCDO3
LGALS3	lectin_ galactoside-binding_ soluble_ 3	-1.09647	-0.132872	0.005665	0.048734	5148	5759	5475	5021	4903	5015	3958	CBP35, GAL3, GALBP, GALIG, L31, LGALS2, MAC2
LGALS3BP	lectin_ galactoside-binding_ soluble_ 3 binding protein	1.53794	0.620995	2.69e-23	3.3e-21	14839	16012	15422	27088	23022	22919	3959	90K, BTBD17B, CYCAP, M2BP, MAC-2-BP, TANGO10B, GP90
LGALS9	lectin_ galactoside-binding_ soluble_ 9	2.28083	1.18956	3.55e-17	3.17e-15	28	22	13	163	124	114	3965	HUAT, LGALS9A
LHFPL2	lipoma HMGIC fusion partner-like 2	1.19897	0.261794	5.64e-06	0.000131	4297	5392	4985	5431	6245	6086	10184	-
LIF	leukemia inhibitory factor	-1.15255	-0.204827	0.001327	0.014844	2606	3090	3260	2693	2479	2540	3976	CDF, DIA, HILDA, MLPLI
LIG4	ligase IV_ DNA_ ATP-dependent	1.23791	0.307903	0.000253	0.003734	837	1048	972	1030	1329	1268	3981	LIG4S
LINC-PINT	long intergenic non-protein coding RNA_ p53 induced transcript	1.24191	0.312563	0.005701	0.049023	206	249	270	331	329	291	378805	LINCRNA-PINT, MKLN1-AS1, PINT
LINC00094	long intergenic non-protein coding RNA 94	-1.21963	-0.286438	5.07e-06	0.000119	1725	2052	1978	1580	1574	1520	266655	LP2477, NCRNA00094, BA374P20.3
LINC00152	long intergenic non-protein coding RNA 152	1.16128	0.215721	0.00175	0.01865	1035	1127	1104	1291	1249	1303	112597	C2ORF59, NCRNA00152
LINC00339	long intergenic non-protein coding RNA 339	-1.41886	-0.504729	4.69e-06	0.000111	464	460	467	319	341	248	29092	HSPC157, NCRNA00339
LINC00342	long intergenic non-protein coding RNA 342	1.35471	0.437986	0.000174	0.002716	159	211	190	279	276	271	150759	NCRNA00342
LINC00520	long intergenic non-protein coding RNA 520	2.36533	1.24204	1.31e-18	1.27e-16	14	13	18	105	98	130	645687	C14ORF34
LINC00704	long intergenic non-protein coding RNA 704	1.30738	0.386675	0.000354	0.004948	273	274	302	347	438	397	100216001	-
LINC00707	long intergenic non-protein coding RNA 707	1.20366	0.267429	0.002075	0.02151	754	781	706	828	920	1024	100507127	-
LINC00944	long intergenic non-protein coding RNA 944	1.36968	0.453839	0.000489	0.006489	10	14	17	45	37	38	387895	-
LINC01094	long intergenic non-protein coding RNA 1094	1.39835	0.483726	0.000593	0.007649	45	49	64	86	113	97	100505702	-
LIPE	lipase_ hormone-sensitive	1.26315	0.337029	0.000161	0.002542	496	512	494	669	623	670	3991	AOMS4, FPLD6, HSL, LHS
LIX1L	limb and CNS expressed 1 like	-1.14058	-0.189772	0.002044	0.021252	3514	3821	3784	2879	3471	3370	128077	-
LMBR1	limb development membrane protein 1	-1.14152	-0.190955	0.004337	0.039177	3797	5015	4389	3418	4027	4031	64327	ACHP, C7ORF2, DIF14, LSS, PPD2, THYP, TPT, ZRS
LMNB1	lamin B1	-1.16844	-0.224584	3.38e-06	8.25e-05	5718	6380	5904	4991	5221	5170	4001	ADLD, LMN, LMN2, LMNB
LMNB2	lamin B2	-1.10668	-0.14624	0.004026	0.03686	17203	18079	17965	16851	15564	15694	84823	LAMB2, LMN2
LMO7	LIM domain 7	1.15734	0.210812	0.000156	0.002474	2599	2798	2619	3058	3198	3114	4008	FBX20, FBXO20, LOMP
LOC100506178	uncharacterized LOC100506178	1.3509	0.433921	0.001481	0.016205	19	29	18	49	49	53	100506178	-
LOC100506710	NA	-1.17151	-0.228365	0.000108	0.001788	2824	3226	3016	2362	2722	2620	10979	NA
LOC100507642	uncharacterized LOC100507642	-1.55722	-0.638977	3.94e-06	9.51e-05	119	143	144	73	50	70	100507642	-
LOC101927780	uncharacterized LOC101927780	1.36825	0.452329	0.000846	0.010345	26	13	33	49	71	58	101927780	-
LOC101928036	NA	1.31486	0.394912	0.003877	0.035687	23	33	31	51	42	90	11341	NA
LOC101928122	NA	1.37799	0.462563	1.11e-05	0.000243	246	285	301	377	441	407	11355	NA
LOC101928767	uncharacterized LOC101928767	1.34251	0.42493	0.001127	0.013012	9	15	26	44	40	50	101928767	-
LOC102477328	uncharacterized LOC102477328	1.66473	0.735287	1.94e-07	5.94e-06	28	32	39	85	106	90	102477328	-
LOC102724550	NA	-1.67293	-0.742379	9.54e-26	1.26e-23	1330	1491	1506	831	862	805	11710	NA
LOC146880	Rho GTPase activating protein 27 pseudogene	1.28571	0.362566	0.000823	0.010102	260	247	265	334	360	360	146880	-
LOC339803	uncharacterized LOC339803	-1.40545	-0.491036	3.55e-10	1.58e-08	907	1097	1018	713	697	677	339803	-
LOC344887	NmrA-like family domain containing 1 pseudogene	1.45721	0.543207	4.48e-07	1.29e-05	225	262	236	375	360	410	344887	-
LOC550643	NA	-1.15521	-0.208151	0.002342	0.023742	1533	1818	1822	1381	1602	1460	11985	NA
LOC729603	calcineurin-like EF-hand protein 1 pseudogene	1.39495	0.480209	8.28e-05	0.001411	181	156	202	273	257	314	729603	-
LOC81691	exonuclease NEF-sp	-1.21765	-0.284098	0.004956	0.04358	378	471	410	323	339	338	81691	-
LPAR2	lysophosphatidic acid receptor 2	-1.28843	-0.365618	0.002042	0.021246	289	300	267	211	229	179	9170	EDG-4, EDG4, LPA-2, LPA2
LPCAT1	lysophosphatidylcholine acyltransferase 1	1.46623	0.552115	1.56e-28	2.16e-26	3926	4609	4314	6389	6173	6555	79888	AYTL2, PFAAP3, LPCAT
LPIN1	lipin 1	1.29401	0.371851	3.43e-15	2.61e-13	5808	6724	6180	7982	8036	8442	23175	PAP1
LPXN	leupaxin	1.1137	0.15536	0.000574	0.007433	7853	8598	8113	8921	9340	9272	9404	LDPL
LRBA	LPS-responsive vesicle trafficking_ beach and anchor containing	-1.12414	-0.16882	0.000464	0.006193	5902	6937	6639	5468	5976	5857	987	BGL, CDC4L, CVID8, LAB300, LBA
LRIG3	leucine-rich repeats and immunoglobulin-like domains 3	-1.24989	-0.3218	2.43e-08	8.59e-07	2556	2854	2774	2037	2172	2293	121227	LIG3
LRP11	low density lipoprotein receptor-related protein 11	-1.18631	-0.24648	1.95e-05	0.000399	3204	3536	3293	2610	2962	2851	84918	MANSC3, BA350J20.3
LRP4	low density lipoprotein receptor-related protein 4	-1.21488	-0.280818	0.000175	0.002733	1247	1493	1606	1219	1129	1174	4038	CLSS, CMS17, LRP-4, LRP10, MEGF7, SOST2
LRRC15	leucine rich repeat containing 15	1.39749	0.482837	8.3e-05	0.001412	6	7	10	33	32	34	131578	LIB
LRRC37B	leucine rich repeat containing 37B	1.31587	0.396017	0.001586	0.017139	125	163	175	236	199	239	114659	LRRC37
LRRC8E	leucine rich repeat containing 8 family_ member E	1.16784	0.223843	0.000864	0.0105	1146	1267	1227	1467	1395	1443	80131	-
LRRFIP2	leucine rich repeat (in FLII) interacting protein 2	1.13263	0.179679	0.001164	0.013398	3642	4477	4546	4699	4898	4831	9209	HUFI-2
LSM2	LSM2 homolog_ U6 small nuclear RNA and mRNA degradation associated	-1.13886	-0.187595	0.002034	0.021179	2082	2139	2257	1866	1907	1899	57819	C6ORF28, G7B, YBL026W, SNRNP
LSS	lanosterol synthase (2_3-oxidosqualene-lanosterol cyclase)	1.16365	0.218658	3.29e-05	0.000631	16756	17438	17564	21449	19502	19829	4047	OSC
LTA4H	leukotriene A4 hydrolase	-1.18329	-0.242798	7.9e-07	2.17e-05	6534	7778	7258	5705	6212	6251	4048	-
LTBP1	latent transforming growth factor beta binding protein 1	-1.49201	-0.577258	4.98e-39	9.79e-37	21761	25133	25336	15687	16618	15696	4052	-
LTBP2	latent transforming growth factor beta binding protein 2	-1.21875	-0.285399	1.53e-08	5.56e-07	40208	41350	40675	34730	32521	32777	4053	C14ORF141, GLC3D, LTBP3, MSPKA, MSTP031, WMS3
LTBP3	latent transforming growth factor beta binding protein 3	-1.33519	-0.417045	4.32e-11	2.22e-09	3219	3584	3774	2781	2578	2448	4054	DASS, LTBP-3, LTBP2, STHAG6, PP6425
LTBP4	latent transforming growth factor beta binding protein 4	-1.18359	-0.243168	3.63e-05	0.000689	6057	6160	6429	5566	5098	5020	8425	ARCL1C, LTBP-4, LTBP4L, LTBP4S
LTV1	LTV1 ribosome biogenesis factor	1.16625	0.221882	0.000197	0.003032	2241	2791	2683	2860	3161	3054	84946	C6ORF93, DJ468K18.4
LUZP1	leucine zipper protein 1	-1.09539	-0.131448	0.001682	0.018028	18449	21380	20800	18286	18056	18999	7798	LUZP
LY6E	lymphocyte antigen 6 complex_ locus E	1.14706	0.197942	0.001038	0.012187	6582	6885	7346	8620	8020	7464	4061	RIG-E, RIGE, SCA-2, SCA2, TSA-1
LY96	lymphocyte antigen 96	1.62595	0.701284	1.72e-07	5.32e-06	12	8	27	54	75	88	23643	ESOP-1, MD-2, MD2, LY-96
LYPD6	LY6/PLAUR domain containing 6	1.29044	0.367867	0.001814	0.019211	6	11	7	23	29	29	130574	-
LYPLA2	lysophospholipase II	-1.15722	-0.210659	0.000331	0.004689	3651	3804	3681	3336	3158	3099	11313	APT-2, APT2, DJ886K2.4
LYST	lysosomal trafficking regulator	1.17514	0.232831	0.000307	0.004414	1960	2193	2093	2218	2612	2606	1130	CHS, CHS1
MACF1	microtubule-actin crosslinking factor 1	1.09347	0.128918	0.001104	0.012779	24444	27648	27779	29049	29274	29364	23499	ABP620, ACF7, MACF, OFC4
MACROD1	MACRO domain containing 1	-1.24855	-0.320259	0.004689	0.041684	360	377	435	342	295	252	28992	LRP16
MAF	v-maf avian musculoaponeurotic fibrosarcoma oncogene homolog	1.5905	0.66948	9.92e-07	2.7e-05	54	72	80	134	153	148	4094	AYGRP, CCA4, CTRCT21, C-MAF
MAFF	v-maf avian musculoaponeurotic fibrosarcoma oncogene homolog F	1.2103	0.27536	2.13e-05	0.000433	2587	3139	3392	3849	3629	3682	23764	U-MAF, HMAFF
MAFG	v-maf avian musculoaponeurotic fibrosarcoma oncogene homolog G	1.17542	0.233172	5.11e-05	0.000926	3425	3579	3606	4419	4079	4107	4097	HMAF
MAFK	v-maf avian musculoaponeurotic fibrosarcoma oncogene homolog K	1.14271	0.192455	0.005774	0.049505	1473	1538	1479	1838	1698	1661	7975	NFE2U, P18
MAGED1	melanoma antigen family D1	-1.10214	-0.140302	0.002228	0.022817	14629	16184	16003	14649	13819	13998	9500	DLXIN-1, NRAGE
MALAT1	metastasis associated lung adenocarcinoma transcript 1 (non-protein coding)	1.38307	0.467877	9.62e-15	6.93e-13	4583	4964	4332	6277	6324	6999	378938	HCN, LINC00047, NCRNA00047, NEAT2, PRO2853, MASCRNA
MALT1	MALT1 paracaspase	1.14719	0.198105	0.00254	0.025306	3190	3514	3276	3375	4022	4198	10892	IMD12, MLT, MLT1
MAN1B1	mannosidase_ alpha_ class 1B_ member 1	-1.11042	-0.1511	0.002624	0.026011	4989	5610	5390	4940	4714	4728	11253	ERMAN1, MANA-ER, MRT15
MANEAL	mannosidase_ endo-alpha-like	-1.30367	-0.382578	0.000178	0.002773	424	427	451	332	321	302	149175	-
MAOA	monoamine oxidase A	-1.70616	-0.770749	6.92e-42	1.51e-39	6542	8210	8303	4299	4543	4357	4128	MAO-A
MAP1A	microtubule-associated protein 1A	1.44223	0.528301	2.47e-06	6.21e-05	191	283	281	372	410	407	4130	MAP1L, MTAP1A
MAP1B	microtubule-associated protein 1B	1.14075	0.189987	1.38e-05	0.000295	13826	15581	14582	16002	17201	17304	4131	FUTSCH, MAP5, PPP1R102
MAP1LC3B	microtubule-associated protein 1 light chain 3 beta	1.21754	0.283971	8.27e-07	2.27e-05	5341	6685	6287	6819	7783	7924	81631	ATG8F, LC3B, MAP1A/1BLC3, MAP1LC3B-A
MAP1S	microtubule-associated protein 1S	1.15655	0.209826	0.001616	0.017405	2658	2635	2660	3331	2969	3022	55201	BPY2IP1, C19ORF5, MAP8, VCY2IP-1, VCY2IP1
MAP2	microtubule-associated protein 2	1.29229	0.369932	0.00319	0.030387	123	190	162	219	212	243	4133	MAP2A, MAP2B, MAP2C
MAP2K3	mitogen-activated protein kinase kinase 3	1.16785	0.223854	1.33e-05	0.000286	3836	4272	4189	4978	4708	4789	5606	MAPKK3, MEK3, MKK3, PRKMK3, SAPKK-2, SAPKK2
MAP3K4	mitogen-activated protein kinase kinase kinase 4	-1.13629	-0.184335	0.001907	0.020051	2786	3345	3068	2551	2623	2888	4216	MAPKKK4, MEKK 4, MEKK4, MTK1, PRO0412
MAP3K5	mitogen-activated protein kinase kinase kinase 5	-1.20163	-0.264988	2.85e-05	0.000557	2290	2859	2858	2151	2303	2144	4217	ASK1, MAPKKK5, MEKK5
MAPK3	mitogen-activated protein kinase 3	-1.18098	-0.23998	7.97e-05	0.001368	2363	2593	2664	2186	2204	2023	5595	ERK-1, ERK1, ERT2, HS44KDAP, HUMKER1A, P44ERK1, P44MAPK, PRKM3, P44-ERK1, P44-MAPK
MAPK8IP2	mitogen-activated protein kinase 8 interacting protein 2	1.32263	0.40341	0.003467	0.032519	71	67	86	110	129	118	23542	IB-2, IB2, JIP2, PRKM8IPL
MAPKAPK3	mitogen-activated protein kinase-activated protein kinase 3	1.1338	0.181163	0.000484	0.00643	5461	5657	5611	6541	6283	6304	7867	3PK, MAPKAP-K3, MAPKAP3, MAPKAPK-3, MK-3
MARCH4	membrane-associated ring finger (C3HC4) 4_ E3 ubiquitin protein ligase	1.69802	0.763853	7.54e-28	1.04e-25	1205	1401	1245	2268	2097	2438.5	57574	MARCH-IV, RNF174
MARS	methionyl-tRNA synthetase	1.12086	0.1646	0.001553	0.016843	10778	10869	10762	12520	12052	12072	4141	CMT2U, ILFS2, ILLD, METRS, MRS, MTRNS, SPG70
MARVELD1	MARVEL domain containing 1	-1.14753	-0.198536	6.27e-05	0.001105	6743	8075	7850	6690	6379	6616	83742	GB14, MARVD1, MRVLDC1, BA548K23.8
MB21D2	Mab-21 domain containing 2	1.40494	0.490512	2.53e-08	8.92e-07	418	510	524	691	729	709	151963	C3ORF59
MBD1	methyl-CpG binding domain protein 1	1.10639	0.145857	0.00182	0.019259	5281	5762	5562	6170	6160	6154	4152	CXXC3, PCM1, RFT
MBLAC2	metallo-beta-lactamase domain containing 2	-1.21239	-0.277853	0.003425	0.032232	442	511	506	372	403	397	153364	-
MBOAT7	membrane bound O-acyltransferase domain containing 7	1.30176	0.380464	5.9e-12	3.31e-10	4543	4795	4790	6547	6120	5986	79143	BB1, LENG4, LPIAT, LRC4, MBOA7, OACT7, HMBOA-7
MBTPS1	membrane-bound transcription factor peptidase_ site 1	-1.13095	-0.17754	4.06e-05	0.000762	9522	10551	10398	8910	8813	9214	8720	PCSK8, S1P, SKI-1
MCAM	melanoma cell adhesion molecule	-1.10611	-0.145492	0.00427	0.038674	7533	7982	8138	7394	6878	7104	4162	CD146, MUC18
MCC	mutated in colorectal cancers	-1.11278	-0.154165	0.000618	0.007907	6171	6999	6697	5909	5994	5944	4163	MCC1
MCFD2	multiple coagulation factor deficiency 2	1.09657	0.132995	0.003343	0.031653	14297	16212	15402	15757	17425	17444	90411	F5F8D, F5F8D2, LMAN1IP, SDNSF
MCL1	myeloid cell leukemia 1	-1.12776	-0.173457	0.000547	0.007143	39988	48601	47716	37045	42071	41426	4170	BCL2L3, EAT, MCL1-ES, MCL1L, MCL1S, MCL-1, TM, BCL2-L-3, MCL1/EAT
MCOLN3	mucolipin 3	1.32809	0.409357	0.003566	0.033357	58	92	89	111	181	107	55283	TRP-ML3, TRPML3
MCTP1	multiple C2 domains_ transmembrane 1	1.59965	0.677752	5.61e-09	2.15e-07	183	173	180	307	311	364	79772	-
MCTP2	multiple C2 domains_ transmembrane 2	-1.24606	-0.317377	1e-05	0.000221	1246	1471	1363	986	1142	1101	55784	-
MDFI	MyoD family inhibitor	-1.158	-0.21164	0.00134	0.014907	2193	2243	2309	2049	1853	1891	4188	I-MF, I-MFA
MDM2	MDM2 proto-oncogene_ E3 ubiquitin protein ligase	1.15973	0.213792	0.000285	0.00414	6585	7737	7162	7408	8902	8856	4193	ACTFS, HDMX, HDM2
ME1	malic enzyme 1_ NADP(+)-dependent_ cytosolic	1.27478	0.350252	1.73e-10	8.04e-09	3518	3797	3654	4371	4822	4987	4199	HUMNDME, MES
MEAF6	MYST/Esa1-associated factor 6	-1.14424	-0.194394	0.00309	0.029628	2263	2828	2654	2123	2145	2453	64769	C1ORF149, CENP-28, EAF6, NY-SAR-91
MECR	mitochondrial trans-2-enoyl-CoA reductase	-1.17111	-0.227878	0.001915	0.020097	1330	1337	1276	1130	1114	1097	51102	CGI-63, FASN2B, NRBF1
MED20	mediator complex subunit 20	-1.16469	-0.219946	0.000973	0.01159	1492	1576	1494	1278	1305	1312	9477	PRO0213, TRFP
MEF2D	myocyte enhancer factor 2D	1.12509	0.170039	0.002459	0.024702	3880	4384	4621	5074	4738	4780	4209	-
MEFV	Mediterranean fever	1.58522	0.664683	2.88e-08	9.99e-07	142	168	207	326	327	292	4210	FMF, MEF, TRIM20
MEG3	maternally expressed 3 (non-protein coding)	1.38806	0.473065	6.43e-08	2.11e-06	723	698	827	1181	1018	1058	55384	FP504, GTL2, LINC00023, NCRNA00023, PRO0518, PRO2160, ONCO-LNCRNA-83, PREBP1
MEGF11	multiple EGF-like-domains 11	-1.38757	-0.472561	0.00019	0.002934	250	216	206	137	145	148	84465	-
MEGF6	multiple EGF-like-domains 6	-1.53471	-0.617968	2.78e-09	1.11e-07	515	614	638	408	310	342	1953	EGFL3
MEGF8	multiple EGF-like-domains 8	-1.17672	-0.234772	1.7e-05	0.000355	6952	7975	7938	6849	6306	6175	1954	C19ORF49, CRPT2, EGFL4, SBP1
MELK	maternal embryonic leucine zipper kinase	-1.15118	-0.203117	0.000351	0.004925	4773	5592	5009	4173	4344	4792	9833	HPK38
MEST	mesoderm specific transcript	-1.37304	-0.457373	0.001201	0.01372	92	118	86	67	39	53	4232	PEG1
METTL7A	methyltransferase like 7A	-1.5421	-0.6249	9.32e-14	6.13e-12	825	880	834	514	510	553	25840	AAM-B
MEX3A	mex-3 RNA binding family member A	-1.44354	-0.529616	1.03e-07	3.3e-06	466	526	525	358	318	313	92312	MEX-3A, RKHD4
MFAP5	microfibrillar associated protein 5	1.30152	0.380198	0.003452	0.032409	24	13	13	38	38	48	8076	AAT9, MAGP-2, MAGP2, MFAP-5, MP25
MFI2	antigen p97 (melanoma associated) identified by monoclonal antibodies 133.2 and 96.5	1.25457	0.327196	0.005782	0.049536	235	219	287	375	328	294	4241	CD228, MAP97, MTF1, MTF
MFSD12	major facilitator superfamily domain containing 12	1.23168	0.300625	9.33e-07	2.54e-05	2545	2735	2568	3450	3188	3165	126321	C19ORF28, PP3501
MGAT4A	mannosyl (alpha-1_3-)-glycoprotein beta-1_4-N-acetylglucosaminyltransferase_ isozyme A	1.47861	0.564238	4.47e-06	0.000107	146	194	177	239	343	293	11320	GNT-IV, GNT-IVA, GNT-4A
MGC12916	uncharacterized protein MGC12916	-1.3027	-0.381501	6.94e-05	0.001211	499	532	567	367	386	429	84815	-
MGLL	monoglyceride lipase	1.98275	0.987502	9.24e-99	6.04e-96	6966	7578	7248	15088	14606	14520	11343	HU-K5, HUK5, MAGL, MGL
MGMT	O-6-methylguanine-DNA methyltransferase	-1.21967	-0.286486	0.005781	0.049536	774	635	741	615	492	602	4255	-
MICA	MHC class I polypeptide-related sequence A	1.20601	0.270243	6.72e-06	0.000154	2323	2389	2505	2979	3024	2814	100507436	MIC-A, PERB11.1
MICB	MHC class I polypeptide-related sequence B	1.31817	0.398537	1.29e-07	4.07e-06	924	895	920	1241	1252	1220	4277	PERB11.2
MICU2	mitochondrial calcium uptake 2	1.15803	0.211669	0.00179	0.019011	1581	1921	1729	1843	2125	2162	221154	1110008L20RIK, EFHA1
MINPP1	multiple inositol-polyphosphate phosphatase 1	-1.12582	-0.170982	0.004449	0.040027	1979	2300	2146	1788	1933	1967	9562	HIPER1, MINPP2, MIPP
MIOS	missing oocyte_ meiosis regulator_ homolog (Drosophila)	-1.20387	-0.26768	1.63e-05	0.000343	1770	2001	1914	1525	1636	1527	54468	-
MIPEP	mitochondrial intermediate peptidase	-1.22108	-0.288153	4.39e-05	0.000811	1320	1623	1409	1123	1193	1204	4285	HMIP, MIP
MIR205HG	MIR205 host gene	-1.35784	-0.441313	5.84e-16	4.74e-14	3016	3350	3482	2368	2405	2408	642587	LINC00510
MIR22HG	MIR22 host gene	1.2128	0.278347	3.92e-06	9.46e-05	1781	2214	2135	2473	2478	2562	84981	C17ORF91
MIR31HG	MIR31 host gene	-1.28208	-0.358489	2.55e-11	1.35e-09	2970	3463	3317	2423	2523	2602	554202	-
MIR503HG	MIR503 host gene	1.46387	0.549792	8.29e-05	0.001412	78	56	63	148	115	124	84848	H19X
MKL2	MKL/myocardin-like 2	-1.1332	-0.180399	0.000411	0.005625	3144	3514	3461	2902	2994	3019	57496	MRTF-B, MRTFB, NPD001
MLKL	mixed lineage kinase domain-like	1.14603	0.196644	0.000437	0.005926	2596	2762	2640	3058	3161	3035	197259	HMLKL
MLLT1	myeloid/lymphoid or mixed-lineage leukemia; translocated to_ 1	-1.14872	-0.200029	0.000275	0.004017	6162	6547	6137	5677	5284	5412	4298	ENL, LTG19, YEATS1
MLLT11	myeloid/lymphoid or mixed-lineage leukemia; translocated to_ 11	1.1919	0.253266	6.79e-05	0.001187	2484	2876	2607	2864	3375	3383	10962	AF1Q
MLLT6	myeloid/lymphoid or mixed-lineage leukemia; translocated to_ 6	-1.21584	-0.281957	2.67e-07	7.99e-06	5896	6296	6430	5365	4920	4952	4302	AF17
MME	membrane metallo-endopeptidase	1.18359	0.243164	5.7e-05	0.001017	5686	7510	7089	7486	8499	8227	4311	CALLA, CD10, NEP, SFE
MMP1	matrix metallopeptidase 1	1.69677	0.762789	6.74e-86	3.1e-83	93288	102733	99574	162487	173253	172764	4312	CLG, CLGN
MMP10	matrix metallopeptidase 10	1.95457	0.966852	4.67e-12	2.65e-10	30	85	72	207	210	193	4319	SL-2, STMY2
MMP19	matrix metallopeptidase 19	1.39653	0.481844	9.81e-15	7.04e-13	1371	1491	1495	2097	2002	2114	4327	MMP18, RASI-1
MMP2	matrix metallopeptidase 2	-1.19633	-0.258617	2.91e-08	1.01e-06	11972	12704	13121	10732	10382	10416	4313	CLG4, CLG4A, MMP-2, MMP-II, MONA, TBE-1
MMP24-AS1	MMP24 antisense RNA 1	-1.26712	-0.341554	4.08e-07	1.19e-05	1977	2139	2130	1734	1614	1519	101410538	-
MMP28	matrix metallopeptidase 28	-1.38454	-0.469404	9.1e-09	3.37e-07	1019	1275	1389	868	841	864	79148	EPILYSIN, MM28, MMP-25, MMP-28, MMP25
MMP3	matrix metallopeptidase 3	1.57595	0.656218	5.63e-15	4.19e-13	717	731	660	1051	1249	1210	4314	CHDS6, MMP-3, SL-1, STMY, STMY1, STR1
MMP8	matrix metallopeptidase 8	1.30581	0.384944	0.001547	0.016791	11	6	13	30	26	40	4317	CLG1, HNC, MMP-8, PMNL-CL
MMRN2	multimerin 2	-1.28243	-0.358876	0.002639	0.026112	274	340	276	249	194	201	79812	EMILIN-3, EMILIN3, ENDOGLYX-1
MOB3A	MOB kinase activator 3A	-1.12684	-0.172287	0.000579	0.007495	6693	7434	7098	6507	6150	6152	126308	MOB1C, MOBKL2A, MOBLAK
MOB3B	MOB kinase activator 3B	-1.24381	-0.314765	7.99e-06	0.00018	1232	1424	1416	999	1089	1143	79817	C9ORF35, MOB1D, MOBKL2B
MORN2	MORN repeat containing 2	-1.19645	-0.258765	0.002431	0.024463	678	746	760	624	560	609	729967	BLOCK27, MOPT
MOSPD3	motile sperm domain containing 3	-1.22402	-0.291626	0.000911	0.010992	686	828	929	648	659	641	64598	CDS3, NET30
MPI	mannose phosphate isomerase	-1.1494	-0.200878	0.002183	0.022424	1713	2013	1938	1711	1629	1553	4351	CDG1B, PMI, PMI1
MPP4	membrane protein_ palmitoylated 4 (MAGUK p55 subfamily member 4)	1.3921	0.47726	4.41e-05	0.000814	183	203	179	292	263	311	58538	ALS2CR5, DLG6
MPP5	membrane protein_ palmitoylated 5 (MAGUK p55 subfamily member 5)	1.18624	0.2464	0.000159	0.002514	2990	3558	3086	3434	4017	4130	64398	PALS1
MPV17	MpV17 mitochondrial inner membrane protein	-1.12384	-0.168439	0.002487	0.024906	2791	3031	3030	2684	2611	2565	4358	MTDPS6, SYM1
MPZL2	myelin protein zero-like 2	-1.52202	-0.605992	2.45e-09	9.86e-08	594	790	692	353	423	490	10205	EVA, EVA1
MRC2	mannose receptor_ C type 2	-1.24866	-0.320377	1.12e-07	3.58e-06	15279	16994	17328	14466	12394	12479	9902	CD280, CLEC13E, ENDO180, UPARAP
MRGPRX3	MAS-related GPR_ member X3	-1.13588	-0.183815	0.002461	0.024708	2441	2992	2966	2506	2469	2375	117195	GPCR, MRGX3, SNSR1, SNSR2
MRPL16	mitochondrial ribosomal protein L16	-1.12123	-0.165082	0.004669	0.041544	2620	2753	2781	2492	2388	2378	54948	L16MT, MRP-L16, PNAS-111
MRPL24	mitochondrial ribosomal protein L24	-1.1881	-0.248662	0.000129	0.00209	2703	2728	2794	2438	2218	2223	79590	L24MT, MRP-L18, MRP-L24
MRPL53	mitochondrial ribosomal protein L53	-1.20863	-0.273371	0.000305	0.004385	1516	1407	1557	1254	1205	1208	116540	L53MT
MRPS21	mitochondrial ribosomal protein S21	-1.11661	-0.159131	0.002221	0.022766	2972	3289	3227	2763	2884	2841	54460	MDS016, MRP-S21, RPMS21
MRPS27	mitochondrial ribosomal protein S27	-1.11644	-0.158904	0.000764	0.009467	6223	7349	6756	6012	6052	6120	23107	MRP-S27, S27MT
MST1R	macrophage stimulating 1 receptor	-1.16021	-0.214387	0.003424	0.032232	1753	1898	1765	1671	1409	1548	4486	CD136, CDW136, PTK8, RON
MSX1	msh homeobox 1	1.33821	0.420309	0.000957	0.011452	109	169	167	203	225	239	4487	ECTD3, HOX7, HYD1, STHAG1
MSX2	msh homeobox 2	1.26359	0.337532	0.004004	0.036708	172	216	238	259	305	282	4488	CRS2, FPP, HOX8, MSH, PFM, PFM1
MT1E	metallothionein 1E	-1.24472	-0.315817	1.88e-12	1.1e-10	20082	21767	21674	17459	16689	16737	4493	MT-1E, MT-IE, MT1, MTD
MT1X	metallothionein 1X	-1.4477	-0.533764	1.09e-17	1.01e-15	9414	10801	11095	7795	6713	6707	4501	MT-1L, MT1
MT2A	metallothionein 2A	-1.18541	-0.245387	3.82e-06	9.28e-05	172388	181297	183327	161304	145972	144199	4502	MT2
MTAP	methylthioadenosine phosphorylase	-1.1999	-0.26291	1.34e-07	4.23e-06	8419	10296	9648	7373	8071	8086	4507	BDMF, DMSFH, DMSMFH, HEL-249, LGMBF, MSAP, C86FUS
MTHFD1	methylenetetrahydrofolate dehydrogenase (NADP+ dependent) 1_ methenyltetrahydrofolate cyclohydrolase_ formyltetrahydrofolate synthetase	-1.13083	-0.177377	7.18e-05	0.001247	10312	10920	10755	9260	9603	9441	4522	MTHFC, MTHFD
MTHFD2	methylenetetrahydrofolate dehydrogenase (NADP+ dependent) 2_ methenyltetrahydrofolate cyclohydrolase	1.117	0.159629	0.001396	0.015386	6826	7713	7156	7594	8535	8274	10797	NMDMC
MTSS1	metastasis suppressor 1	-1.22535	-0.293197	2.04e-10	9.37e-09	5482	6124	6129	4688	4882	4859	9788	MIM, MIMA, MIMB
MTURN	maturin_ neural progenitor differentiation regulator homolog (Xenopus)	-1.48497	-0.570434	8.6e-25	1.09e-22	2932	3455	3336	2054	2173	2226	222166	C7ORF41, ELLS1
MVD	mevalonate (diphospho) decarboxylase	1.13919	0.188013	0.002134	0.02197	5251	5398	5195	6529	5858	5856	4597	FP17780, MDDASE, MPD
MX1	MX dynamin-like GTPase 1	2.41416	1.27152	2.1e-21	2.33e-19	80	222	104	4457	4051	4120	4599	IFI-78K, IFI78, MX, MXA
MX2	MX dynamin-like GTPase 2	3.08162	1.62369	1.96e-31	2.86e-29	0	3	2	157	108	102	4600	MXB
MXD3	MAX dimerization protein 3	-1.2255	-0.293371	0.002975	0.028749	441	442	469	350	351	370	83463	BHLHC13, MAD3, MYX
MXI1	MAX interactor 1_ dimerization protein	-1.16911	-0.225407	0.003847	0.0355	1361	1794	1858	1299	1494	1433	4601	MAD2, MXD2, MXI, BHLHC11
MYADM	myeloid-associated differentiation marker	-1.16443	-0.219619	1.77e-05	0.000367	4917	5431	5387	4649	4427	4398	91663	SB135
MYC	v-myc avian myelocytomatosis viral oncogene homolog	-1.16536	-0.220781	1.65e-05	0.000346	13673	14703	14614	12949	12046	11800	4609	MRTL, MYCC, BHLHE39, C-MYC
MYCT1	myc target 1	1.32447	0.405416	0.000443	0.005987	11	1	11	29	36	37	80177	MTLC
MYD88	myeloid differentiation primary response 88	1.30767	0.386994	2.77e-10	1.26e-08	2692	3206	2914	4145	3852	3703	4615	MYD88D
MYEF2	myelin expression factor 2	1.48086	0.56644	2.09e-07	6.37e-06	208	268	292	387	444	411	50804	HST18564, MEF-2, MST156, MSTP156, MYEF-2
MYEOV	myeloma overexpressed	1.25677	0.329719	0.001559	0.016898	5	5	2	22	24	15	26579	OCIM
MYH10	myosin_ heavy chain 10_ non-muscle	-1.22261	-0.289968	1.13e-10	5.42e-09	11798	12757	12386	10172	9851	10129	4628	NMMHC-IIB, NMMHCB
MYH16	myosin_ heavy chain 16 pseudogene	1.4593	0.545281	6.87e-06	0.000157	202	158	193	323	310	285	84176	MHC20, MYH16P, MYH5
MYLK	myosin light chain kinase	-1.26924	-0.343962	5.71e-15	4.22e-13	10348	11135	11043	8539	8438	8578	4638	AAT7, KRP, MLCK, MLCK1, MLCK108, MLCK210, MSTP083, MYLK1, SMMLCK
MYO1B	myosin IB	1.089	0.122999	0.004183	0.037971	54917	64125	61233	61701	67916	67568	4430	MYR1
MYO5C	myosin VC	1.34081	0.423101	2.84e-05	0.000555	335	339	316	452	499	454	55930	-
N4BP1	NEDD4 binding protein 1	1.26577	0.340019	1.68e-09	6.93e-08	2570	2672	2613	3207	3472	3410	9683	-
N6AMT2	N-6 adenine-specific DNA methyltransferase 2 (putative)	-1.22182	-0.289029	0.001801	0.019085	561	571	584	421	465	486	221143	ESP13
NAB2	NGFI-A binding protein 2 (EGR1 binding protein 2)	-1.359	-0.442541	2.16e-11	1.16e-09	1721	1906	1966	1407	1297	1343	4665	MADER
NABP1	nucleic acid binding protein 1	1.13766	0.186067	0.002658	0.026259	2116	2420	2362	2385	2751	2789	64859	OBFC2A, SOSS-B2, SSB2
NAV3	neuron navigator 3	1.16604	0.221618	7.57e-05	0.001304	2950	3200	2949	3406	3701	3615	89795	POMFIL1, STEERIN3, UNC53H3
NBEA	neurobeachin	1.35746	0.440905	0.001027	0.012079	93	97	102	130	183	155	26960	BCL8B, LYST2
NCAM1	neural cell adhesion molecule 1	1.17877	0.237278	1.78e-05	0.000367	2350	2720	2693	3090	3148	2992	4684	CD56, MSK39, NCAM
NCAPD2	non-SMC condensin I complex_ subunit D2	-1.10801	-0.147969	0.000252	0.00372	16078	17667	17529	15385	15488	15435	9918	CAP-D2, CNAP1, HCAP-D2
NCAPG2	non-SMC condensin II complex_ subunit G2	-1.11242	-0.153697	0.003615	0.033693	6254	6428	6171	5409	5771	5783	54892	CAP-G2, CAPG2, LUZP5, MTB, HCAP-G2
NCBP2-AS2	NCBP2 antisense RNA 2 (head to head)	-1.1936	-0.255315	0.003049	0.029338	806	849	735	635	664	672	152217	-
NCF2	neutrophil cytosolic factor 2	1.32171	0.402403	0.001412	0.015535	135	138	151	206	233	186	4688	NCF-2, NOXA2, P67-PHOX, P67PHOX
NCKAP5L	NCK-associated protein 5-like	1.14333	0.193244	0.002555	0.025416	2503	2759	2576	3248	2871	2935	57701	FP1193, KIAA1602
NCR3LG1	natural killer cell cytotoxicity receptor 3 ligand 1	1.25962	0.332983	7.34e-08	2.39e-06	1981	1988	2007	2506	2489	2661	374383	B7-H6, B7H6, DKFZP686O24166
NCS1	neuronal calcium sensor 1	-1.13214	-0.179058	0.000408	0.005596	5399	6214	5784	5261	5000	5072	23413	FLUP, FREQ
ND3	NADH dehydrogenase_ subunit 3 (complex I)	-1.12607	-0.171296	0.001561	0.016903	23781	28065	29070	21775	25425	24442	4537	MTND3
ND5	NADH dehydrogenase_ subunit 5 (complex I)	1.14804	0.199173	4.82e-05	0.000881	97450	117976	121247	123386	133914	131256	4540	MTND5
ND6	NADH dehydrogenase_ subunit 6 (complex I)	1.22246	0.289783	4.85e-06	0.000115	24350	27248	31343	31644	37610	33483	4541	MTND6
NDE1	nudE neurodevelopment protein 1	-1.19065	-0.251746	5.94e-05	0.001054	2881	3442	3174	2789	2455	2666	54820	HOM-TES-87, LIS4, MHAC, NDE, NUDE, NUDE1
NDRG1	N-myc downstream regulated 1	1.39957	0.484983	7.5e-19	7.37e-17	36330	44978	46035	62693	59075	58833	10397	CAP43, CMT4D, DRG-1, DRG1, GC4, HMSNL, NDR1, NMSL, PROXY1, RIT42, RTP, TARG1, TDD5
NEAT1	nuclear paraspeckle assembly transcript 1 (non-protein coding)	1.37298	0.45731	1.93e-16	1.64e-14	8146	9835	9668	13614	12142	12729	283131	LINC00084, NCRNA00084, TNCRNA, VINC
NECAP1	NECAP endocytosis associated 1	1.13516	0.1829	0.003695	0.034277	1602	1824	1707	1819	2021	2046	25977	EIEE21
NEDD4	neural precursor cell expressed_ developmentally down-regulated 4_ E3 ubiquitin protein ligase	1.21392	0.279668	5.12e-07	1.45e-05	6705	7783	7048	7962	9281	9198	4734	NEDD4-1, RPF1
NEDD4L	neural precursor cell expressed_ developmentally down-regulated 4-like_ E3 ubiquitin protein ligase	1.64403	0.717239	1.27e-47	3.44e-45	5550	5956	5703	9046	9777	10052	23327	NEDD4-2, NEDD4.2, RSP5, HNEDD4-2
NEK6	NIMA-related kinase 6	-1.20685	-0.271246	8.46e-07	2.32e-05	3051	3279	3232	2676	2634	2577	10783	SID6-1512
NELFCD	negative elongation factor complex member C/D	-1.15536	-0.208342	1.63e-05	0.000342	6177	6962	6753	5878	5581	5720	51497	HSPC130, NELF-C, NELF-D, TH1, TH1L
NEMF	nuclear export mediator factor	1.15329	0.205752	0.000209	0.003194	2505	3029	2830	3083	3287	3351	9147	NY-CO-1, SDCCAG1
NEO1	neogenin 1	-1.22094	-0.287987	1.03e-07	3.3e-06	5392	6107	6451	4771	4691	5153	4756	IGDCC2, NGN, NTN1R2
NEU1	sialidase 1 (lysosomal sialidase)	1.30262	0.381419	8.3e-12	4.62e-10	3009	3159	3303	4312	4117	4086	4758	NANH, NEU, SIAL1
NEXN	nexilin (F actin binding protein)	1.20192	0.265345	3.19e-05	0.000612	2043	2653	2273	2713	2900	2858	91624	CMH20, NELIN
NFASC	neurofascin	1.53569	0.618883	1.22e-11	6.7e-10	410	398	444	657	693	696	23114	NF, NRCAML
NFAT5	nuclear factor of activated T-cells 5_ tonicity-responsive	1.17383	0.231224	0.000342	0.004817	4493	5785	5112	5402	6510	6346	10725	NF-AT5, NFATL1, NFATZ, OREBP, TONEBP
NFE2L3	nuclear factor_ erythroid 2-like 3	1.44973	0.535788	1.16e-08	4.24e-07	412	496	402	619	688	703	9603	NRF3
NFIB	nuclear factor I/B	-1.14984	-0.201432	0.001009	0.011962	4980	5748	5254	4081	4960	4804	4781	CTF, HMGIC/NFIB, NF-I/B, NF1-B, NFI-B, NFI-RED, NFIB2, NFIB3
NFIC	nuclear factor I/C (CCAAT-binding transcription factor)	-1.09926	-0.136537	0.004367	0.039371	8126	8628	8433	7780	7521	7627	4782	CTF, CTF5, NF-I, NFI
NFIX	nuclear factor I/X (CCAAT-binding transcription factor)	-1.16376	-0.218793	2.2e-05	0.000445	4437	5056	4903	4247	4020	4061	4784	MRSHSS, NF1A, SOTOS2
NFKB2	nuclear factor of kappa light polypeptide gene enhancer in B-cells 2 (p49/p100)	1.19123	0.252455	4.33e-05	0.000801	4963	5491	5318	6911	6217	5874	4791	CVID10, H2TF1, LYT-10, LYT10, NF-KB2, P100, P52
NFKBIE	nuclear factor of kappa light polypeptide gene enhancer in B-cells inhibitor_ epsilon	1.17371	0.231074	0.001019	0.012041	1167	1216	1220	1491	1373	1428	4794	IKBE
NFYA	nuclear transcription factor Y_ alpha	-1.22218	-0.289455	1.3e-07	4.12e-06	4148	4545	4186	3420	3399	3671	4800	CBF-A, CBF-B, HAP2, NF-YA
NGF	nerve growth factor (beta polypeptide)	1.44908	0.535142	4.59e-05	0.000841	6	19	22	57	42	62	4803	BETA-NGF, HSAN5, NGFB
NGFR	nerve growth factor receptor	-1.72372	-0.785523	1.44e-09	6.07e-08	248	276	261	149	90	120	4804	CD271, GP80-LNGFR, TNFRSF16, P75(NTR), P75NTR
NGFRAP1	nerve growth factor receptor (TNFRSF16) associated protein 1	-1.20478	-0.268768	2.78e-08	9.7e-07	4843	5258	5406	4241	4294	4299	27018	BEX3, BEX, DXS6984E, HGR74, NADE
NIPA1	non imprinted in Prader-Willi/Angelman syndrome 1	1.15087	0.202729	0.000949	0.011364	2111	2482	2401	2471	2769	2888	123606	FSP3, SPG6
NIPBL	Nipped-B homolog (Drosophila)	1.17924	0.237852	2.02e-05	0.000412	4665	5764	4927	6057	6217	5987	25836	CDLS, CDLS1, IDN3, IDN3-B, SCC2
NIPSNAP1	nipsnap homolog 1 (C. elegans)	-1.19935	-0.262247	0.00011	0.001821	2985	3798	4060	3020	2902	3005	8508	-
NKTR	natural killer cell triggering receptor	1.17201	0.228984	1.44e-05	0.000305	3522	4240	3878	4395	4566	4789	4820	P104
NLGN2	neuroligin 2	-1.15501	-0.207909	0.002792	0.027316	1515	1762	1720	1528	1409	1352	57555	-
NLRC4	NLR family_ CARD domain containing 4	1.42467	0.510628	0.000294	0.004264	32	32	39	66	80	75	58484	AIFEC, CARD12, CLAN, CLAN1, CLANA, CLANB, CLANC, CLAND, CLR2.1, FCAS4, IPAF
NLRC5	NLR family_ CARD domain containing 5	2.07801	1.0552	3.41e-38	6.45e-36	995	967	882	2285	1942	2172	84166	CLR16.1, NOD27, NOD4
NLRP3	NLR family_ pyrin domain containing 3	1.21926	0.286008	0.003596	0.033588	490	513	631	759	661	641	114548	AGTAVPRL, AII, AVP, C1ORF7, CIAS1, CLR1.1, FCAS, FCAS1, FCU, MWS, NALP3, PYPAF1
NMI	N-myc (and STAT) interactor	1.32328	0.404119	1.49e-06	3.89e-05	657	774	743	910	945	1118	9111	-
NNMT	nicotinamide N-methyltransferase	-1.1028	-0.141173	0.003205	0.03052	13408	15227	15559	13798	12943	13279	4837	-
NOL7	nucleolar protein 7_ 27kDa	1.12766	0.173337	0.002114	0.021802	2937	3619	3517	3612	3970	3849	51406	C6ORF90, PQBP3, RARG-1, DJ223E5.2
NOTCH3	notch 3	-1.57596	-0.656232	5.07e-07	1.44e-05	1294	2019	2161	1025	895	894	4854	CADASIL, CASIL, IMF2, LMNS
NOTUM	notum pectinacetylesterase homolog (Drosophila)	-1.20191	-0.26533	0.003645	0.033895	14	12	21	3	0	4	147111	HNOTUM
NOV	nephroblastoma overexpressed	1.3033	0.382165	0.003324	0.031499	8	32	21	45	61	41	4856	CCN3, IBP-9, IGFBP-9, IGFBP9, NOVH
NPAS2	neuronal PAS domain protein 2	1.24494	0.316071	5.35e-06	0.000125	1283	1427	1397	1858	1656	1688	4862	MOP4, PASD4, BHLHE9
NPC1	Niemann-Pick disease_ type C1	1.19025	0.251268	1.66e-09	6.89e-08	14041	15091	15174	17605	17552	17963	4864	NPC
NPM3	nucleophosmin/nucleoplasmin 3	-1.28905	-0.366307	1.57e-08	5.69e-07	2778	2747	2664	2135	2105	2050	10360	PORMIN, TMEM123
NPPA	natriuretic peptide A	1.24498	0.316125	0.004007	0.036721	4	4	12	30	20	22	4878	ANF, ANP, ATFB6, ATRST2, CDD, CDD-ANF, CDP, PND
NPR3	natriuretic peptide receptor 3	-1.40269	-0.488195	2.23e-13	1.41e-11	2408	3178	3090	1983	2074	1995	4883	ANP-C, ANPR-C, ANPRC, C5ORF23, GUCY2B, NPR-C, NPRC
NPTN	neuroplastin	-1.10958	-0.150016	0.001376	0.015243	9498	11499	10686	9085	9637	9792	27020	GP55, GP65, SDFR1, SDR1, NP55, NP65
NPW	neuropeptide W	-1.2975	-0.375732	0.004776	0.042344	29	49	56	17	23	20	283869	L8, L8C, PPL8, PPNPW
NR1D1	nuclear receptor subfamily 1_ group D_ member 1	1.19058	0.251668	0.000322	0.004594	1299	1545	1459	1853	1641	1698	9572	EAR1, THRA1, THRAL, EAR-1, HREV
NR2F1	nuclear receptor subfamily 2_ group F_ member 1	-1.27054	-0.345437	0.000297	0.00429	501	587	509	412	415	388	7025	BBOAS, BBSOAS, COUP-TFI, EAR-3, EAR3, ERBAL3, NR2F2, SVP44, TCFCOUP1, TFCOUP1
NRCAM	neuronal cell adhesion molecule	1.17327	0.23053	0.000559	0.007265	1563	1947	1875	1961	2276	2153	4897	-
NREP	neuronal regeneration related protein	1.14646	0.197191	0.003092	0.029636	1743	2241	2013	2127	2413	2402	9315	C5ORF13, D4S114, P311, PRO1873, PTZ17, SEZ17
NRG1	neuregulin 1	1.44802	0.534083	1.08e-25	1.4e-23	2775	3066	3175	4346	4443	4470	3084	ARIA, GGF, GGF2, HGL, HRG, HRG1, HRGA, MST131, MSTP131, NDF, NRG1-IT2, SMDF
NRIP3	nuclear receptor interacting protein 3	1.23624	0.305955	0.002485	0.024904	454	587	471	573	615	757	56675	C11ORF14, NY-SAR-105
NRK	Nik related kinase	1.35287	0.436028	0.00154	0.016731	59	80	83	124	116	124	203447	NESK
NRM	nurim (nuclear envelope membrane protein)	-1.18903	-0.249784	0.000408	0.005599	1484	1670	1720	1447	1280	1328	11270	NRM29
NRROS	negative regulator of reactive oxygen species	1.25226	0.324529	0.003933	0.03614	212	216	242	291	290	309	375387	ELLP3030, GARPL1, LRRC33, UNQ3030
NSDHL	NAD(P) dependent steroid dehydrogenase-like	1.11944	0.162773	0.001565	0.016944	4691	4769	4875	5331	5376	5475	50814	H105E3, SDR31E1, XAP104
NSG1	neuron specific gene family member 1	-1.65258	-0.724723	1.21e-17	1.11e-15	1091	1254	1357	764	722	634	27065	D4S234, D4S234E, NEEP21, P21
NSMCE1	NSE1 homolog_ SMC5-SMC6 complex component	-1.27277	-0.347973	7.07e-07	1.96e-05	1783	2069	2108	1652	1525	1431	197370	NSE1
NT5C	5'_ 3'-nucleotidase_ cytosolic	-1.17493	-0.232575	0.001099	0.012737	1779	1739	1717	1533	1454	1438	30833	DNT, DNT1, HEL74, P5N2, PN-I, PN-II, UMPH2, CDN, DNT-1
NT5DC2	5'-nucleotidase domain containing 2	-1.28401	-0.360655	9.24e-10	3.97e-08	8553	8974	8725	7291	6441	6539	64943	-
NT5E	5'-nucleotidase_ ecto (CD73)	1.15099	0.202872	1.94e-05	0.000398	19046	23305	21737	23265	25105	25816	4907	CALJA, CD73, E5NT, NT, NT5, NTE, EN, ENT
NTF4	neurotrophin 4	-1.37727	-0.46181	0.001067	0.012434	96	95	99	67	40	50	4909	GLC10, GLC1O, NT-4, NT-4/5, NT-5, NT4, NT5, NTF5
NTN1	netrin 1	1.39033	0.475429	7.86e-07	2.16e-05	310	367	358	504	517	496	9423	NTN1L
NTN4	netrin 4	1.11577	0.158044	0.001166	0.013406	5285	6141	6278	6372	6704	6782	59277	PRO3091
NUAK1	NUAK family_ SNF1-like kinase_ 1	1.29632	0.374421	2.66e-05	0.000525	527	510	555	666	756	721	9891	ARK5
NUCKS1	nuclear casein kinase and cyclin-dependent kinase substrate 1	-1.1203	-0.163886	0.000882	0.010694	23546	27689	25756	20983	24089	23574	64710	JC7, NUCKS
NUDCD2	NudC domain containing 2	-1.17592	-0.233789	0.001791	0.019017	1632	1630	1495	1251	1418	1346	134492	-
NUDT12	nudix (nucleoside diphosphate linked moiety X)-type motif 12	-1.21184	-0.2772	0.001025	0.012079	686	744	717	542	603	596	83594	-
NUDT18	nudix (nucleoside diphosphate linked moiety X)-type motif 18	-1.29853	-0.376879	0.000193	0.002983	509	542	510	429	346	376	79873	MTH3
NUP37	nucleoporin 37kDa	-1.177	-0.235116	4.2e-05	0.000782	2370	2653	2531	2054	2228	2108	79023	P37
NUPR1	nuclear protein_ transcriptional regulator_ 1	1.42599	0.511959	1.26e-12	7.53e-11	1500	1539	1560	2452	2213	2093	26471	COM1, P8
NUSAP1	nucleolar and spindle associated protein 1	-1.13458	-0.182164	0.000165	0.002591	6793	7794	7247	6036	6559	6629	51203	ANKT, BM037, LNP, NUSAP, PRO0310P1, Q0310, SAPL
NXN	nucleoredoxin	-1.16415	-0.219273	1.94e-05	0.000398	4997	5158	5239	4395	4459	4351	64359	NRX, TRG-4
OAF	out at first homolog	1.22674	0.294835	5.81e-08	1.92e-06	3538	3951	3898	4932	4581	4601	220323	NS5ATP13TP2
OAS1	2'-5'-oligoadenylate synthetase 1_ 40/46kDa	2.77984	1.475	1.89e-26	2.53e-24	60	159	91	2275	1966	2066	4938	IFI-4, OIAS, OIASI
OAS2	2'-5'-oligoadenylate synthetase 2_ 69/71kDa	4.97653	2.31514	1.94e-79	8.16e-77	698	1058	742	7493	6900	7265	4939	-
OAS3	2'-5'-oligoadenylate synthetase 3_ 100kDa	3.42772	1.77725	1.25e-167	1.69e-164	4695	5456	4820	20272	16937	18012	4940	P100, P100OAS
OASL	2'-5'-oligoadenylate synthetase-like	1.45694	0.542943	1.82e-06	4.7e-05	13	69	51	421	438	402	8638	OASLD, TRIP-14, TRIP14, P59 OASL, P59-OASL, P59OASL
OBFC1	oligonucleotide/oligosaccharide-binding fold containing 1	-1.2259	-0.293847	2.56e-06	6.4e-05	1751	2134	1966	1559	1573	1595	79991	AAF-44, AAF44, RPA-32, STN1, BA541N10.2
ODC1	ornithine decarboxylase 1	-1.20203	-0.265477	1.54e-09	6.44e-08	19381	20685	20043	16171	16507	17293	4953	ODC
OGFR	opioid growth factor receptor	1.17889	0.237425	0.000287	0.004159	3493	3679	3585	4700	4067	4080	11054	-
OGT	O-linked N-acetylglucosamine (GlcNAc) transferase	1.14291	0.192715	7.52e-05	0.001297	6051	7297	6826	7608	7545	8036	8473	HINCUT-1, HRNT1, O-GLCNAC
OLAH	oleoyl-ACP hydrolase	1.55321	0.63525	1.23e-06	3.27e-05	10	8	12	49	40	52	55301	AURA1, SAST, THEDC1
OLFM2	olfactomedin 2	-1.368	-0.452065	0.001356	0.015058	102	93	76	62	45	33	93145	NOE2, NOELIN2, NOELIN2_V1, OLFC
OLFML2A	olfactomedin-like 2A	-1.41171	-0.497439	1.5e-09	6.28e-08	809	893	930	628	592	583	169611	PRO34319
OLFML3	olfactomedin-like 3	1.40546	0.491043	0.000135	0.002185	112	134	136	186	245	189	56944	HNOEL-ISO, OLF44
OMA1	OMA1 zinc metallopeptidase	-1.28299	-0.359507	0.000333	0.004708	425	462	442	349	318	328	115209	2010001O09RIK, DAB1, MPRP-1, YKR087C, ZMPOMA1, PEPTIDASE
OPHN1	oligophrenin 1	1.20354	0.267281	0.000712	0.008916	617	721	701	813	849	840	4983	ARHGAP41, MRX60, OPN1
OPTN	optineurin	1.22657	0.294626	1.66e-10	7.81e-09	8748	9968	10302	12028	11799	12033	10133	ALS12, FIP2, GLC1E, HIP7, HYPL, NRP, TFIIIA-INTP
ORAI2	ORAI calcium release-activated calcium modulator 2	-1.12922	-0.175321	0.002285	0.023295	2950	3266	3380	2938	2755	2776	80228	C7ORF19, CBCIP2, MEM142B, TMEM142B
ORAI3	ORAI calcium release-activated calcium modulator 3	-1.17326	-0.230527	0.001036	0.012166	1872	1902	1838	1679	1509	1561	93129	TMEM142C
ORMDL2	ORMDL sphingolipid biosynthesis regulator 2	-1.12754	-0.173184	0.002887	0.028068	2614	2787	2774	2454	2308	2472	29095	HSPC160, MST095, MSTP095, ADOPLIN-2
OSBP2	oxysterol binding protein 2	1.36878	0.452887	8.13e-18	7.62e-16	2963	3332	3236	4543	4322	4365	23762	HLM, ORP-4, ORP4, OSBPL1, OSBPL4
OSBPL3	oxysterol binding protein-like 3	1.14057	0.18976	0.001772	0.018871	2987	3699	3396	3514	4094	3988	26031	ORP-3, ORP3, OSBP3
OSBPL5	oxysterol binding protein-like 5	-1.25173	-0.323927	2.03e-06	5.21e-05	3730	3759	3928	3284	2967	2767	114879	OBPH1, ORP5
OSCAR	osteoclast associated_ immunoglobulin-like receptor	1.42003	0.505923	9.99e-05	0.001664	15	17	9	60	44	35	126014	PIGR3, PIGR-3
OSGIN1	oxidative stress induced growth inhibitor 1	1.74714	0.804997	3.92e-13	2.46e-11	333	274	269	650	553	556	29948	BDGI, OKL38
OSGIN2	oxidative stress induced growth inhibitor family member 2	1.17686	0.234947	0.001332	0.014876	1334	1644	1413	1563	1846	1837	734	C8ORF1, HT41
OST4	oligosaccharyltransferase complex subunit 4 (non-catalytic)	-1.22861	-0.29703	4.11e-07	1.2e-05	4310	4550	4765	3895	3580	3538	100128731	-
OSTM1	osteopetrosis associated transmembrane protein 1	1.3365	0.418464	7.91e-09	2.96e-07	2195	2500	2322	2717	3527	3381	28962	GIPN, GL, HSPC019, OPTB5
OTUB2	OTU deubiquitinase_ ubiquitin aldehyde binding 2	1.20799	0.272611	0.00254	0.025306	535	617	620	661	707	832	78990	C14ORF137, OTB2, OTU2
OXCT1	3-oxoacid CoA transferase 1	-1.11355	-0.155165	0.00191	0.020073	4172	4588	4397	3771	4047	3995	5019	OXCT, SCOT
OXSM	3-oxoacyl-ACP synthase_ mitochondrial	-1.2016	-0.26496	0.001387	0.015322	728	823	842	629	702	627	54995	FASN2D, KASI, KS
OXSR1	oxidative stress responsive 1	1.13594	0.183887	0.000223	0.003369	8654	10208	9696	10039	11391	11223	9943	OSR1
P2RY2	purinergic receptor P2Y_ G-protein coupled_ 2	-1.25766	-0.330744	8.76e-05	0.001478	1034	940	990	744	772	797	5029	HP2U, P2RU1, P2U, P2U1, P2UR, P2Y2, P2Y2R
P4HA2	prolyl 4-hydroxylase_ alpha polypeptide II	1.20239	0.265902	1.92e-09	7.89e-08	10920	12246	12430	14561	14048	14488	8974	-
P4HA3	prolyl 4-hydroxylase_ alpha polypeptide III	-1.60454	-0.68216	4.34e-08	1.46e-06	370	296	280	155	172	175	283208	-
PABPN1	poly(A) binding protein_ nuclear 1	1.25046	0.322462	0.001301	0.014626	331	416	467	523	508	547	8106	OPMD, PAB2, PABII, PABP-2, PABP2
PAFAH1B3	platelet-activating factor acetylhydrolase 1b_ catalytic subunit 3 (29kDa)	-1.18439	-0.24414	0.001491	0.016292	1230	1252	1396	1140	1078	1018	5050	PAFAHG
PAGR1	PAXIP1 associated glutamate-rich protein 1	-1.19189	-0.253252	1.29e-06	3.44e-05	3569	3923	3927	3240	3114	3190	79447	C16ORF53, GAS, PA1
PAK3	p21 protein (Cdc42/Rac)-activated kinase 3	-1.26841	-0.343023	0.001319	0.014788	333	418	422	262	301	318	5063	MRX30, MRX47, OPHN3, PAK-3, PAK3BETA, BPAK, BETA-PAK
PALLD	palladin_ cytoskeletal associated protein	-1.11725	-0.159947	0.000431	0.00586	18658	21231	20392	16714	18657	18580	23022	CGI-151, CGI151, MYN, PNCA1, SIH002
PAMR1	peptidase domain containing associated with muscle regeneration 1	-1.61758	-0.69384	8.95e-15	6.47e-13	769	827	779	497	430	458	25891	DKFZP586H2123, FP938, RAMP
PAN2	PAN2 poly(A) specific ribonuclease subunit	-1.28616	-0.363072	1.04e-06	2.83e-05	1559	1609	1695	1347	1173	1196	9924	USP52
PANK3	pantothenate kinase 3	1.14806	0.199201	0.000107	0.001772	3150	3655	3446	3767	4026	4063	79646	-
PANX1	pannexin 1	1.12063	0.164315	0.000114	0.001868	8977	9819	9721	10356	10942	10850	24145	MRS1, PX1, UNQ2529
PANX2	pannexin 2	1.38381	0.468641	2.87e-07	8.54e-06	408	423	462	632	635	608	56666	PX2, HPANX2
PAPPA	pregnancy-associated plasma protein A_ pappalysin 1	1.60805	0.68531	3.53e-37	6.39e-35	1948	2288	2170	3472	3515	3528	5069	ASBABP2, DIPLA1, IGFBP-4ASE, PAPA, PAPP-A, PAPPA1
PAPPA2	pappalysin 2	2.01261	1.00907	9.12e-13	5.53e-11	33	31	16	110	125	120	60676	PAPP-A2, PAPP-E, PAPPE, PLAC3
PAPSS1	3'-phosphoadenosine 5'-phosphosulfate synthase 1	-1.14292	-0.192719	4.21e-05	0.000783	5095	5552	5421	4580	4752	4718	9061	ATPSK1, PAPSS, SK1
PAPSS2	3'-phosphoadenosine 5'-phosphosulfate synthase 2	1.13988	0.188884	0.004878	0.04303	1639	2102	1914	2020	2314	2172	9060	ATPSK2, BCYM4, SK2
PAQR4	progestin and adipoQ receptor family member IV	-1.20874	-0.273509	0.00029	0.004199	1192	1229	1257	1066	970	969	124222	-
PAQR5	progestin and adipoQ receptor family member V	-1.24929	-0.321104	0.000152	0.002416	974	1315	1170	820	875	1007	54852	MPRG
PAQR8	progestin and adipoQ receptor family member VIII	-1.20393	-0.267755	0.002226	0.022805	959	1331	1392	978	1055	952	85315	C6ORF33, LMPB1, MPRB
PARD3B	par-3 family cell polarity regulator beta	1.48499	0.570457	7.84e-07	2.16e-05	183	188	173	287	318	298	117583	ALS2CR19, PAR3B, PAR3L, PAR3BETA
PARD6G	par-6 family cell polarity regulator gamma	-1.23671	-0.306509	0.000119	0.001943	831	1044	943	703	759	774	84552	PAR-6G, PAR6GAMMA
PARK7	parkinson protein 7	-1.1116	-0.152633	0.001052	0.012341	11139	11674	12008	10380	10744	10220	11315	DJ-1, DJ1, HEL-S-67P
PARP10	poly (ADP-ribose) polymerase family_ member 10	1.55812	0.639802	1.16e-14	8.28e-13	1238	1260	1328	2395	1878	1990	84875	ARTD10
PARP12	poly (ADP-ribose) polymerase family_ member 12	1.56829	0.649191	1.51e-35	2.54e-33	3030	3425	3269	5337	5072	5130	64761	ARTD12, MST109, MSTP109, ZC3H1, ZC3HDC1
PARP14	poly (ADP-ribose) polymerase family_ member 14	2.76132	1.46536	3.23e-172	5.03e-169	3165	3905	3414	9675	10130	10303	54625	ARTD8, BAL2, PARP-14, PART8
PARP6	poly (ADP-ribose) polymerase family_ member 6	1.15733	0.210801	0.001193	0.013662	1599	1794	1780	2135	1985	1931	56965	ARTD17, PARP-6-B1, PARP-6-C, PART17
PARP8	poly (ADP-ribose) polymerase family_ member 8	1.37247	0.456771	1.36e-06	3.6e-05	558	852	786	972	1156	1023	79668	ARTD16, PART16
PARP9	poly (ADP-ribose) polymerase family_ member 9	2.79853	1.48467	1.05e-132	1.07e-129	1324	1643	1406	4316	4266	4332	83666	ARTD9, BAL, BAL1, MGC:7868
PATL1	protein associated with topoisomerase II homolog 1 (yeast)	1.17274	0.229889	5.79e-06	0.000134	4895	6048	5863	6511	6685	6636	219988	PAT1B, HPAT1B
PATL2	protein associated with topoisomerase II homolog 2 (yeast)	1.36233	0.446071	0.000398	0.005477	7	11	14	36	37	33	197135	PAT1A, HPAT1A
PAX8-AS1	PAX8 antisense RNA 1	1.64755	0.720322	3.24e-08	1.1e-06	103	99	86	188	203	206	654433	-
PAX9	paired box 9	-1.30416	-0.383119	0.001099	0.012737	278	268	274	181	215	190	5083	STHAG3
PBX1	pre-B-cell leukemia homeobox 1	-1.21435	-0.280184	0.002138	0.022003	663	871	798	570	703	599	5087	-
PC	pyruvate carboxylase	-1.26759	-0.34209	3.44e-07	1.01e-05	3509	3469	3576	2969	2656	2610	5091	PCB
PCBD1	pterin-4 alpha-carbinolamine dehydratase/dimerization cofactor of hepatocyte nuclear factor 1 alpha	1.37145	0.455705	2.98e-07	8.86e-06	487	624	557	783	860	739	5092	DCOH, PCBD, PCD, PHS
PCBP2	poly(rC) binding protein 2	-1.08813	-0.121857	0.001965	0.020558	19709	22122	21743	19332	19340	19802	5094	HNRNPE2, HNRPE2, HNRNP-E2
PCBP3	poly(rC) binding protein 3	-1.23247	-0.301549	0.001337	0.014889	556	632	565	496	451	436	54039	ALPHA-CP3
PCDH18	protocadherin 18	-1.27866	-0.354633	0.003076	0.029539	222	273	323	199	203	191	54510	PCDH68L
PCDH7	protocadherin 7	1.23393	0.303258	1.13e-09	4.82e-08	3025	3338	3291	3976	4017	4037	5099	BH-PCDH, BHPCDH, PPP1R120
PCDHB16	protocadherin beta 16	-1.35766	-0.441121	0.001503	0.016397	137	104	121	74	74	69	57717	ME1, PCDH-BETA16, PCDH3X, PCDHB8A
PCDHGC3	protocadherin gamma subfamily C_ 3	-1.16941	-0.225775	4.43e-05	0.000816	5359	5758	5605	5011	4557	4682	5098	PC43, PCDH-GAMMA-C3, PCDH2
PCGF5	polycomb group ring finger 5	1.22871	0.297142	0.000195	0.003007	1268	1522	1310	1473	1906	1775	84333	RNF159
PCK2	phosphoenolpyruvate carboxykinase 2 (mitochondrial)	1.34013	0.422378	1.84e-10	8.49e-09	1793	1975	1806	2713	2446	2469	5106	PEPCK, PEPCK-M, PEPCK2
PCMTD2	protein-L-isoaspartate (D-aspartate) O-methyltransferase domain containing 2	-1.29874	-0.377114	3.86e-07	1.13e-05	1442	1908	1735	1211	1380	1243	55251	C20ORF36
PCSK9	proprotein convertase subtilisin/kexin type 9	1.12067	0.164361	0.005302	0.046199	7626	8106	7920	9665	8485	8580	255738	FH3, HCHOLA3, LDLCQ1, NARC-1, NARC1, PC9
PCYOX1L	prenylcysteine oxidase 1 like	-1.19051	-0.251578	0.002545	0.025344	718	883	779	669	633	663	78991	-
PDCD1LG2	programmed cell death 1 ligand 2	1.53273	0.616106	2.28e-22	2.68e-20	1109	1267	1264	1834	1963	1931	80380	B7DC, BTDC, CD273, PD-L2, PDCD1L2, PDL2, BA574F11.2
PDCD4	programmed cell death 4 (neoplastic transformation inhibitor)	-1.23941	-0.309655	1.32e-07	4.15e-06	3035	3822	3746	2750	2828	2894	27250	H731
PDE1C	phosphodiesterase 1C_ calmodulin-dependent 70kDa	1.44537	0.531443	0.000166	0.002618	40	63	45	79	113	110	5137	HCAM3, CAM-PDE 1C, HCAM-3
PDE2A	phosphodiesterase 2A_ cGMP-stimulated	1.50856	0.593172	2.8e-08	9.74e-07	249	271	280	484	401	433	5138	CGS-PDE, PDE2A1, PED2A4, CGSPDE
PDE4D	phosphodiesterase 4D_ cAMP-specific	-1.20915	-0.273996	0.002355	0.023851	695	770	679	531	563	643	5144	ACRDYS2, DPDE3, HSPDE4D, PDE43, PDE4DN2, STRK1
PDGFA	platelet-derived growth factor alpha polypeptide	-1.27061	-0.345521	1.17e-08	4.28e-07	2482	2644	2716	2120	2022	1973	5154	PDGF-A, PDGF1
PDGFC	platelet derived growth factor C	-1.15966	-0.213703	6.78e-05	0.001187	4836	5560	5205	4158	4475	4782	56034	FALLOTEIN, SCDGF
PDIA4	protein disulfide isomerase family A_ member 4	-1.13833	-0.18692	4.18e-05	0.00078	23781	25968	25691	22795	22076	21345	9601	ERP70, ERP72, ERP-72
PDK2	pyruvate dehydrogenase kinase_ isozyme 2	-1.22746	-0.295677	0.001905	0.020047	559	665	757	555	509	501	5164	PDHK2, PDKII
PDLIM1	PDZ and LIM domain 1	-1.14134	-0.190728	4.12e-05	0.000772	11038	12907	13211	10817	10723	10934	9124	CLIM1, CLP-36, CLP36, HEL-S-112, HCLIM1
PDP1	pyruvate dehyrogenase phosphatase catalytic subunit 1	1.21156	0.27687	7.84e-06	0.000177	2736	3337	3204	3405	3937	4034	54704	PDH, PDP, PDPC, PPM2C
PDZD2	PDZ domain containing 2	1.63908	0.712884	8.42e-11	4.13e-09	223	363	289	509	518	575	23037	AIPC, PAPIN, PDZK3, PIN1
PEA15	phosphoprotein enriched in astrocytes 15	1.25791	0.331023	2.08e-16	1.76e-14	12422	13723	13442	16463	16678	17048	8682	HMAT1, HUMMAT1H, MAT1, MAT1H, PEA-15, PED
PELI1	pellino E3 ubiquitin protein ligase 1	1.17299	0.230191	0.00077	0.009534	1409	1746	1733	1772	2040	1990	57162	-
PERP	PERP_ TP53 apoptosis effector	-1.14364	-0.193629	0.000322	0.004593	13548	16553	15199	11940	13692	13846	64065	KCP1, KRTCAP1, PIGPC1, THW, DJ496H19.1
PEX2	peroxisomal biogenesis factor 2	-1.16328	-0.218201	0.000815	0.010019	1679	1892	1805	1424	1637	1533	5828	PAF1, PBD5A, PBD5B, PMP3, PMP35, PXMP3, RNF72, ZWS3
PEX6	peroxisomal biogenesis factor 6	-1.17634	-0.234302	0.00564	0.048624	920	986	967	891	741	773	5190	PAF-2, PAF2, PBD4A, PDB4B, PXAAA1
PFKFB4	6-phosphofructo-2-kinase/fructose-2_6-biphosphatase 4	1.14638	0.197082	0.003448	0.032388	1937	1951	2187	2439	2222	2389	5210	-
PGAP2	post-GPI attachment to proteins 2	-1.20323	-0.26691	0.001716	0.018364	814	1013	954	828	725	711	27315	CWH43-N, FRAG1, HPMRS3, MRT17, MRT21
PGM1	phosphoglucomutase 1	-1.12689	-0.172348	8.56e-05	0.001452	7328	8084	8006	6889	6893	6995	5236	CDG1T, GSD14
PGM3	phosphoglucomutase 3	1.12663	0.172014	0.000138	0.002211	6072	6943	6741	7143	7563	7680	5238	AGM1, IMD23, PAGM, PGM 3
PHACTR1	phosphatase and actin regulator 1	1.66621	0.736566	1.56e-07	4.84e-06	68	47	49	114	138	169	221692	RPEL, RPEL1, DJ257A7.2
PHACTR2	phosphatase and actin regulator 2	1.18144	0.240542	0.000169	0.002653	3118	3799	3652	3712	4405	4514	9749	C6ORF56
PHF11	PHD finger protein 11	1.40456	0.490118	1.74e-10	8.04e-09	762	820	778	1105	1223	1099	51131	APY, BCAP, IGEL, IGER, IGHER, NY-REN-34, NYREN34
PHF13	PHD finger protein 13	-1.14267	-0.192413	0.001382	0.015284	1811	2051	2005	1724	1678	1710	148479	PHF5, SPOC1
PHF20	PHD finger protein 20	-1.10125	-0.139136	0.003848	0.0355	4384	5117	4870	4303	4339	4395	51230	C20ORF104, GLEA2, HCA58, NZF, TDRD20A, TZP
PHGDH	phosphoglycerate dehydrogenase	1.62395	0.699509	1.61e-23	2.01e-21	1756	1776	1887	3319	2940	2876	26227	3-PGDH, 3PGDH, HEL-S-113, NLS, NLS1, PDG, PGAD, PGD, PGDH, PHGDHD, SERA
PHKA2	phosphorylase kinase_ alpha 2 (liver)	-1.18257	-0.24193	0.000427	0.005818	1334	1407	1413	1187	1132	1166	5256	GSD9A, PHK, PYK, PYKL, XLG, XLG2
PHKB	phosphorylase kinase_ beta	-1.14309	-0.192938	9.06e-05	0.001525	4672	5564	5250	4363	4631	4519	5257	-
PHLDA2	pleckstrin homology-like domain_ family A_ member 2	1.37191	0.456186	4.63e-14	3.15e-12	2216	2335	2368	3393	3162	3120	7262	BRW1C, BWR1C, HLDA2, IPL, TSSC3
PI4K2A	phosphatidylinositol 4-kinase type 2 alpha	1.11165	0.152708	0.001421	0.015617	5497	5882	6122	6496	6626	6456	55361	PI4KII, PIK42A
PIAS3	protein inhibitor of activated STAT_ 3	-1.12559	-0.170684	0.001134	0.013086	4983	5563	5150	4783	4544	4595	10401	ZMIZ5
PID1	phosphotyrosine interaction domain containing 1	-1.27019	-0.345046	1.95e-11	1.06e-09	5545	6817	6671	4875	4936	5058	55022	HMFN2073, NYGGF4, P-CLI1, PCLI1
PIGM	phosphatidylinositol glycan anchor biosynthesis_ class M	-1.25321	-0.325631	5.18e-05	0.000934	970	1216	1018	797	888	820	93183	GPI-MT-I
PIGQ	phosphatidylinositol glycan anchor biosynthesis_ class Q	1.18561	0.245635	0.000214	0.003263	1624	1915	1814	2289	2075	2058	9091	GPI1, C407A10.1
PIGT	phosphatidylinositol glycan anchor biosynthesis_ class T	-1.14957	-0.201091	0.00019	0.002934	9825	10796	10876	9681	8587	9042	51604	CGI-06, MCAHS3, NDAP, PNH2
PIK3C2A	phosphatidylinositol-4-phosphate 3-kinase_ catalytic subunit type 2 alpha	1.13765	0.186061	0.001324	0.014821	4756	5804	5418	5543	6566	6210	5286	CPK, PI3-K-C2(ALPHA), PI3-K-C2A
PIK3C2G	phosphatidylinositol-4-phosphate 3-kinase_ catalytic subunit type 2 gamma	-1.56163	-0.643052	5.67e-08	1.88e-06	297	355	338	156	223	178	5288	PI3K-C2-GAMMA, PI3K-C2GAMMA
PIK3R2	phosphoinositide-3-kinase_ regulatory subunit 2 (beta)	-1.14682	-0.197634	0.000219	0.003315	5532	5898	5957	5266	5005	4855	5296	MPPH, MPPH1, P85B, P85, P85-BETA
PIK3R3	phosphoinositide-3-kinase_ regulatory subunit 3 (gamma)	1.39192	0.477079	6.1e-13	3.76e-11	1201	1243	1316	1693	1836	1834	8503	P55, P55-GAMMA, P55PIK
PIM1	Pim-1 proto-oncogene_ serine/threonine kinase	-1.37825	-0.462836	5.61e-06	0.000131	447	439	482	324	301	315	5292	PIM
PINLYP	phospholipase A2 inhibitor and LY6/PLAUR domain containing	1.36341	0.44722	0.001543	0.016754	35	60	85	131	85	123	390940	-
PIP4K2A	phosphatidylinositol-5-phosphate 4-kinase_ type II_ alpha	1.16057	0.214829	0.000756	0.009397	1706	2047	1983	2081	2403	2242	5305	PI5P4KA, PIP5K2A, PIP5KII-ALPHA, PIP5KIIA, PIPK
PITPNM2	phosphatidylinositol transfer protein_ membrane-associated 2	-1.15185	-0.203958	0.005216	0.045598	1310	1337	1363	1215	1129	1112	57605	NIR-3, NIR3, RDGB2, RDGBA2
PKN1	protein kinase N1	1.16287	0.21769	3.43e-05	0.000656	6841	7345	7212	8804	8085	8209	5585	DBK, PAK-1, PAK1, PKN, PKN-ALPHA, PRK1, PRKCL1
PKP3	plakophilin 3	-1.14899	-0.200368	0.001558	0.01689	3737	4086	3985	3718	3211	3292	11187	-
PLA2G16	phospholipase A2_ group XVI	1.32786	0.409104	0.000861	0.010485	147	162	141	224	212	224	11145	ADPLA, H-REV107-1, HRASLS3, HREV107, HREV107-1, HREV107-3, HRSL3
PLA2G2A	phospholipase A2_ group IIA (platelets_ synovial fluid)	-1.5295	-0.613063	1.42e-05	0.000302	77	84	83	31	31	39	5320	MOM1, PLA2, PLA2B, PLA2L, PLA2S, PLAS1, SPLA2
PLA2G4C	phospholipase A2_ group IVC (cytosolic_ calcium-independent)	1.18306	0.242527	0.002112	0.021791	656	740	730	859	823	879	8605	CPLA2-GAMMA
PLA2G4E	phospholipase A2_ group IVE	1.29995	0.378454	0.005528	0.04781	14	38	31	60	61	48	123745	-
PLA2R1	phospholipase A2 receptor 1_ 180kDa	-1.59443	-0.673044	2.28e-37	4.15e-35	7341	9044	8723	4852	5386	5254	22925	CLEC13C, PLA2-R, PLA2G1R, PLA2IR, PLA2R
PLAT	plasminogen activator_ tissue	-1.25552	-0.328281	6.29e-14	4.2e-12	14517	15688	15943	12380	12171	12102	5327	T-PA, TPA
PLAUR	plasminogen activator_ urokinase receptor	1.13228	0.179235	0.005217	0.045598	5024	4989	5099	6261	5523	5521	5329	CD87, U-PAR, UPAR, URKR
PLCB4	phospholipase C_ beta 4	1.51148	0.595961	2.18e-13	1.38e-11	774	807	735	1095	1290	1282	5332	ARCND2, PI-PLC
PLCXD2	phosphatidylinositol-specific phospholipase C_ X domain containing 2	1.35196	0.435054	0.000801	0.009869	113	127	147	220	209	168	257068	-
PLD2	phospholipase D2	-1.21788	-0.284373	6.85e-06	0.000157	2356	2423	2380	2013	1943	1881	5338	-
PLEK2	pleckstrin 2	-1.16887	-0.225112	1.14e-05	0.000249	6969	7106	7595	6091	6329	6091	26499	-
PLEKHB2	pleckstrin homology domain containing_ family B (evectins) member 2	1.18224	0.241519	2.42e-07	7.3e-06	10135	11027	10576	11831	12894	13126	55041	EVT2
PLEKHF1	pleckstrin homology domain containing_ family F (with FYVE domain) member 1	1.40714	0.492766	1.15e-06	3.1e-05	276	319	318	476	428	464	79156	APPD, LAPF, PHAFIN1, ZFYVE15
PLEKHG2	pleckstrin homology domain containing_ family G (with RhoGef domain) member 2	-1.16949	-0.225879	0.000828	0.010152	2336	2481	2573	2273	2002	1996	64857	ARHGEF42, CLG
PLEKHG3	pleckstrin homology domain containing_ family G (with RhoGef domain) member 3	-1.14774	-0.198794	0.001979	0.020665	2952	3082	3128	2855	2517	2572	26030	ARHGEF43, KIAA0599
PLEKHM1	pleckstrin homology domain containing_ family M (with RUN domain) member 1	1.2047	0.268671	0.000274	0.004002	1469	1427	1569	1959	1754	1768	9842	AP162, B2, OPTB6
PLK2	polo-like kinase 2	1.20508	0.269134	4.27e-06	0.000102	3034	3074	2934	3572	3676	3800	10769	SNK, HPLK2, HSNK
PLK3	polo-like kinase 3	1.13923	0.188059	0.005326	0.046395	1539	1725	1654	1970	1946	1747	1263	CNK, FNK, PLK-3, PRK
PLOD2	procollagen-lysine_ 2-oxoglutarate 5-dioxygenase 2	1.3305	0.41197	3.26e-15	2.49e-13	17117	19966	18935	22637	26364	26528	5352	BRKS2, LH2, TLH
PLP2	proteolipid protein 2 (colonic epithelium-enriched)	-1.08811	-0.121828	0.003783	0.034966	15914	17782	17193	15776	15331	15691	5355	A4, A4LSB
PLSCR1	phospholipid scramblase 1	1.81953	0.863564	2.17e-59	7.2e-57	2371	2779	2497	4625	4801	4844	5359	MMTRA1B
PLXNA1	plexin A1	-1.11475	-0.156726	0.004601	0.040993	27337	29715	28923	27749	24935	24286	5361	NOV, NOVP, PLEXIN-A1, PLXN1
PLXNA3	plexin A3	-1.21396	-0.279721	0.000218	0.003313	1066	1188	1244	991	957	892	55558	6.3, HSSEXGENE, PLXN3, PLXN4, XAP-6
PLXNB1	plexin B1	-1.29548	-0.373484	5.24e-11	2.66e-09	6891	7324	7476	5924	5306	5369	5364	PLEXIN-B1, PLXN5, SEP
PMAIP1	phorbol-12-myristate-13-acetate-induced protein 1	1.58337	0.663001	1.17e-17	1.08e-15	1480	1768	1474	2251	2670	2896	5366	APR, NOXA
PML	promyelocytic leukemia	1.492	0.577243	8.17e-19	7.99e-17	6828	6548	6605	11061	9750	9877	5371	MYL, PP8675, RNF71, TRIM19
PMM1	phosphomannomutase 1	-1.16796	-0.223994	0.005349	0.046551	1693	1633	1699	1567	1409	1280	5372	SEC53
PMVK	phosphomevalonate kinase	-1.16978	-0.226233	0.000746	0.00928	1751	1985	1886	1676	1605	1487	10654	HUMPMKI, PMK, PMKA, PMKASE
PNN	pinin_ desmosome associated protein	1.11962	0.163011	0.00037	0.005131	6560	7153	7330	7940	7813	7946	5411	DRS, DRSP, SDK3, MEMA
PNP	purine nucleoside phosphorylase	1.149	0.20038	7.02e-05	0.001223	8674	8827	8636	10154	10050	10109	4860	NP, PRO1837, PUNP
PNPLA3	patatin-like phospholipase domain containing 3	1.17708	0.235218	0.004788	0.042403	640	777	675	840	878	792	80339	ADPN, C22ORF20, IPLA(2)EPSILON
PNPT1	polyribonucleotide nucleotidyltransferase 1	1.24398	0.314966	4.39e-08	1.47e-06	2688	3043	2816	3307	3746	3721	87178	COXPD13, DFNB70, OLD35, PNPASE, OLD-35
PODXL	podocalyxin-like	1.50381	0.588626	4.75e-07	1.36e-05	207	182	191	353	318	313	5420	GP200, PC, PCLP, PCLP-1
POFUT1	protein O-fucosyltransferase 1	-1.12798	-0.173744	8.58e-05	0.001453	10351	11672	11204	9979	9739	9718	23509	DDD2, FUT12, O-FUT, O-FUC-T, O-FUCT-1, OFUCT1
POLR1E	polymerase (RNA) I polypeptide E_ 53kDa	-1.13404	-0.18147	0.001357	0.015062	2594	3077	2823	2513	2498	2451	64425	PAF53, PRAF1
POLR2G	polymerase (RNA) II (DNA directed) polypeptide G	-1.15861	-0.212401	0.000109	0.001804	3190	3358	3393	2900	2835	2823	5436	RPB19, RPB7, HRPB19, HSRPB7
POLR2L	polymerase (RNA) II (DNA directed) polypeptide L_ 7.6kDa	-1.1614	-0.215871	0.001027	0.012079	8264	7936	8167	7567	6733	6591	5441	RBP10, RPABC5, RPB10, RPB10BETA, RPB7.6, HRPB7.6
POP5	POP5 homolog_ ribonuclease P/MRP subunit	-1.15482	-0.207674	0.003983	0.036534	1271	1290	1306	1131	1063	1132	51367	HSPC004, RPP2, RPP20, HPOP5
POPDC3	popeye domain containing 3	1.16046	0.214699	0.003149	0.030079	1058	1298	1121	1270	1416	1404	64208	POP3, BA355M14.1
POSTN	periostin_ osteoblast specific factor	1.42136	0.507275	4.69e-23	5.69e-21	3868	4259	4382	5627	6180	6251	10631	OSF-2, OSF2, PDLPOSTN, PN
POU2F2	POU class 2 homeobox 2	1.22525	0.293074	0.000147	0.002346	961	1055	1141	1404	1318	1223	5452	OCT2, OTF2, OCT-2
PPA2	pyrophosphatase (inorganic) 2	-1.15749	-0.211004	0.001539	0.01673	2667	3258	2883	2254	2733	2570	27068	HSPC124, SID6-306
PPAP2B	phosphatidic acid phosphatase type 2B	1.21671	0.282989	0.000117	0.001919	1554	2180	2090	2311	2481	2394	8613	DRI42, LPP3, PAP2B, VCIP
PPAPDC1A	phosphatidic acid phosphatase type 2 domain containing 1A	1.35033	0.433317	0.002097	0.021707	61	41	32	74	87	101	196051	DPPL2, PPAPDC1
PPDPF	pancreatic progenitor cell differentiation and proliferation factor	-1.14361	-0.19359	0.00245	0.024628	4089	4719	5018	4319	3888	3798	79144	C20ORF149, DJ697K14.9, EXDPF
PPFIA4	protein tyrosine phosphatase_ receptor type_ f polypeptide (PTPRF)_ interacting protein (liprin)_ alpha 4	1.32585	0.406918	0.001118	0.012922	145	169	171	267	247	199	8497	-
PPID	peptidylprolyl isomerase D	1.12399	0.168633	0.001519	0.016561	2419	2729	2631	2839	2976	2992	5481	CYP-40, CYPD
PPIF	peptidylprolyl isomerase F	1.30402	0.38297	3.01e-15	2.31e-13	6864	7267	6940	9354	9157	9303	10105	CYP3, CYP-M, CYP-D, CYPD
PPIG	peptidylprolyl isomerase G (cyclophilin G)	1.19454	0.256454	6.13e-06	0.000142	2787	3484	3301	3908	3790	3831	9360	CARS-CYP, CYP, SCAF10, SRCYP
PPL	periplakin	-1.39579	-0.481084	1.68e-06	4.36e-05	661	922	936	637	501	560	5493	-
PPM1K	protein phosphatase_ Mg2+/Mn2+ dependent_ 1K	1.25698	0.329958	1.34e-05	0.000288	785	838	783	1018	1051	1026	152926	BDP, MSUDMV, PP2CKAPPA, PP2CM, PTMP, UG0882E07
PPP1R11	protein phosphatase 1_ regulatory (inhibitor) subunit 11	-1.14648	-0.197206	0.00026	0.003832	3428	4023	3858	3374	3206	3246	6992	HCG-V, HCGV, IPP3, TCTE5, TCTEX5
PPP1R12A	protein phosphatase 1_ regulatory subunit 12A	1.1228	0.167098	0.003433	0.03228	4648	5905	5493	5588	6287	6251	4659	M130, MBS, MYPT1
PPP1R14B	protein phosphatase 1_ regulatory (inhibitor) subunit 14B	-1.11309	-0.154571	0.00435	0.039238	5554	5751	5506	5150	4965	4987	26472	PHI-1, PLCB3N, PNG, SOM172
PPP1R14C	protein phosphatase 1_ regulatory (inhibitor) subunit 14C	-1.35911	-0.442665	2.48e-09	9.98e-08	1554	1667	1567	1031	1262	1159	81706	CPI17-LIKE, KEPI, NY-BR-81
PPP1R15A	protein phosphatase 1_ regulatory subunit 15A	1.84032	0.87996	9.77e-58	3.09e-55	4100	4465	4537	8712	7813	8257	23645	GADD34
PPP2R2C	protein phosphatase 2_ regulatory subunit B_ gamma	1.61947	0.695518	7.9e-07	2.17e-05	33	46	65	114	129	113	5522	B55-GAMMA, IMYPNO, IMYPNO1, PR52, PR55G
PPP2R4	protein phosphatase 2A activator_ regulatory subunit 4	-1.11008	-0.150658	0.002681	0.026445	8591	9562	9389	8663	8075	8041	5524	PP2A, PR53, PTPA
PPP2R5B	protein phosphatase 2_ regulatory subunit B'_ beta	1.1751	0.232779	0.000552	0.007188	1420	1659	1698	1999	1838	1841	5526	B56B, PR61B
PPP3CC	protein phosphatase 3_ catalytic subunit_ gamma isozyme	1.36587	0.449815	9.52e-11	4.62e-09	942	1183	1111	1455	1542	1524	5533	CALNA3, CNA3, PP2BGAMMA
PPT1	palmitoyl-protein thioesterase 1	-1.10692	-0.146553	0.000699	0.008772	8281	9234	8981	7705	8155	8088	5538	CLN1, INCL, PPT
PQLC2	PQ loop repeat containing 2	1.29254	0.370212	2.03e-07	6.18e-06	1103	1160	1168	1594	1441	1498	54896	-
PRCP	prolylcarboxypeptidase (angiotensinase C)	-1.115	-0.157041	0.00122	0.013895	4768	5563	5498	4536	4823	4817	5547	HUMPCP, PCP
PRDM1	PR domain containing 1_ with ZNF domain	1.31974	0.400253	2.33e-08	8.27e-07	1150	1449	1404	1648	1807	1944	639	BLIMP1, PRDI-BF1
PRKACA	protein kinase_ cAMP-dependent_ catalytic_ alpha	-1.11368	-0.15533	0.003164	0.030193	4491	5146	4816	4469	4188	4296	5566	PKACA, PPNAD4
PRKCA	protein kinase C_ alpha	-1.15852	-0.212279	2.12e-05	0.000432	5317	5883	5516	4550	4926	4933	5578	AAG6, PKC-ALPHA, PKCA, PRKACA
PRKCDBP	protein kinase C_ delta binding protein	1.11635	0.15879	0.002933	0.02844	3637	3892	4124	4452	4339	4309	112464	CAVIN3, HSRBC, SRBC, CAVIN-3
PRKCZ	protein kinase C_ zeta	-1.25925	-0.332568	0.003463	0.032497	332	524	396	316	331	288	5590	PKC-ZETA, PKC2
PRKDC	protein kinase_ DNA-activated_ catalytic polypeptide	-1.10951	-0.149929	0.000392	0.005397	41475	48059	44959	38258	41323	41656	5591	DNA-PKCS, DNAPK, DNPK1, HYRC, HYRC1, IMD26, XRCC7, P350
PROCR	protein C receptor_ endothelial	-1.17112	-0.227895	1.56e-06	4.07e-05	5027	5517	5462	4546	4587	4509	10544	CCCA, CCD41, EPCR
PROSER1	proline and serine rich 1	1.14695	0.197798	0.000544	0.007115	2918	3059	2942	3262	3621	3455	80209	C13ORF23
PRR5L	proline rich 5 like	1.23413	0.303489	2.91e-05	0.000565	1399	1420	1296	1790	1672	1723	79899	PROTOR2
PRRG4	proline rich Gla (G-carboxyglutamic acid) 4 (transmembrane)	1.64999	0.722458	1.4e-07	4.37e-06	60	111	79	154	187	222	79056	PRGP4, TMG4
PRSS12	protease_ serine_ 12 (neurotrypsin_ motopsin)	-1.24649	-0.317874	3.55e-08	1.2e-06	2172	2410	2381	1852	1863	1830	8492	BSSP-3, BSSP3, MRT1
PRSS23	protease_ serine_ 23	1.1407	0.189919	5.1e-05	0.000925	8659	9258	8722	9987	10210	10430	11098	SIG13, SPUVE, ZSIG13
PRUNE	prune exopolyphosphatase	-1.18217	-0.241434	0.000552	0.007188	1179	1282	1215	1002	1038	1044	58497	DRES-17, DRES17, HTCD37
PRUNE2	prune homolog 2 (Drosophila)	1.36985	0.454014	1.08e-07	3.45e-06	504	570	515	716	791	756	158471	BMCC1, BNIPXL, C9ORF65, KIAA0367
PSAT1	phosphoserine aminotransferase 1	1.56505	0.646209	7.27e-35	1.2e-32	2872	3253	3208	4641	5174	5078	29968	EPIP, NLS2, PSA, PSAT, PSATD
PSD3	pleckstrin and Sec7 domain containing 3	-1.22529	-0.293129	1.16e-06	3.12e-05	2718	3486	3153	2425	2566	2573	23362	EFA6D, EFA6R, HCA67
PSEN2	presenilin 2	1.18761	0.248066	0.001061	0.012401	829	1053	1051	1180	1200	1155	5664	AD3L, AD4, CMD1V, PS2, STM2
PSG4	pregnancy specific beta-1-glycoprotein 4	1.53933	0.622299	9.43e-06	0.00021	17	49	49	103	86	116	5672	PSG9
PSG5	pregnancy specific beta-1-glycoprotein 5	1.41328	0.499049	5.25e-05	0.000945	8	9	6	36	32	34	5673	FL-NCA-3, PSG
PSMA3	proteasome subunit alpha 3	1.12882	0.17481	0.000532	0.006981	4560	5478	5293	5498	5994	5914	5684	HC8, PSC3
PSMA5	proteasome subunit alpha 5	1.13081	0.177358	0.000271	0.003966	7175	7760	8042	8190	8844	9139	5686	PSC5, ZETA
PSMB10	proteasome subunit beta 10	1.50303	0.587877	3.77e-16	3.12e-14	1055	1197	1091	1849	1693	1651	5699	LMP10, MECL1, BETA2I
PSMB8	proteasome subunit beta 8	1.67684	0.745749	6.62e-34	1.06e-31	2777	2891	2883	5281	4718	4782	5696	ALDD, D6S216, D6S216E, JMP, LMP7, NKJO, PSMB5I, RING10
PSMB9	proteasome subunit beta 9	1.93014	0.948705	5.7e-46	1.5e-43	1172	1180	1152	2384	2406	2290	5698	LMP2, PSMB6I, RING12, BETA1I
PSMD14	proteasome 26S subunit_ non-ATPase 14	1.11347	0.155068	0.000885	0.010717	8097	9225	8749	9157	10155	9892	10213	PAD1, POH1, RPN11
PSMD5-AS1	PSMD5 antisense RNA 1 (head to head)	-1.38723	-0.47221	8.22e-06	0.000185	368	398	428	282	274	251	253039	-
PSME1	proteasome activator subunit 1	1.31033	0.389932	1.74e-13	1.11e-11	5924	6892	6675	9097	8379	8360	5720	IFI5111, PA28A, PA28ALPHA, REGALPHA
PSME2	proteasome activator subunit 2	1.4243	0.510257	2.46e-21	2.71e-19	3695	4334	4138	6129	5652	5815	5721	PA28B, PA28BETA, REGBETA
PSRC1	proline/serine-rich coiled-coil 1	-1.18804	-0.248581	0.000285	0.004144	1711	1814	1826	1574	1392	1500	84722	DDA3, FP3214
PTGER2	prostaglandin E receptor 2 (subtype EP2)_ 53kDa	-1.73756	-0.797059	2.32e-12	1.35e-10	302	342	355	167	167	166	5732	EP2
PTGES	prostaglandin E synthase	-1.31297	-0.39283	1.67e-07	5.18e-06	1123	1225	1275	951	888	865	9536	MGST-IV, MGST1-L1, MGST1L1, MPGES, PGES, PIG12, PP102, PP1294, TP53I12, MPGES-1
PTGFR	prostaglandin F receptor (FP)	-1.30659	-0.385808	5.32e-08	1.77e-06	3234	3892	3833	2334	2979	2932	5737	FP
PTGFRN	prostaglandin F2 receptor inhibitor	-1.18493	-0.244801	2.07e-09	8.42e-08	15239	17678	16773	13753	14079	14037	5738	CD315, CD9P-1, EWI-F, FPRP, SMAP-6
PTGIR	prostaglandin I2 (prostacyclin) receptor (IP)	1.38119	0.465909	0.000168	0.002646	180	174	176	316	279	228	5739	IP, PRIPR
PTHLH	parathyroid hormone-like hormone	-1.11841	-0.161452	0.003606	0.033637	2365	2750	2678	2251	2313	2386	5744	BDE2, HHM, PLP, PTHR, PTHRP
PTK2	protein tyrosine kinase 2	-1.10121	-0.139092	0.004142	0.037665	7863	9725	9197	7881	8127	8264	5747	FADK, FAK, FAK1, FRNK, PPP1R71, P125FAK, PP125FAK
PTK2B	protein tyrosine kinase 2 beta	-1.31987	-0.400393	6.2e-12	3.48e-10	6877	7712	8012	6064	5497	5367	2185	CADTK, CAKB, FADK2, FAK2, PKB, PTK, PYK2, RAFTK
PTK7	protein tyrosine kinase 7 (inactive)	-1.2455	-0.316726	2.4e-08	8.51e-07	10603	11109	11012	9348	8346	8413	5754	CCK-4, CCK4
PTMS	parathymosin	-1.15176	-0.203836	0.000333	0.004707	14621	16035	17799	14704	13672	13498	5763	PARAT
PTPN12	protein tyrosine phosphatase_ non-receptor type 12	1.10335	0.141886	0.004915	0.043267	11005	12562	11750	11960	13711	13552	5782	PTP-PEST, PTPG1
PTPN13	protein tyrosine phosphatase_ non-receptor type 13 (APO-1/CD95 (Fas)-associated phosphatase)	-1.26081	-0.334355	1.05e-12	6.35e-11	6894	7966	7430	5613	6044	5948	5783	FAP-1, PNP1, PTP-BAS, PTP-BL, PTP1E, PTPL1, PTPLE, HPTP1E
PTPN14	protein tyrosine phosphatase_ non-receptor type 14	-1.11308	-0.154561	0.002378	0.024029	12620	14460	14278	11248	13028	12845	5784	PEZ, PTP36
PTPN21	protein tyrosine phosphatase_ non-receptor type 21	1.12586	0.171028	0.002534	0.02529	1898	2217	2165	2331	2380	2410	11099	PTPD1, PTPRL10
PTPN22	protein tyrosine phosphatase_ non-receptor type 22 (lymphoid)	-1.46982	-0.555636	7.03e-08	2.3e-06	407	489	446	265	310	276	26191	LYP, LYP1, LYP2, PEP, PTPN8
PTPN6	protein tyrosine phosphatase_ non-receptor type 6	-1.32779	-0.409028	2.39e-06	6.04e-05	699	853	910	611	578	605	5777	HCP, HCPH, HPTP1C, PTP-1C, SH-PTP1, SHP-1, SHP-1L, SHP1
PTPN9	protein tyrosine phosphatase_ non-receptor type 9	-1.11033	-0.150992	0.002203	0.022616	4634	4958	4859	4269	4293	4456	5780	MEG2, PTPMEG2
PTPRK	protein tyrosine phosphatase_ receptor type_ K	1.13229	0.179246	4.71e-05	0.00086	14755	16417	15811	16810	18103	18633	5796	R-PTP-KAPPA
PTPRR	protein tyrosine phosphatase_ receptor type_ R	1.83408	0.875053	2.68e-11	1.41e-09	2	7	9	46	68	70	5801	EC-PTP, PCPTP1, PTP-SL, PTPBR7, PTPRQ
PTPRS	protein tyrosine phosphatase_ receptor type_ S	-1.20853	-0.27325	0.001024	0.012077	700	769	792	632	611	595	5802	PTPSIGMA
PTPRU	protein tyrosine phosphatase_ receptor type_ U	-1.37517	-0.459613	4.96e-13	3.07e-11	4146	4548	4750	3462	3197	2960	10076	FMI, PCP-2, PTP, PTP-J, PTP-PI, PTP-RO, PTPPSI, PTPRO, PTPU2, R-PTP-PSI, R-PTP-U, HPTP-J
PTPRZ1	protein tyrosine phosphatase_ receptor-type_ Z polypeptide 1	-1.5333	-0.616644	1.84e-15	1.45e-13	1022	1296	1231	729	775	725	5803	HPTPZ, HPTPZETA, PTP-ZETA, PTP18, PTPRZ, PTPZ, R-PTP-ZETA-2, RPTPB, RPTPBETA, PHOSPHACAN
PTX3	pentraxin 3_ long	1.55731	0.639056	4.46e-25	5.71e-23	1806	1917	1756	2827	2883	3063	5806	TNFAIP5, TSG-14
PVR	poliovirus receptor	1.12313	0.16752	0.000378	0.00524	7934	8432	8250	9430	9160	9250	5817	CD155, HVED, NECL5, NECL-5, PVS, TAGE4
PVRL1	poliovirus receptor-related 1 (herpesvirus entry mediator C)	-1.29224	-0.369879	1.52e-13	9.81e-12	17457	19290	19209	15153	14037	13835	5818	CD111, CLPED1, ED4, HIGR, HV1S, HVEC, OFC7, PRR, PRR1, PVRR, PVRR1, SK-12, NECTIN-1
PWWP2B	PWWP domain containing 2B	1.24997	0.321895	0.00073	0.009113	391	442	446	561	503	593	170394	PWWP2, BA432J24.1, PP8607
PYCARD	PYD and CARD domain containing	-1.2289	-0.297362	0.002306	0.023453	473	539	538	447	391	384	29108	ASC, CARD5, TMS, TMS-1, TMS1
PYGB	phosphorylase_ glycogen; brain	-1.14176	-0.191263	0.000147	0.00235	19672	20819	20582	18723	17241	17461	5834	GPBB
PYGL	phosphorylase_ glycogen_ liver	-1.21868	-0.28532	7.75e-10	3.35e-08	7460	8705	8252	6719	6702	6538	5836	GSD6
QARS	glutaminyl-tRNA synthetase	-1.13278	-0.179874	0.000239	0.003575	9627	10460	10906	9405	8902	9011	5859	GLNRS, MSCCA, PRO2195
QPRT	quinolinate phosphoribosyltransferase	1.35047	0.433466	0.00017	0.00267	9	3	5	26	28	33	23475	HEL-S-90N, QPRTASE
QRSL1	glutaminyl-tRNA synthase (glutamine-hydrolyzing)-like 1	1.14875	0.200059	0.004178	0.037945	1010	1165	1074	1202	1262	1315	55278	GATA
RAB11FIP2	RAB11 family interacting protein 2 (class I)	1.16561	0.221083	0.003725	0.034514	1269	1494	1367	1406	1708	1779	22841	RAB11-FIP2, NRIP11
RAB13	RAB13_ member RAS oncogene family	-1.20308	-0.266728	2.85e-06	7.08e-05	3888	4450	4599	3724	3428	3528	5872	GIG4
RAB38	RAB38_ member RAS oncogene family	-1.12576	-0.170897	0.001065	0.012414	4515	5431	5248	4379	4695	4382	23682	NY-MEL-1, RRGTPBP
RAB3D	RAB3D_ member RAS oncogene family	-1.15943	-0.213419	0.000216	0.003279	2317	2728	2594	2175	2255	2126	9545	D2-2, GOV, RAB16, RAD3D
RAB3GAP1	RAB3 GTPase activating protein subunit 1 (catalytic)	1.12438	0.169135	0.000364	0.005076	5997	7078	6567	7114	7403	7694	22930	P130, RAB3GAP, RAB3GAP130, WARBM1
RAB3IP	RAB3A interacting protein	1.20418	0.268046	0.000861	0.010483	598	690	680	764	828	827	117177	RABIN3, RABIN8
RABGGTB	Rab geranylgeranyltransferase_ beta subunit	1.18516	0.245086	4.23e-05	0.000787	2843	3155	2849	3290	3769	3555	5876	GGTB
RAC3	ras-related C3 botulinum toxin substrate 3 (rho family_ small GTP binding protein Rac3)	-1.31617	-0.39635	1.31e-06	3.47e-05	729	871	863	611	595	616	5881	-
RAD50	RAD50 homolog_ double strand break repair protein	1.10715	0.146854	0.002404	0.024249	5102	5779	5292	5866	6118	6032	10111	NBSLD, RAD502, HRAD50
RAET1G	retinoic acid early transcript 1G	-1.31805	-0.39841	0.002662	0.026288	217	166	185	122	113	145	353091	ULBP5
RALA	v-ral simian leukemia viral oncogene homolog A (ras related)	1.4957	0.580818	3.86e-22	4.52e-20	4150	5414	5041	6832	7670	7794	5898	RAL
RALBP1	ralA binding protein 1	-1.12376	-0.16834	0.000367	0.005108	5564	6404	6018	5121	5478	5392	10928	RIP1, RLIP1, RLIP76
RAN	RAN_ member RAS oncogene family	-1.0849	-0.117556	0.00316	0.030171	18097	19758	19474	17351	17678	17894	5901	ARA24, GSP1, TC4
RANBP2	RAN binding protein 2	1.1104	0.151083	0.004098	0.037349	8112	9471	8504	8954	10177	10035	5903	ADANE, ANE1, IIAE3, NUP358, TRP1, TRP2
RARG	retinoic acid receptor_ gamma	-1.17554	-0.233322	0.000599	0.007709	1985	2297	2395	2012	1785	1828	5916	NR1B3, RARC
RARRES3	retinoic acid receptor responder (tazarotene induced) 3	1.35518	0.438488	0.001851	0.019539	56	33	39	86	97	69	5920	HRASLS4, HRSL4, PLA1/2-3, RIG1, TIG3
RBBP6	retinoblastoma binding protein 6	1.15061	0.202403	4.59e-05	0.000841	3921	4305	4089	4683	4884	4715	5930	MY038, P2P-R, PACT, RBQ-1, SNAMA
RBBP8	retinoblastoma binding protein 8	-1.29752	-0.37576	8.02e-15	5.84e-13	8390	9446	8911	6438	7196	6878	5932	COM1, CTIP, JWDS, RIM, SAE2, SCKL2
RBBP9	retinoblastoma binding protein 9	-1.17623	-0.234168	0.000458	0.006152	1774	2061	1973	1466	1707	1728	10741	BOG, RBBP10
RBCK1	RanBP-type and C3HC4-type zinc finger containing 1	1.20326	0.266946	6.64e-05	0.001166	3947	4256	4101	5570	4770	4677	10616	C20ORF18, HOIL-1, HOIL1, PBMEI, PGBM1, RBCK2, RNF54, UBCE7IP3, XAP3, XAP4, ZRANB4
RBM41	RNA binding motif protein 41	1.18395	0.243606	0.002581	0.02564	927	1219	1026	1152	1385	1286	55285	-
RCAN3	RCAN family member 3	-1.25583	-0.328644	9.45e-06	0.00021	1254	1534	1368	988	1162	1106	11123	DSCR1L2, MCIP3, RCN3, HRCN3
RCHY1	ring finger and CHY zinc finger domain containing 1_ E3 ubiquitin protein ligase	1.25923	0.332545	6.65e-05	0.001167	606	649	680	767	897	842	25898	ARNIP, CHIMP, PIRH2, PRO1996, RNF199, ZCHY, ZNF363
RCN1	reticulocalbin 1_ EF-hand calcium binding domain	1.14255	0.192258	7.69e-05	0.001324	6005	6927	6604	6992	7709	7774	5954	HEL-S-84, PIG20, RCAL, RCN
REC8	REC8 meiotic recombination protein	1.54287	0.625618	6.54e-06	0.00015	99	65	70	190	145	158	9985	HR21SPB, REC8L1, REC8P
RELB	v-rel avian reticuloendotheliosis viral oncogene homolog B	1.15841	0.212144	0.001353	0.015039	1534	1629	1632	1950	1763	1910	5971	I-REL, IREL, REL-B
RELN	reelin	1.27329	0.348564	0.000847	0.010349	5	1	7	24	14	36	5649	ETL7, LIS2, PRO1598, RL
REPIN1	replication initiator 1	1.21344	0.279103	0.001949	0.020404	435	485	510	610	587	586	29803	AP4, RIP60, ZNF464, ZFP464
REPS2	RALBP1 associated Eps domain containing 2	-1.39594	-0.481237	7.75e-07	2.14e-05	460	586	577	344	388	371	9185	POB1
RERG	RAS-like_ estrogen-regulated_ growth inhibitor	-1.66856	-0.738601	1.17e-07	3.72e-06	71	90	82	19	34	15	85004	-
RFX2	regulatory factor X_ 2 (influences HLA class II expression)	-1.21368	-0.27939	0.002738	0.026881	526	612	596	489	478	425	5990	-
RGAG1	retrotransposon gag domain containing 1	1.44351	0.529582	2.18e-05	0.000442	8	5	19	68	39	39	57529	MAR9, MART9
RGP1	RGP1 homolog_ RAB6A GEF complex partner 1	-1.15168	-0.20374	0.002765	0.027118	1349	1579	1615	1341	1296	1276	9827	KIAA0258
RGS2	regulator of G-protein signaling 2	1.16406	0.219163	0.002853	0.027806	838	944	878	1011	1080	1052	5997	G0S8
RHEB	Ras homolog enriched in brain	1.14964	0.20118	0.000542	0.007092	2145	2463	2343	2539	2665	2861	6009	RHEB2
RHNO1	RAD9-HUS1-RAD1 interacting nuclear orphan 1	-1.18039	-0.239259	7.42e-05	0.001284	2103	2327	2221	1746	1933	1928	83695	C12ORF32, HKMT1188, RHINO
RHOB	ras homolog family member B	-1.11547	-0.157649	0.000438	0.005929	7571	8674	8696	7416	7372	7550	388	ARH6, ARHB, MST081, MSTP081, RHOH6
RHOBTB2	Rho-related BTB domain containing 2	-1.20403	-0.267871	4.24e-05	0.000789	3324	3691	3688	3207	2892	2707	23221	DBC2
RHOBTB3	Rho-related BTB domain containing 3	-1.25993	-0.333346	0.001534	0.0167	423	465	489	306	408	333	22836	-
RHOJ	ras homolog family member J	1.23588	0.305538	0.000941	0.011279	477	623	499	634	694	710	57381	ARHJ, RASL7B, TC10B, TCL
RHPN2	rhophilin_ Rho GTPase binding protein 2	1.26378	0.337748	0.002412	0.024313	242	301	296	413	383	325	85415	P76RBE, RHOBP
RIF1	replication timing regulatory factor 1	1.23904	0.309218	7.46e-06	0.000169	4447	5300	4221	5316	6334	5971	55183	-
RIOK2	RIO kinase 2	1.14559	0.196087	0.001941	0.020323	1363	1626	1575	1728	1726	1823	55781	RIO2
RIPK2	receptor-interacting serine-threonine kinase 2	1.22587	0.293803	1.89e-05	0.000389	1818	1832	1668	2104	2280	2262	8767	CARD3, CARDIAK, CCK, GIG30, RICK, RIP2
RMDN1	regulator of microtubule dynamics 1	-1.15074	-0.202558	0.000708	0.008869	1906	2191	2070	1702	1841	1793	51115	CGI-90, FAM82B, RMD-1, RMD1
RNASE4	ribonuclease_ RNase A family_ 4	-1.29298	-0.370699	0.001252	0.014185	284	413	420	239	273	294	6038	RAB1, RNS4
RNASE7	ribonuclease_ RNase A family_ 7	1.49817	0.583205	5.3e-11	2.68e-09	404	472	476	735	719	680	84659	-
RND1	Rho family GTPase 1	1.70315	0.768204	5.38e-08	1.79e-06	34	28	46	117	94	106	27289	ARHS, RHO6, RHOS
RND2	Rho family GTPase 2	-1.37082	-0.455035	0.001158	0.013336	126	106	100	71	63	57	8153	ARHN, RHO7, RHON
RND3	Rho family GTPase 3	1.71196	0.775648	3.82e-44	9.09e-42	4822	5224	4956	7955	9147	9283	390	ARHE, RHO8, RHOE, MEMB
RNF125	ring finger protein 125_ E3 ubiquitin protein ligase	-1.2363	-0.306026	0.004514	0.040426	340	433	370	260	319	306	54941	TNORS, TRAC-1, TRAC1
RNF144B	ring finger protein 144B	-1.15663	-0.20993	0.000286	0.004157	2566	2905	2837	2208	2497	2451	255488	IBRDC2, PIR2, BA528A10.3, P53RFP
RNF145	ring finger protein 145	1.41734	0.503186	3.19e-21	3.49e-19	6926	8872	8387	11021	11927	11803	153830	-
RNF152	ring finger protein 152	-1.25453	-0.327148	0.000852	0.010394	633	654	563	476	518	434	220441	-
RNF187	ring finger protein 187	-1.12939	-0.175542	0.000695	0.008737	7774	8658	8628	7749	7334	7055	149603	RACO-1, RACO1
RNF215	ring finger protein 215	-1.22867	-0.297098	0.000963	0.011508	799	814	895	741	619	633	200312	-
RNF220	ring finger protein 220	-1.12145	-0.165364	0.003635	0.033818	3993	3972	4274	3654	3643	3608	55182	C1ORF164
RNF6	ring finger protein (C3H2C3 type) 6	1.19389	0.255669	8.68e-07	2.37e-05	4101	4567	4285	4862	5359	5398	6049	-
RNPEP	arginyl aminopeptidase (aminopeptidase B)	-1.11376	-0.155432	0.001183	0.013588	5381	5995	5981	5279	5166	5125	6051	-
ROBO4	roundabout guidance receptor 4	1.80742	0.853932	1.52e-11	8.27e-10	100	111	93	220	237	238	54538	ECSM4, MRB
ROCK1	Rho-associated_ coiled-coil containing protein kinase 1	1.12875	0.174726	0.000454	0.006109	5963	7108	6421	7073	7683	7381	6093	P160ROCK, ROCK-I
ROCK1P1	Rho-associated_ coiled-coil containing protein kinase 1 pseudogene 1	1.42287	0.508807	5.29e-05	0.000951	5	14	10	35	45	37	727758	-
ROCK2	Rho-associated_ coiled-coil containing protein kinase 2	1.1554	0.208388	6.03e-05	0.00107	4162	4814	4529	4995	5563	5167	9475	ROCK-II
ROM1	retinal outer segment membrane protein 1	-1.31633	-0.396526	0.0001	0.001664	439	481	459	363	330	306	6094	ROM, ROSP1, RP7, TSPAN23
ROMO1	reactive oxygen species modulator 1	-1.14059	-0.189783	0.002489	0.024919	2576	2575	2639	2325	2303	2182	140823	C20ORF52, MTGM, MTGMP, BA353C18.2
RORA	RAR-related orphan receptor A	1.35631	0.439686	0.00174	0.018558	63	54	62	85	107	121	6095	NR1F1, ROR1, ROR2, ROR3, RZR-ALPHA, RZRA
RP2	retinitis pigmentosa 2 (X-linked recessive)	1.17777	0.236058	0.004878	0.04303	1483	1967	1766	1720	2319	2221	6102	DELXP11.3, NM23-H10, NME10, TBCCD2, XRP2
RPA3	replication protein A3_ 14kDa	-1.18136	-0.24045	0.000868	0.010548	1429	1698	1690	1199	1450	1386	6119	REPA3
RPL10	ribosomal protein L10	-1.15561	-0.208659	5.81e-05	0.001034	9727	10463	10369	9279	8556	8546	6134	AUTSX5, DXS648, DXS648E, L10, NOV, QM
RPL10A	ribosomal protein L10a	-1.17831	-0.236718	7.01e-07	1.95e-05	13119	14035	14201	12090	11369	11569	4736	CSA19, CSA-19, L10A, NEDD6
RPL12	ribosomal protein L12	-1.1344	-0.181928	1.76e-05	0.000365	8587	9616	9443	8035	8145	8182	6136	L12
RPL13A	ribosomal protein L13a	-1.16932	-0.225671	1.35e-06	3.59e-05	9088	10296	10532	8656	8469	8390	23521	L13A, TSTA1
RPL14	ribosomal protein L14	-1.10252	-0.140809	0.002579	0.02564	8961	9910	10290	8954	8715	8765	9045	CAG-ISL-7, CTG-B33, L14, RL14, HRL14
RPL18	ribosomal protein L18	-1.11243	-0.153714	0.001718	0.018367	24113	24951	25620	23204	22208	21737	6141	L18
RPL22	ribosomal protein L22	-1.10591	-0.145232	0.005114	0.044814	4843	5999	5573	4915	4859	5028	6146	EAP, HBP15, HBP15/L22, L22
RPL23	ribosomal protein L23	-1.12188	-0.165912	4.9e-05	0.000893	23376	26019	26617	21890	23073	22798	9349	L23, RPL17
RPL27	ribosomal protein L27	-1.10036	-0.137973	0.001721	0.018392	20313	21874	22908	19104	20425	19671	6155	L27
RPL27A	ribosomal protein L27a	-1.12254	-0.166761	4.15e-05	0.000776	16020	17377	17233	14879	15031	15227	6157	L27A
RPL28	ribosomal protein L28	-1.12198	-0.166047	0.003546	0.033186	19495	19556	20034	18666	17329	16613	6158	L28
RPL29	ribosomal protein L29	-1.11229	-0.15353	0.004788	0.042403	10298	11003	10770	10237	9227	9333	6159	HIP, HUMRPL29, L29, RPL29P10, RPL29_3_370
RPL3	ribosomal protein L3	-1.21412	-0.279908	1.92e-08	6.88e-07	46363	47458	50372	40950	38885	38592	6122	ASC-1, L3, TARBP-B
RPL31	ribosomal protein L31	-1.11102	-0.151879	0.001022	0.012059	14190	15289	16339	13597	14037	13598	6160	L31
RPL32	ribosomal protein L32	-1.10349	-0.142073	0.003384	0.031991	16055	17986	18023	16452	15139	15537	6161	L32, PP9932
RPL34	ribosomal protein L34	-1.10215	-0.140322	0.000991	0.011782	9340	10678	10536	9166	9175	9376	6164	L34
RPL35A	ribosomal protein L35a	-1.09937	-0.136677	0.002485	0.024904	16420	19126	19386	15854	16829	17249	6165	DBA5, L35A
RPL37	ribosomal protein L37	-1.12347	-0.167964	0.002038	0.021212	16908	18850	19879	17530	16043	15791	6167	L37
RPL37A	ribosomal protein L37a	-1.11682	-0.159393	0.000619	0.007909	23291	24343	25874	21981	22419	21434	6168	L37A
RPL4	ribosomal protein L4	-1.14476	-0.195051	3.37e-06	8.25e-05	43577	49023	49309	42085	41113	40632	6124	L4
RPL5	ribosomal protein L5	-1.11054	-0.151261	0.00019	0.002934	25167	28619	29035	24236	25207	25127	6125	DBA6, L5, MSTP030, PPP1R135
RPL7A	ribosomal protein L7a	-1.16124	-0.215665	3.72e-07	1.09e-05	16610	18114	18107	15323	14903	15240	6130	L7A, SURF3, TRUP
RPLP0	ribosomal protein_ large_ P0	-1.1638	-0.218849	1.84e-07	5.65e-06	35972	41177	39804	34167	32818	33352	6175	L10E, LP0, P0, PRLP0, RPP0
RPLP0P2	ribosomal protein_ large_ P0 pseudogene 2	2.44743	1.29127	5.54e-32	8.37e-30	207	216	259	793	604	656	113157	RPLP0L2, RPLP0_3_1146
RPLP1	ribosomal protein_ large_ P1	-1.11578	-0.158052	0.000477	0.006353	29545	32190	31740	28933	27427	27400	6176	LP1, P1, RPP1
RPLP2	ribosomal protein_ large_ P2	-1.10786	-0.147778	0.0034	0.032102	22038	24219	23745	22267	20030	20824	6181	D11S2243E, LP2, P2, RPP2
RPN2	ribophorin II	-1.1294	-0.17556	8.42e-06	0.000189	28102	31549	30727	26643	26286	27101	6185	RIBIIR, RPN-II, RPNII, SWP1
RPP25L	ribonuclease P/MRP 25kDa subunit-like	-1.29983	-0.378327	3.83e-05	0.000723	898	837	807	660	656	582	138716	C9ORF23, BA296L22.5
RPS11	ribosomal protein S11	-1.13396	-0.181364	0.000298	0.004308	33304	33746	36869	30985	30807	29809	6205	S11
RPS12	ribosomal protein S12	-1.10143	-0.139372	0.000648	0.008232	17774	20298	20153	17638	17493	17727	6206	S12
RPS13	ribosomal protein S13	-1.10338	-0.141927	0.001021	0.012057	12856	13976	14017	12486	12327	12227	6207	S13
RPS14	ribosomal protein S14	-1.16273	-0.217516	7.42e-06	0.000168	28962	29157	30891	25843	25451	25218	6208	EMTB, S14
RPS15A	ribosomal protein S15a	-1.1063	-0.145747	0.002933	0.02844	14797	18068	17374	15423	14550	15320	6210	S15A
RPS16	ribosomal protein S16	-1.11473	-0.156689	0.003683	0.034183	24171	23706	25027	22559	21754	21111	6217	S16
RPS18	ribosomal protein S18	-1.12556	-0.170638	0.000561	0.007276	28416	32698	32973	29206	27383	26783	6222	D6S218E, HKE3, KE-3, KE3, S18
RPS2	ribosomal protein S2	-1.13424	-0.181721	0.00015	0.00239	11085	11962	12095	10656	9952	10344	6187	LLREP3, S2
RPS20	ribosomal protein S20	-1.10498	-0.144025	0.000915	0.011023	18507	19343	19866	16946	17576	17788	6224	S20
RPS21	ribosomal protein S21	-1.16381	-0.218856	4.45e-06	0.000106	15558	16025	16803	13708	14306	13534	6227	HLDF, S21
RPS23	ribosomal protein S23	-1.11745	-0.160214	0.000188	0.002912	19755	21333	21438	18895	18748	18330	6228	S23
RPS25	ribosomal protein S25	-1.14382	-0.193856	1.77e-05	0.000367	10338	12435	12057	10005	10098	10274	6230	S25
RPS27L	ribosomal protein S27-like	1.1505	0.20226	0.000959	0.011474	3171	3692	3570	3628	4406	4089	51065	-
RPS29	ribosomal protein S29	-1.12365	-0.168194	0.000612	0.00784	6364	7774	7063	6142	6317	6365	6235	DBA13, S29
RPS3	ribosomal protein S3	-1.13206	-0.178947	0.000283	0.004115	43531	45047	45912	41314	38404	39038	6188	S3
RPS4X	ribosomal protein S4_ X-linked	-1.15546	-0.20847	7.12e-08	2.32e-06	52342	57277	58406	47570	48972	48890	6191	CCG2, DXS306, RPS4, S4, SCAR, SCR10
RPS5	ribosomal protein S5	-1.11646	-0.158931	0.004749	0.042165	27860	26796	27414	25413	23986	24155	6193	S5
RPS6	ribosomal protein S6	-1.13495	-0.182623	2.26e-05	0.000457	49890	57839	57898	49541	48031	48117	6194	S6
RPS6KA1	ribosomal protein S6 kinase_ 90kDa_ polypeptide 1	-1.22599	-0.293943	1.42e-08	5.18e-07	7789	8486	7983	6838	6441	6423	6195	HU-1, MAPKAPK1A, RSK, RSK1, P90RSK
RPS6KA5	ribosomal protein S6 kinase_ 90kDa_ polypeptide 5	-1.3906	-0.47571	6.98e-06	0.000159	356	406	385	268	243	262	9252	MSK1, MSPK1, RLPK
RPS8	ribosomal protein S8	-1.13781	-0.186263	3.54e-06	8.61e-05	27689	31946	31601	26684	26557	26872	6202	S8
RPS9	ribosomal protein S9	-1.14577	-0.196316	0.00101	0.011968	20449	19234	20218	18140	17309	16773	6203	S9
RPSA	ribosomal protein SA	-1.09367	-0.129174	0.002401	0.024244	11130	12123	12364	10575	11068	10954	3921	37LRP, 67LR, ICAS, LAMBR, LAMR1, LBP, LBP/P40, LRP, LRP/LR, NEM/1CHD4, SA, LAMR, P40
RRAGC	Ras-related GTP binding C	1.27294	0.348166	3.04e-08	1.04e-06	2122	2428	2235	2656	3141	2984	64121	GTR2, RAGC, TIB929
RRAS	related RAS viral (r-ras) oncogene homolog	-1.18137	-0.240455	5.68e-05	0.001015	3019	3209	3347	2827	2616	2618	6237	-
RRM2B	ribonucleotide reductase M2 B (TP53 inducible)	1.23894	0.309106	2.86e-06	7.1e-05	4353	5521	5038	5440	6571	6738	50484	MTDPS8A, MTDPS8B, P53R2
RRNAD1	ribosomal RNA adenine dimethylase domain containing 1	-1.19018	-0.251177	0.005105	0.044754	877	804	777	672	698	663	51093	C1ORF66, CGI-41
RRP15	ribosomal RNA processing 15 homolog	1.13607	0.184058	0.00427	0.038674	1871	1969	2109	2084	2375	2376	51018	CGI-115, KIAA0507
RSAD2	radical S-adenosyl methionine domain containing 2	6.50681	2.70195	8.38e-84	3.77e-81	0	3	6	295	294	250	91543	2510004L01RIK, CIG33, CIG5, VIG1
RSF1	remodeling and spacing factor 1	1.1656	0.221069	3.63e-05	0.000689	3140	3863	3693	4189	4170	4193	51773	HBXAP, RSF-1, XAP8, P325
RSRC2	arginine/serine-rich coiled-coil 2	1.13362	0.180938	0.000251	0.003714	4094	4494	4309	4911	4803	5012	65117	-
RTKN	rhotekin	-1.18278	-0.242185	0.000262	0.003854	2072	2321	2324	2025	1798	1807	6242	-
RTN4RL1	reticulon 4 receptor-like 1	-1.34311	-0.425576	1.14e-11	6.26e-10	2144	2323	2359	1746	1609	1659	146760	NGRH2, NGR3
RTP4	receptor (chemosensory) transporter protein 4	1.76074	0.816181	3.75e-10	1.66e-08	5	2	17	78	59	75	64108	IFRG28, Z3CXXC4
RUNX3	runt-related transcription factor 3	1.40032	0.48576	8.53e-05	0.001447	152	180	140	272	228	245	864	AML2, CBFA3, PEBP2AC
RUSC2	RUN and SH3 domain containing 2	1.17627	0.23422	8.73e-05	0.001474	4271	4517	4495	5663	5009	5125	9853	IPORIN
RWDD2B	RWD domain containing 2B	-1.12424	-0.168946	0.005572	0.048096	2027	2225	2170	1766	1936	1996	10069	C21ORF6, GL011
RXRA	retinoid X receptor_ alpha	-1.11485	-0.156856	0.002241	0.022926	6323	6904	6984	6301	5890	5913	6256	NR2B1
RYR2	ryanodine receptor 2 (cardiac)	1.18375	0.243365	0.004768	0.042295	0	2	3	12	12	15	6262	ARVC2, ARVD2, RYR-2, RYR, VTSIP
S100A10	S100 calcium binding protein A10	-1.11648	-0.158953	0.000221	0.003346	24347	28870	28834	24007	24788	24594	6281	42C, ANX2L, ANX2LG, CAL1L, CLP11, CA[1], GP11, P11, P10
S100A13	S100 calcium binding protein A13	-1.14538	-0.195827	0.000532	0.006981	3957	4401	4496	3931	3599	3648	6284	-
S100A14	S100 calcium binding protein A14	-1.38884	-0.473879	0.000665	0.008393	121	105	118	62	75	60	57402	BCMP84, S100A15
S100A16	S100 calcium binding protein A16	-1.15492	-0.207797	2.72e-05	0.000536	30202	30609	30463	26998	25823	26190	140576	AAG13, DT1P1A7, S100F
S100A2	S100 calcium binding protein A2	-1.36548	-0.449409	2.33e-19	2.38e-17	80657	84352	88500	64510	59810	59985	6273	CAN19, S100L
S100A8	S100 calcium binding protein A8	-1.98678	-0.99043	1.57e-59	5.31e-57	9040	10636	11860	5016	5344	4973	6279	60B8AG, CAGA, CFAG, CGLA, CP-10, L1AG, MA387, MIF, MRP8, NIF, P8
S100A9	S100 calcium binding protein A9	-2.2731	-1.18466	2.53e-104	1.97e-101	16554	19575	20521	8399	7905	7814	6280	60B8AG, CAGB, CFAG, CGLB, L1AG, LIAG, MAC387, MIF, MRP14, NIF, P14
S1PR3	sphingosine-1-phosphate receptor 3	-1.10477	-0.143741	0.001922	0.020145	7713	8853	8244	7142	7553	7761	1903	EDG-3, EDG3, LPB3, S1P3
SAA2	serum amyloid A2	-1.20061	-0.263769	1.37e-05	0.000293	2249	2692	2705	1999	2102	2218	6289	-
SACS	sacsin molecular chaperone	1.17661	0.234631	0.000517	0.006796	9900	11770	9771	10893	13723	12901	26278	ARSACS, DNAJC29, PPP1R138, SPAX6
SALL2	spalt-like transcription factor 2	-1.35486	-0.438147	0.000431	0.00586	241	346	400	241	184	226	6297	COLB, HSAL2, SAL-2, ZNF795, P150(SAL2)
SAMD1	sterile alpha motif domain containing 1	-1.21216	-0.277586	0.001775	0.018872	791	849	784	718	640	600	90378	-
SAMD9	sterile alpha motif domain containing 9	2.66967	1.41666	4.9e-96	3.1e-93	2093	2678	2184	5971	7134	6745	54809	C7ORF5, DRIF1, NFTC, OEF1, OEF2
SAMD9L	sterile alpha motif domain containing 9-like	4.05553	2.01989	5.3e-187	1.19e-183	560	712	629	2664	2877	2966	219285	C7ORF6, DRIF2, UEF1
SAMHD1	SAM domain and HD domain 1	2.69059	1.42792	1.53e-148	1.82e-145	1588	1884	1728	4894	4761	4945	25939	CHBL2, DCIP, HDDC1, MOP-5, SBBI88
SAMSN1	SAM domain_ SH3 domain and nuclear localization signals 1	-1.21264	-0.278151	2.93e-05	0.000568	1403	1637	1615	1191	1283	1327	64092	HACS1, NASH1, SASH2, SH3D6B, SLY2
SAP30BP	SAP30 binding protein	1.14346	0.193409	0.000156	0.002471	3729	4158	4183	4749	4530	4619	29115	HCNGP, HTRG, HTRP
SAR1A	secretion associated_ Ras related GTPase 1A	1.11241	0.153692	0.004779	0.042352	7526	8660	8114	8170	9574	9489	56681	SAR1, SARA1, SARA, MASRA2
SASH1	SAM and SH3 domain containing 1	1.17142	0.228254	0.000149	0.002375	1890	2183	2026	2283	2379	2559	23328	SH3D6A, DJ323M4, DJ323M4.1
SAV1	salvador family WW domain containing protein 1	1.16256	0.217303	0.002971	0.028732	1546	2066	1961	1968	2319	2269	60485	SAV, WW45, WWP4
SBDS	Shwachman-Bodian-Diamond syndrome	1.09485	0.130727	0.005577	0.048126	5461	6379	5913	6265	6646	6624	51119	CGI-97, SDS, SWDS
SBF2	SET binding factor 2	-1.11678	-0.159341	0.002469	0.024765	3265	3553	3548	2940	3190	3145	81846	CMT4B2, DENND7B, MTMR13
SC5D	sterol-C5-desaturase	1.17285	0.230022	0.000994	0.01181	5264	6233	5635	5701	7433	7252	6309	ERG3, S5DES, SC5DL
SCARA3	scavenger receptor class A_ member 3	-1.13614	-0.184142	0.002553	0.025412	3659	3997	3853	3622	3242	3225	51435	APC7, CSR, CSR1, MSLR1, MSRL1
SCG5	secretogranin V	1.11295	0.154393	0.005382	0.04674	4787	5769	5647	5532	6233	6381	6447	7B2, P7B2, SGNE1, SGV
SCML1	sex comb on midleg-like 1 (Drosophila)	1.22566	0.293556	0.000136	0.002189	1240	1301	1267	1373	1696	1706	6322	-
SCNN1A	sodium channel_ non voltage gated 1 alpha subunit	-1.26876	-0.343417	4.26e-11	2.2e-09	10396	12202	11806	9454	8548	8911	6337	BESC2, ENACA, ENACALPHA, SCNEA, SCNN1
SCNN1G	sodium channel_ non voltage gated 1 gamma subunit	-1.39566	-0.480946	0.000228	0.00343	39	42	40	12	16	11	6340	BESC3, ENACG, ENACGAMMA, PHA1, SCNEG
SCPEP1	serine carboxypeptidase 1	-1.14812	-0.199277	3.06e-05	0.00059	6697	7604	7873	6403	6337	6529	59342	HSCP1, RISC
SDC1	syndecan 1	-1.28702	-0.364035	5.65e-14	3.8e-12	44619	47720	47146	37741	34895	35222	6382	CD138, SDC, SYND1, SYNDECAN
SDC3	syndecan 3	-1.2553	-0.328032	3.75e-10	1.66e-08	12109	12708	13053	10544	9715	9751	9672	SDCN, SYND3
SDE2	SDE2 telomere maintenance homolog (S. pombe)	1.16381	0.218857	0.000805	0.009918	1655	2129	1972	2120	2360	2285	163859	C1ORF55, DJ671D7.1
SEC11A	SEC11 homolog A_ signal peptidase complex subunit	-1.10979	-0.150289	0.00127	0.014375	6444	7555	7146	6062	6449	6527	23478	1810012E07RIK, SEC11L1, SPC18, SPCS4A, SID2895
SEC11C	SEC11 homolog C_ signal peptidase complex subunit	1.15268	0.204993	0.001227	0.013956	1415	1712	1584	1739	1859	1886	90701	SEC11L3, SPC21, SPCS4C
SEC14L2	SEC14-like lipid binding 2	-1.14463	-0.194883	3.65e-05	0.000693	10327	11217	11584	9892	9498	9511	23541	C22ORF6, SPF, TAP, TAP1
SEC22B	SEC22 homolog B_ vesicle trafficking protein (gene/pseudogene)	1.25512	0.327823	5.61e-12	3.17e-10	6224	6882	6906	7923	8763	8684	9554	ERS-24, SEC22L1
SEC24A	SEC24 homolog A_ COPII coat complex component	1.15012	0.20178	0.000614	0.007852	3820	4427	4032	4279	4989	4994	10802	-
SEC61A2	Sec61 translocon alpha 2 subunit	1.20275	0.266331	0.002363	0.023913	526	563	516	626	674	682	55176	-
SECISBP2L	SECIS binding protein 2-like	1.21711	0.283457	2.27e-06	5.73e-05	2822	3472	3184	3548	4016	4106	9728	SBP2L, SLAN
SECTM1	secreted and transmembrane 1	1.32435	0.405287	3.88e-11	2.01e-09	2241	2366	2562	3356	3199	3105	6398	K12
SELPLG	selectin P ligand	1.45525	0.541268	2.35e-06	5.93e-05	191	220	198	360	317	303	6404	CD162, CLA, PSGL-1, PSGL1
SEMA3A	sema domain_ immunoglobulin domain (Ig)_ short basic domain_ secreted_ (semaphorin) 3A	1.39792	0.483284	0.000444	0.005987	76	92	106	162	119	193	10371	COLL1, HH16, HSEMA-I, HSEMA-III, SEMA1, SEMAD, SEMAIII, SEMAL, SEMD, COLL-1
SEMA3C	sema domain_ immunoglobulin domain (Ig)_ short basic domain_ secreted_ (semaphorin) 3C	-1.14628	-0.196963	0.000156	0.002473	14610	17250	16354	12650	14618	14687	10512	SEMAE, SEME
SEMA4B	sema domain_ immunoglobulin domain (Ig)_ transmembrane domain (TM) and short cytoplasmic domain_ (semaphorin) 4B	-1.28986	-0.367216	5.71e-12	3.22e-10	15218	16334	16051	13034	11728	11890	10509	SEMAC, SEMC
SEMA4D	sema domain_ immunoglobulin domain (Ig)_ transmembrane domain (TM) and short cytoplasmic domain_ (semaphorin) 4D	1.37997	0.464638	0.000114	0.001872	139	183	200	248	275	274	10507	C9ORF164, CD100, M-SEMA-G, SEMAJ, COLL-4
SEMA6A	sema domain_ transmembrane domain (TM)_ and cytoplasmic domain_ (semaphorin) 6A	-1.54264	-0.6254	1.78e-07	5.48e-06	257	280	324	173	168	148	57556	HT018, SEMA, SEMA6A1, SEMAQ, VIA
SEMA6D	sema domain_ transmembrane domain (TM)_ and cytoplasmic domain_ (semaphorin) 6D	-1.28297	-0.359486	0.001033	0.012133	341	459	353	280	294	276	80031	-
SEMA7A	semaphorin 7A_ GPI membrane anchor (John Milton Hagen blood group)	1.1459	0.196479	0.002519	0.025165	2546	2545	2381	2968	2867	2840	8482	CD108, CDW108, H-SEMA-K1, H-SEMA-L, JMH, SEMAK1, SEMAL
SERF2	small EDRK-rich factor 2	-1.14245	-0.192131	0.000645	0.008202	6609	6674	7058	6189	5871	5710	10169	4F5REL, FAM2C, H4F5REL, HST17089
SERGEF	secretion regulating guanine nucleotide exchange factor	-1.19863	-0.261388	0.002752	0.027003	679	734	841	626	592	626	26297	DELGEF, GNEFR
SERINC5	serine incorporator 5	-1.21953	-0.286326	4.13e-05	0.000773	1689	2220	2077	1503	1688	1651	256987	C5ORF12, TPO1
SERPINA1	serpin peptidase inhibitor_ clade A (alpha-1 antiproteinase_ antitrypsin)_ member 1	-1.67248	-0.741986	2.62e-45	6.72e-43	4638	5260	5480	3027	3013	2997	5265	A1A, A1AT, AAT, PI, PI1, PRO2275, ALPHA1AT
SERPINA3	serpin peptidase inhibitor_ clade A (alpha-1 antiproteinase_ antitrypsin)_ member 3	-1.67447	-0.743708	1.7e-10	7.94e-09	295	432	441	190	205	208	12	AACT, ACT, GIG24, GIG25
SERPINB2	serpin peptidase inhibitor_ clade B (ovalbumin)_ member 2	3.72784	1.89834	0	0	1730	1953	1957	7149	7288	7598	5055	HST1201, PAI, PAI-2, PAI2, PLANH2
SERPINB3	serpin peptidase inhibitor_ clade B (ovalbumin)_ member 3	1.87245	0.904931	5.33e-11	2.69e-09	55	45	57	145	156	148	6317	HST1196, SCC, SCCA-1, SCCA-PD, SCCA1, T4-A
SERPINB4	serpin peptidase inhibitor_ clade B (ovalbumin)_ member 4	1.32741	0.408609	0.003819	0.03527	31	56	49	82	73	87	6318	LEUPIN, PI11, SCCA-2, SCCA1, SCCA2
SERPINB5	serpin peptidase inhibitor_ clade B (ovalbumin)_ member 5	-1.29614	-0.374216	2.08e-14	1.45e-12	17845	21709	20096	14196	15577	15948	5268	PI5, MASPIN
SERPINB7	serpin peptidase inhibitor_ clade B (ovalbumin)_ member 7	2.10243	1.07206	3.65e-44	8.79e-42	726	740	749	1492	1785	1718	8710	MEGSIN, PPKN, TP55
SERPINB8	serpin peptidase inhibitor_ clade B (ovalbumin)_ member 8	1.17176	0.228674	1.25e-05	0.00027	4967	5288	5369	5704	6463	6321	5271	CAP2, PI8
SERPINE2	serpin peptidase inhibitor_ clade E (nexin_ plasminogen activator inhibitor type 1)_ member 2	1.08541	0.118243	0.00534	0.04649	17529	19908	19376	19509	21284	21163	5270	GDN, GDNPF, PI-7, PI7, PN-1, PN1, PNI
SERPINF2	serpin peptidase inhibitor_ clade F (alpha-2 antiplasmin_ pigment epithelium derived factor)_ member 2	-1.30322	-0.382078	0.002009	0.020949	208	211	222	155	158	137	5345	A2AP, AAP, ALPHA-2-PI, API, PLI
SERPING1	serpin peptidase inhibitor_ clade G (C1 inhibitor)_ member 1	2.01068	1.00768	2.55e-19	2.57e-17	161	225	249	537	473	503	710	C1IN, C1INH, C1NH, HAE1, HAE2
SESN2	sestrin 2	1.42957	0.51558	4.54e-13	2.82e-11	1550	1549	1588	2472	2140	2293	83667	HI95, SES2, SEST2
SESN3	sestrin 3	-1.29932	-0.377752	3.09e-07	9.14e-06	1688	1880	1677	1170	1420	1380	143686	SEST3
SEZ6L2	seizure related 6 homolog (mouse)-like 2	-1.21355	-0.279234	9.58e-05	0.001601	1875	2146	2258	1857	1641	1607	26470	PSK-1
SF3B3	splicing factor 3b_ subunit 3_ 130kDa	-1.08644	-0.119607	0.004327	0.039124	18296	19685	19312	17586	17746	17482	23450	RSE1, SAP130, SF3B130, STAF130
SFN	stratifin	-1.13192	-0.17877	0.004402	0.03966	34825	33532	34235	32733	28907	28825	2810	YWHAS
SFRP1	secreted frizzled-related protein 1	-1.3793	-0.463935	7.01e-15	5.14e-13	3061	3534	3377	2164	2436	2537	6422	FRP, FRP-1, FRP1, FRZA, SARP2
SFTA1P	surfactant associated 1_ pseudogene	1.92648	0.945967	2.52e-19	2.55e-17	253	231	242	550	557	497	207107	SFTPF
SGSM2	small G protein signaling modulator 2	-1.1444	-0.194594	0.004058	0.037068	2095	2478	2492	2191	1893	2040	9905	RUTBC1
SH2D5	SH2 domain containing 5	1.25001	0.321943	0.000427	0.005818	940	859	921	1336	1071	1114	400745	-
SH3BGR	SH3 domain binding glutamate-rich protein	1.49177	0.577029	7.61e-06	0.000172	115	100	116	194	196	198	6450	21-GARP
SH3BGRL3	SH3 domain binding glutamate-rich protein like 3	-1.16044	-0.21467	1.17e-05	0.000256	25101	25755	26810	23023	21830	22007	83442	HEL-S-297, SH3BP-1, TIP-B1
SH3BP5L	SH3-binding domain protein 5-like	1.19883	0.261627	1.69e-05	0.000354	3358	3777	3808	4763	4325	4174	80851	-
SH3PXD2B	SH3 and PX domains 2B	1.22946	0.298025	9.55e-10	4.09e-08	5138	5636	5563	6941	6614	6717	285590	FAD49, FTHS, HOFI, KIAA1295, TKS4, TSK4
SH3RF1	SH3 domain containing ring finger 1	1.18803	0.248574	2.63e-05	0.00052	1783	1923	1947	2290	2211	2291	57630	POSH, RNF142, SH3MD2
SH3RF3	SH3 domain containing ring finger 3	1.18586	0.245935	3.67e-05	0.000695	1726	1836	1839	2167	2179	2134	344558	POSH2, SH3MD4
SH3RF3-AS1	SH3RF3 antisense RNA 1	1.29709	0.375277	0.003242	0.030828	115	199	183	246	237	229	100287216	-
SH3TC2	SH3 domain and tetratricopeptide repeats 2	1.43614	0.5222	5.15e-13	3.18e-11	795	913	866	1246	1227	1336	79628	CMT4C, MNMN
SH3YL1	SH3 and SYLF domain containing 1	-1.20955	-0.27447	0.004832	0.042733	451	594	526	384	444	433	26751	RAY
SHC1	SHC (Src homology 2 domain containing) transforming protein 1	-1.15954	-0.213552	1.49e-07	4.64e-06	32958	36627	36987	30909	30339	30587	6464	SHC, SHCA
SHISA5	shisa family member 5	1.16956	0.225964	2.9e-05	0.000564	7411	8580	8649	10159	9751	9120	51246	SCOTIN
SHROOM2	shroom family member 2	-1.24815	-0.319792	0.000116	0.001897	854	893	923	750	678	668	357	APXL, HSAPXL
SHROOM4	shroom family member 4	-1.20469	-0.268661	0.005495	0.047595	467	547	485	370	407	435	57477	SHAP
SIAE	sialic acid acetylesterase	-1.20086	-0.264069	2.35e-05	0.000474	2020	2314	2205	1657	1901	1849	54414	AIS6, CSE-C, CSEC, LSE, YSG2
SIN3A	SIN3 transcription regulator family member A	-1.12181	-0.165823	0.000602	0.007732	5937	6286	6280	5441	5641	5413	25942	-
SIRT3	sirtuin 3	-1.17205	-0.22904	0.005289	0.046106	859	860	845	732	692	738	23410	SIR2L3
SLAMF7	SLAM family member 7	2.59971	1.37835	2.08e-27	2.85e-25	59	82	79	263	287	295	57823	19A, CD319, CRACC, CS1
SLAMF8	SLAM family member 8	1.81239	0.857896	1.84e-12	1.08e-10	106	142	146	287	309	273	56833	BLAME, CD353, SBBI42
SLC12A4	solute carrier family 12 (potassium/chloride transporter)_ member 4	1.17323	0.230492	2.54e-05	0.000506	4856	5021	4858	6012	5675	5784	6560	KCC1
SLC15A3	solute carrier family 15 (oligopeptide transporter)_ member 3	2.36202	1.24002	4.37e-20	4.61e-18	0	3	3	72	80	76	51296	OCTP, PHT2, PTR3
SLC16A1	solute carrier family 16 (monocarboxylate transporter)_ member 1	-1.11863	-0.161729	0.000808	0.009948	17452	20322	19705	15716	17754	17862	6566	HHF7, MCT, MCT1, MCT1D
SLC16A2	solute carrier family 16_ member 2 (thyroid hormone transporter)	1.20883	0.27361	9.88e-08	3.18e-06	4287	4921	4429	5529	5435	5676	6567	AHDS, DXS128, DXS128E, MCT 7, MCT 8, MCT7, MCT8, MRX22, XPCT
SLC17A5	solute carrier family 17 (acidic sugar transporter)_ member 5	1.19627	0.258547	0.004075	0.03719	897	1335	1268	1252	1474	1552	26503	AST, ISSD, NSD, SD, SIALIN, SIASD, SLD
SLC18B1	solute carrier family 18_ subfamily B_ member 1	-1.23155	-0.30047	3.71e-05	0.000702	1455	1564	1379	1107	1205	1218	116843	C6ORF192, DJ55C23.6
SLC1A4	solute carrier family 1 (glutamate/neutral amino acid transporter)_ member 4	1.43807	0.52413	1.21e-10	5.79e-09	647	635	661	974	998	939	6509	ASCT1, SATT
SLC22A1	solute carrier family 22 (organic cation transporter)_ member 1	1.26609	0.340385	0.005557	0.048003	16	10	13	52	27	25	6580	HOCT1, OCT1, OCT1_CDS
SLC22A23	solute carrier family 22_ member 23	-1.48708	-0.572486	6.58e-22	7.57e-20	2797	3406	3327	2155	2053	2082	63027	C6ORF85
SLC22A4	solute carrier family 22 (organic cation/zwitterion transporter)_ member 4	1.22814	0.296476	1.46e-05	0.000309	1021	1113	1126	1378	1351	1341	6583	OCTN1
SLC22A5	solute carrier family 22 (organic cation/carnitine transporter)_ member 5	1.17684	0.234923	0.003602	0.03363	826	859	922	965	1008	1157	6584	CDSP, OCTN2
SLC25A25	solute carrier family 25 (mitochondrial carrier; phosphate carrier)_ member 25	1.28387	0.360498	4.59e-06	0.000109	767	877	840	972	1152	1150	114789	MCSC, PCSCL, SCAMC-2
SLC25A4	solute carrier family 25 (mitochondrial carrier; adenine nucleotide translocator)_ member 4	1.25015	0.322098	0.00046	0.006171	725	611	666	837	901	862	291	AAC1, ANT, ANT 1, ANT1, MTDPS12, PEO2, PEO3, T1
SLC27A3	solute carrier family 27 (fatty acid transporter)_ member 3	-1.25478	-0.327438	0.000706	0.008849	840	735	882	686	569	645	11000	ACSVL3, FATP3, VLCS-3
SLC28A3	solute carrier family 28 (concentrative nucleoside transporter)_ member 3	1.43029	0.516303	0.00013	0.002108	15	15	22	43	57	50	64078	CNT3
SLC2A3	solute carrier family 2 (facilitated glucose transporter)_ member 3	1.19894	0.261764	0.000674	0.008506	962	1325	1225	1395	1484	1396	6515	GLUT3
SLC2A4RG	SLC2A4 regulator	-1.18565	-0.245681	5.1e-05	0.000925	3113	3073	3164	2609	2540	2707	56731	GEF, HDBP-1, HDBP1, SI-1-2, SI-1-2-19
SLC2A6	solute carrier family 2 (facilitated glucose transporter)_ member 6	1.15363	0.206175	0.004502	0.040365	3962	3998	3688	5032	4158	4455	11182	GLUT6, GLUT9, HSA011372
SLC30A1	solute carrier family 30 (zinc transporter)_ member 1	1.17239	0.229447	0.000608	0.007789	1302	1612	1409	1699	1681	1747	7779	ZNT1, ZRC1
SLC31A1	solute carrier family 31 (copper transporter)_ member 1	1.18214	0.241404	6.42e-06	0.000148	3537	4011	3919	4232	4821	4630	1317	COPT1, CTR1
SLC35B2	solute carrier family 35 (adenosine 3'-phospho 5'-phosphosulfate transporter)_ member B2	-1.14301	-0.19284	0.000324	0.004602	5939	6557	6526	5824	5260	5510	347734	PAPST1, SLL, UGTREL4
SLC35E2B	solute carrier family 35_ member E2B	-1.19556	-0.257692	3.47e-05	0.000664	1969	2067	2038	1714	1679	1657	728661	SLC35E2
SLC35G2	solute carrier family 35_ member G2	1.18057	0.239488	0.002632	0.026083	663	828	732	873	884	913	80723	TMEM22
SLC37A4	solute carrier family 37 (glucose-6-phosphate transporter)_ member 4	-1.18974	-0.250642	0.000272	0.003988	1524	1774	1635	1449	1334	1322	2542	G6PT1, G6PT2, G6PT3, GSD1B, GSD1C, GSD1D, PRO0685, TRG-19, TRG19
SLC38A5	solute carrier family 38_ member 5	1.25355	0.326018	0.004473	0.040155	4	9	10	25	24	24	92745	JM24, SN2, SNAT5, PP7194
SLC39A1	solute carrier family 39 (zinc transporter)_ member 1	-1.12236	-0.166531	0.001116	0.012907	10014	10703	10526	9725	9032	9054	27173	ZIP1, ZIRTL
SLC39A14	solute carrier family 39 (zinc transporter)_ member 14	1.14023	0.189328	2.55e-05	0.000508	17702	21512	20524	21814	23366	23265	23516	LZT-HS4, NET34, ZIP14, CIG19
SLC3A2	solute carrier family 3 (amino acid transporter heavy chain)_ member 2	1.10664	0.14619	0.002833	0.027668	24306	25563	24339	28302	26649	27765	6520	4F2, 4F2HC, 4T2HC, CD98, CD98HC, MDU1, NACAE
SLC41A2	solute carrier family 41 (magnesium transporter)_ member 2	1.36548	0.449408	9.79e-06	0.000217	496	439	428	597	741	646	84102	SLC41A1-L1
SLC43A2	solute carrier family 43 (amino acid system L transporter)_ member 2	-1.29907	-0.377476	2.33e-05	0.00047	882	876	852	713	597	642	124935	LAT4
SLC43A3	solute carrier family 43_ member 3	1.31633	0.396517	1.78e-07	5.48e-06	809	811	881	1084	1165	1135	29015	EEG1, FOAP-13, PRO1659, SEEEG-1
SLC46A3	solute carrier family 46_ member 3	1.62639	0.701673	1.77e-20	1.89e-18	1040	1192	1269	1730	2101	2117	283537	FKSG16
SLC6A6	solute carrier family 6 (neurotransmitter transporter)_ member 6	1.09453	0.130313	0.002611	0.025899	7200	8179	8078	8561	8585	8643	6533	TAUT
SLC6A9	solute carrier family 6 (neurotransmitter transporter_ glycine)_ member 9	1.32583	0.406901	6.07e-08	2e-06	807	901	967	1257	1188	1192	6536	GLYT1
SLC7A11	solute carrier family 7 (anionic amino acid transporter light chain_ xc- system)_ member 11	1.31692	0.39717	2.48e-07	7.47e-06	4411	5561	4540	5450	7280	6901	23657	CCBR1, XCT
SLC7A2	solute carrier family 7 (cationic amino acid transporter_ y+ system)_ member 2	-1.19436	-0.256242	8.5e-06	0.00019	7470	9139	9366	6624	7601	7370	6542	ATRC2, CAT2, HCAT2
SLC8A1	solute carrier family 8 (sodium/calcium exchanger)_ member 1	1.37483	0.459254	2.7e-12	1.57e-10	1441	1607	1475	1953	2243	2167	6546	NCX1
SLC8B1	solute carrier family 8 (sodium/lithium/calcium exchanger)_ member B1	1.17516	0.232859	0.001536	0.016713	1371	1313	1387	1704	1602	1562	80024	NCKX6, NCLX, SLC24A6
SLCO2A1	solute carrier organic anion transporter family_ member 2A1	1.70717	0.771608	5.72e-15	4.22e-13	332	299	345	620	602	609	6578	MATR1, OATP2A1, PGT, PHOAR2, SLC21A2
SLFN12	schlafen family member 12	1.2305	0.299245	0.00041	0.005606	897	1113	963	1061	1326	1366	55106	SLFN3
SLFN5	schlafen family member 5	1.23946	0.309717	1.05e-06	2.84e-05	3350	4477	4170	4722	5334	4990	162394	-
SLIT2	slit guidance ligand 2	1.37087	0.455096	4.14e-12	2.36e-10	2160	2322	1992	2883	3095	3111	9353	SLIL3, SLIT-2
SLITRK6	SLIT and NTRK-like family_ member 6	-1.44862	-0.534675	5.07e-14	3.43e-12	1910	2266	2056	1246	1532	1421	84189	DFNMYP
SLPI	secretory leukocyte peptidase inhibitor	-1.4618	-0.547745	3.16e-14	2.17e-12	1816	2344	2417	1487	1429	1453	6590	ALK1, ALP, BLPI, HUSI, HUSI-I, MPI, WAP4, WFDC4
SLTM	SAFB-like_ transcription modulator	1.14045	0.189605	4.4e-05	0.000812	6004	6819	6484	7488	7377	7288	79811	MET
SMAD3	SMAD family member 3	-1.14624	-0.196911	1.81e-05	0.000373	8644	9691	9120	8073	7822	8031	4088	HSPC193, HST17436, JV15-2, LDS1C, LDS3, MADH3
SMARCAL1	SWI/SNF related_ matrix associated_ actin dependent regulator of chromatin_ subfamily a-like 1	-1.17532	-0.233057	6.22e-05	0.001098	2468	2821	2618	2278	2159	2256	50485	HARP, HHARP
SMARCC2	SWI/SNF related_ matrix associated_ actin dependent regulator of chromatin_ subfamily c_ member 2	-1.12871	-0.174672	0.0003	0.004326	5285	5832	5965	5041	4927	5148	6601	BAF170, CRACC2, RSC8
SMARCD2	SWI/SNF related_ matrix associated_ actin dependent regulator of chromatin_ subfamily d_ member 2	-1.14788	-0.198978	0.000398	0.005477	4968	5480	5291	4833	4330	4501	6603	BAF60B, CRACD2, PRO2451, RSC6P
SMC5	structural maintenance of chromosomes 5	1.13733	0.185646	0.003317	0.031478	2479	2865	2539	2743	3212	3105	23137	SMC5L1
SMC6	structural maintenance of chromosomes 6	1.12143	0.165339	0.004729	0.042001	2661	3225	2780	3153	3323	3315	79677	SMC-6, SMC6L1, HSMC6
SMCR8	Smith-Magenis syndrome chromosome region_ candidate 8	1.15012	0.201782	9.23e-05	0.00155	4043	4317	4495	5019	4819	5066	140775	-
SMG1	SMG1 phosphatidylinositol 3-kinase-related kinase	1.11124	0.152175	0.001928	0.020197	10510	12791	12155	12344	13731	13519	23049	61E3.4, ATX, LIP
SMOC1	SPARC related modular calcium binding 1	1.23776	0.307734	0.001195	0.013673	459	544	579	744	661	617	64093	OAS
SMURF2	SMAD specific E3 ubiquitin protein ligase 2	1.24731	0.318816	1.13e-09	4.81e-08	3639	3917	3914	4518	4894	5066	64750	-
SNAP23	synaptosomal-associated protein_ 23kDa	1.11017	0.150775	0.005835	0.049881	3217	3845	3685	3740	4053	4212	8773	HST17016, SNAP-23, SNAP23A, SNAP23B
SNAPC1	small nuclear RNA activating complex_ polypeptide 1_ 43kDa	1.299	0.377399	3.45e-07	1.01e-05	1528	1856	1743	1952	2487	2378	6617	PTFGAMMA, SNAP43
SND1	staphylococcal nuclease and tudor domain containing 1	-1.11346	-0.155054	0.000656	0.008311	21224	22634	22704	20516	19618	19660	27044	TDRD11, P100
SNED1	sushi_ nidogen and EGF-like domains 1	-1.34489	-0.427486	0.000323	0.004596	283	299	275	220	194	171	25992	SST3, SNEP
SNHG1	small nucleolar RNA host gene 1	1.19461	0.256535	4.16e-06	0.0001	2146	2374	2389	2807	2718	2812	23642	LINC00057, NCRNA00057, U22HG, UHG
SNHG12	small nucleolar RNA host gene 12	1.37783	0.462394	1.55e-06	4.07e-05	441	505	438	742	646	620	85028	ASLNC04080, C1ORF79, LINC00100, NCRNA00100
SNHG5	small nucleolar RNA host gene 5	-1.16598	-0.221541	1.18e-05	0.000257	5849	6449	6731	5095	5604	5583	387066	C6ORF160, LINC00044, NCRNA00044, U50HG, BA33E24.2
SNRNP25	small nuclear ribonucleoprotein 25kDa (U11/U12)	-1.1383	-0.18688	0.002828	0.02763	1948	2048	1942	1709	1768	1724	79622	C16ORF33
SNRPD2	small nuclear ribonucleoprotein D2 polypeptide 16.5kDa	-1.12454	-0.169331	0.001643	0.017676	8157	8432	8950	7834	7621	7227	6633	SMD2, SNRPD1, SM-D2
SNUPN	snurportin 1	-1.16792	-0.223941	0.001843	0.019462	1094	1377	1306	1047	1090	1062	10073	KPNBL, RNUT1, SNURPORTIN1
SNX10	sorting nexin 10	1.36553	0.449459	0.000853	0.010401	116	178	189	175	314	291	29887	OPTB8
SNX16	sorting nexin 16	1.22749	0.295716	0.004454	0.040034	321	365	363	379	477	488	64089	-
SNX17	sorting nexin 17	-1.0953	-0.131327	0.003819	0.03527	7946	8820	8631	7865	7606	7719	9784	-
SNX2	sorting nexin 2	1.13515	0.182888	0.001061	0.012401	3018	3399	3374	3457	3971	3779	6643	TRG-9
SOAT1	sterol O-acyltransferase 1	1.25949	0.332842	1.01e-08	3.73e-07	3367	4044	3682	4294	4890	4971	6646	ACACT, ACAT, ACAT-1, ACAT1, SOAT, STAT
SOCS1	suppressor of cytokine signaling 1	1.36824	0.452325	0.000249	0.003683	133	151	179	247	219	241	8651	CIS1, CISH1, JAB, SOCS-1, SSI-1, SSI1, TIP3
SOCS2	suppressor of cytokine signaling 2	1.762	0.817211	5.12e-25	6.52e-23	766	903	883	1374	1719	1662	8835	CIS2, CISH2, SOCS-2, SSI-2, SSI2, STATI2
SOCS3	suppressor of cytokine signaling 3	-1.13261	-0.179655	0.001281	0.014492	3050	3305	3459	2934	2795	2913	9021	ATOD4, CIS3, CISH3, SOCS-3, SSI-3, SSI3
[truncated: 368 more rows]

## Sheet: PI3KCA Vs Ctrl, p<0.05
Name	Description	Fold Change	Log Fold Change	p-Value	p-Adj	HMEC_DD_pBABE_1	HMEC_DD_pBABE_2	HMEC_DD_pBABE_3	HMEC_DD_H1047R_1	HMEC_DD_H1047R_2	HMEC_DD_H1047R_3	Gene ID	Alias
A1BG	alpha-1-B glycoprotein	1.88838	0.917147	2.67e-16	1.55e-15	330	354	386	610	690	651	1	A1B, ABG, GAB, HYST2477
A4GALT	alpha 1_4-galactosyltransferase	2.97845	1.57456	2.89e-98	1.59e-96	892	1117	1083	2780	3176	2902	53947	A14GALT, A4GALT1, GB3S, P(K), P1, P1PK, PK
AAAS	achalasia_ adrenocortical insufficiency_ alacrimia	1.19721	0.259672	1.39e-05	4.02e-05	2985	3047	3053	3459	3671	3313	8086	AAA, AAASB, ADRACALA, ADRACALIN, ALADIN, GL003
AACS	acetoacetyl-CoA synthetase	1.25181	0.324017	2.23e-10	9.16e-10	3362	3853	3682	4433	4415	4218	65985	ACSF1, SUR-5
AADACP1	arylacetamide deacetylase pseudogene 1	-1.87709	-0.908496	0.047528	0.087034	6	5	7	2	0	0	201651	-
AADAT	aminoadipate aminotransferase	-2.26743	-1.18106	5.03e-14	2.59e-13	339	364	386	163	125	161	51166	KAT2, KATII
AAGAB	alpha- and gamma-adaptin binding protein	-1.8087	-0.854952	1.33e-43	2.22e-42	3834	4467	4118	2372	2134	2053	79719	KPPP1, PPKP1, PPKP1A, P34
AAK1	AP2 associated kinase 1	-1.37923	-0.463868	2.82e-18	1.81e-17	4027	4660	4507	3055	3082	3006	22848	-
AAMDC	adipogenesis associated_ Mth938 domain containing	1.23419	0.303567	0.00653	0.01398	426	600	558	629	609	631	28971	C11ORF67, CK067, PTD015
AAMP	angio-associated_ migratory cell protein	-1.17525	-0.232964	2.89e-06	8.84e-06	6334	6681	6658	5339	5504	5196	14	-
AANAT	aralkylamine N-acetyltransferase	1.86681	0.900574	0.046284	0.084951	9	7	5	17	14	20	15	DSPS, SNAT
AAR2	AAR2 splicing factor homolog	1.10917	0.14948	0.005782	0.012474	3374	3622	3548	3842	3723	3645	25980	C20ORF4, CGI-23
AASDH	aminoadipate-semialdehyde dehydrogenase	1.26407	0.338077	0.003705	0.00821	644	670	764	1028	767	734	132949	ACSF4, LYS2, NRPS1098, NRPS998
AASDHPPT	aminoadipate-semialdehyde dehydrogenase-phosphopantetheinyl transferase	-1.48781	-0.573191	4e-14	2.07e-13	3340	3570	3359	2519	2170	1923	60496	AASD-PPT, CGI-80, LYS2, LYS5
AASS	aminoadipate-semialdehyde synthase	1.91587	0.938001	7.75e-41	1.2e-39	1199	1456	1505	2681	2592	2376	10157	LKR/SDH, LKRSDH, LORSDH
AATF	apoptosis antagonizing transcription factor	-1.27601	-0.351644	8.98e-11	3.79e-10	5239	5401	5599	4041	4240	3913	26574	BFR2, CHE-1, CHE1, DED
ABAT	4-aminobutyrate aminotransferase	-1.54712	-0.629586	1.84e-10	7.62e-10	755	793	786	498	466	475	18	GABA-AT, GABAT, NPD009
ABCA1	ATP-binding cassette_ sub-family A (ABC1)_ member 1	2.48687	1.31433	2e-70	6.43e-69	748	891	892	2083	1982	1986	19	ABC-1, ABC1, CERP, HDLDT1, TGD
ABCA11P	ATP-binding cassette_ sub-family A (ABC1)_ member 11_ pseudogene	-1.48335	-0.568859	0.000898	0.002141	219	226	227	145	129	154	79963	ABCA11, EST1133530
ABCA12	ATP-binding cassette_ sub-family A (ABC1)_ member 12	-3.50166	-1.80804	2.65e-40	4.03e-39	532	745	606	160	174	166	26154	ARCI4A, ARCI4B, ICR2B, LI2
ABCA13	ATP-binding cassette_ sub-family A (ABC1)_ member 13	2.09008	1.06356	2.61e-19	1.76e-18	303	321	277	653	591	583	154664	-
ABCA2	ATP-binding cassette_ sub-family A (ABC1)_ member 2	2.09034	1.06374	2.64e-46	4.83e-45	2818	2955	3074	5279	6176	6316	20	ABC2
ABCA5	ATP-binding cassette_ sub-family A (ABC1)_ member 5	1.66726	0.737475	1.41e-12	6.63e-12	447	540	530	910	816	711	23461	ABC13, EST90625
ABCA6	ATP-binding cassette_ sub-family A (ABC1)_ member 6	1.21166	0.276979	0.033968	0.064126	406	656	606	701	689	544	23460	EST155051
ABCA9	ATP-binding cassette_ sub-family A (ABC1)_ member 9	-2.04345	-1.03101	0.009668	0.020132	58	58	30	21	31	5	10350	EST640918
ABCB10	ATP-binding cassette_ sub-family B (MDR/TAP)_ member 10	-1.58262	-0.662316	1.74e-15	9.63e-15	1790	1849	1653	1151	1077	973	23456	EST20237, M-ABC2, MTABC2
ABCB6	ATP-binding cassette_ sub-family B (MDR/TAP)_ member 6 (Langereis blood group)	2.20912	1.14347	5.66e-10	2.27e-09	92	98	129	215	244	236	10058	ABC, ABC14, DUH3, LAN, MCOPCB7, MTABC3, PRP, UMAT
ABCB7	ATP-binding cassette_ sub-family B (MDR/TAP)_ member 7	1.539	0.621992	5.82e-19	3.86e-18	1252	1321	1333	1885	2037	1853	22	ABC7, ASAT, ATM1P, EST140535
ABCB8	ATP-binding cassette_ sub-family B (MDR/TAP)_ member 8	-1.30301	-0.381852	1.66e-05	4.76e-05	2070	1897	2045	1397	1680	1351	11194	EST328128, M-ABC1, MABC1
ABCC10	ATP-binding cassette_ sub-family C (CFTR/MRP)_ member 10	-1.69007	-0.75708	5.65e-26	5.15e-25	1880	1968	2032	1084	1168	1073	89845	EST182763, MRP7, SIMRP7
ABCC2	ATP-binding cassette_ sub-family C (CFTR/MRP)_ member 2	4.55446	2.18728	4.65e-187	7.71e-185	656	677	792	3114	3264	2980	1244	ABC30, CMOAT, DJS, MRP2, CMRP
ABCC3	ATP-binding cassette_ sub-family C (CFTR/MRP)_ member 3	1.17477	0.232373	0.000435	0.001076	4925	4889	4994	5206	5725	5757	8714	ABC31, EST90757, MLP2, MOAT-D, MRP3, CMOAT2
ABCC4	ATP-binding cassette_ sub-family C (CFTR/MRP)_ member 4	-1.7699	-0.823668	7.56e-34	9.27e-33	2058	2308	2157	1180	1226	1115	10257	MOAT-B, MOATB, MRP4
ABCC5	ATP-binding cassette_ sub-family C (CFTR/MRP)_ member 5	-1.45386	-0.539886	5.38e-13	2.6e-12	2334	2297	2282	1459	1552	1540	10057	ABC33, EST277145, MOAT-C, MOATC, MRP5, SMRP, PABC11
ABCC9	ATP-binding cassette_ sub-family C (CFTR/MRP)_ member 9	-2.05564	-1.03959	0.024762	0.048022	5	17	2	2	0	0	10060	ABC37, ATFB12, CANTU, CMD1O, SUR2
ABCD1	ATP-binding cassette_ sub-family D (ALD)_ member 1	1.47756	0.563215	0.000618	0.001502	313	229	297	348	392	465	215	ABC42, ALD, ALDP, AMN
ABCD3	ATP-binding cassette_ sub-family D (ALD)_ member 3	-1.19777	-0.260351	0.00184	0.004235	3083	3570	3109	2961	2718	2136	5825	ABC43, CBAS5, PMP70, PXMP1, ZWS2
ABCD4	ATP-binding cassette_ sub-family D (ALD)_ member 4	1.19725	0.25973	0.00054	0.001322	1060	1258	1287	1396	1424	1313	5826	ABC41, EST352188, MAHCJ, P70R, P79R, PMP69, PXMP1L
ABCE1	ATP-binding cassette_ sub-family E (OABP)_ member 1	-1.60882	-0.686005	1.08e-25	9.69e-25	7956	8980	7950	5534	4789	4480	6059	ABC38, OABP, RLI, RNASEL1, RNASELI, RNS4I
ABCF1	ATP-binding cassette_ sub-family F (GCN20)_ member 1	-1.59574	-0.674227	6.24e-33	7.45e-32	8862	9295	9874	5467	5575	5747	23	ABC27, ABC50
ABCF2	ATP-binding cassette_ sub-family F (GCN20)_ member 2	-2.0259	-1.01856	3.02e-81	1.23e-79	7692	7877	7831	3730	3751	3575	10061	ABC28, EST133090, HUSSY-18, HUSSY18
ABCG2	ATP-binding cassette_ sub-family G (WHITE)_ member 2 (Junior blood group)	-4.07978	-2.02849	1.11e-06	3.54e-06	35	46	31	6	4	6	9429	ABC15, ABCP, BCRP, BCRP1, BMDP, CD338, CDW338, EST157481, GOUT1, MRX, MXR, MXR-1, MXR1, UAQTL1
ABHD10	abhydrolase domain containing 10	1.15847	0.212218	0.005286	0.01145	1278	1601	1431	1719	1563	1498	55347	-
ABHD11	abhydrolase domain containing 11	-1.84407	-0.882896	4.48e-16	2.57e-15	814	788	820	468	409	375	83451	PP1226, WBSCR21
ABHD12	abhydrolase domain containing 12	1.66136	0.732368	9.33e-33	1.11e-31	1643	1847	1918	2942	2972	2707	26090	ABHD12A, BEM46L2, C20ORF22, PHARC, DJ965G21.2
ABHD12B	abhydrolase domain containing 12B	1.96005	0.97089	0.020905	0.041091	13	12	8	16	28	34	145447	BEM46L3, C14ORF29, C14_5314
ABHD13	abhydrolase domain containing 13	-1.82124	-0.864924	7.6e-17	4.54e-16	1051	1233	1219	674	673	485	84945	BEM46L1, C13ORF6, BA153I24.2
ABHD14A	abhydrolase domain containing 14A	1.70932	0.773426	6.19e-07	2.01e-06	143	193	193	315	281	280	25864	DORZ1
ABHD14B	abhydrolase domain containing 14B	2.86974	1.52092	1.3e-104	8.2e-103	994	984	1008	2868	2786	2615	84836	CIB, HEL-S-299
ABHD15	abhydrolase domain containing 15	-1.55623	-0.638056	1.4e-09	5.49e-09	590	740	693	413	427	396	116236	-
ABHD16A	abhydrolase domain containing 16A	1.17155	0.228417	0.002583	0.00583	1532	1487	1544	1660	1793	1682	7920	BAT5, D6S82E, NG26, PP199
ABHD16B	abhydrolase domain containing 16B	-1.68454	-0.752352	2.77e-05	7.77e-05	268	271	317	119	189	169	140701	C20ORF135, DJ591C20.1
ABHD17B	abhydrolase domain containing 17B	-1.27382	-0.349157	0.000107	0.000282	837	986	1013	740	684	700	51104	C9ORF77, CGI-67, FAM108B1
ABHD2	abhydrolase domain containing 2	1.16147	0.215951	8.37e-07	2.69e-06	9587	10961	10595	11467	11852	11308	11057	HS1-2, LABH2, PHPS1-2
ABHD3	abhydrolase domain containing 3	-3.16843	-1.66377	1.81e-43	3.03e-42	964	1040	923	333	241	295	171586	LABH3
ABHD4	abhydrolase domain containing 4	2.06955	1.04932	7.98e-79	3.11e-77	1892	2202	2169	4159	4234	4038	63874	ABH4
ABHD5	abhydrolase domain containing 5	-1.35211	-0.43521	1.94e-09	7.55e-09	2082	2281	2233	1731	1532	1407	51099	CDS, CGI58, IECN2, NCIE2
ABI1	abl-interactor 1	1.15247	0.204727	0.000342	0.000855	3698	4032	4075	4660	4449	3943	10006	ABI-1, ABLBP4, E3B1, NAP1BP, SSH3BP, SSH3BP1
ABI2	abl-interactor 2	1.47566	0.561363	6.79e-23	5.44e-22	3689	4558	4478	6335	6037	5607	10152	ABI-2, ABI2B, AIP-1, ABLBP3, SSH3BP2, ARGBP1, ARGBPIA, ARGBPIB
ABI3BP	ABI family_ member 3 (NESH) binding protein	-5.07286	-2.3428	2.72e-188	4.62e-186	3033	3268	3117	542	583	632	25890	NESHBP, TARSH
ABL1	ABL proto-oncogene 1_ non-receptor tyrosine kinase	1.18933	0.250152	1.92e-06	5.96e-06	9730	10886	10500	11257	12095	12071	25	ABL, JTK7, BCR/ABL, C-ABL, C-ABL1, P150, V-ABL
ABL2	ABL proto-oncogene 2_ non-receptor tyrosine kinase	1.10326	0.141774	0.002031	0.004651	6688	7837	7420	7821	7880	7471	27	ABLL, ARG
ABLIM1	actin binding LIM protein 1	-1.53943	-0.6224	1.69e-26	1.58e-25	4617	5484	5093	3370	3029	3029	3983	ABLIM, LIMAB1, LIMATIN, ABLIM-1
ABLIM2	actin binding LIM protein family_ member 2	7.45134	2.8975	1.2e-18	7.82e-18	6	13	11	83	103	109	84448	-
ABLIM3	actin binding LIM protein family_ member 3	1.15956	0.213577	5.28e-06	1.58e-05	8940	9639	9292	10210	10690	10081	22885	HMFN1661
ABR	active BCR-related	-1.53192	-0.615338	1.83e-37	2.53e-36	10190	10905	10610	6584	6949	6290	29	MDB
ABRACL	ABRA C-terminal like	-1.9288	-0.947706	3.39e-32	3.95e-31	1814	2098	1989	1054	1034	832	58527	C6ORF115, COSTARS, HSPC280, PRO2013
ABT1	activator of basal transcription 1	-1.37235	-0.456647	2.41e-11	1.05e-10	1709	1946	1834	1276	1324	1224	29777	HABT1
ABTB1	ankyrin repeat and BTB (POZ) domain containing 1	1.68955	0.756636	1.29e-18	8.44e-18	898	937	1087	1495	1638	1611	80325	BPOZ, BTB3, BTBD21, EF1ABP, PP2259
ABTB2	ankyrin repeat and BTB (POZ) domain containing 2	-4.64752	-2.21646	2.05e-86	9.22e-85	1392	1237	1275	250	287	254	25841	ABTB2A, BTBD22
ACAA1	acetyl-CoA acyltransferase 1	-1.23012	-0.298801	6.76e-05	0.000182	2399	2310	2487	1794	2039	1777	30	ACAA, PTHIO, THIO
ACAA2	acetyl-CoA acyltransferase 2	1.13383	0.181201	0.005777	0.012464	1736	1992	2035	2158	2185	1918	10449	DSAEC
ACACB	acetyl-CoA carboxylase beta	2.11199	1.0786	1.34e-42	2.18e-41	935	1035	974	1897	1990	2091	32	ACC2, ACCB, HACC275
ACAD10	acyl-CoA dehydrogenase family_ member 10	1.75825	0.814141	4.93e-29	5.13e-28	942	1088	1034	1790	1688	1694	80724	-
ACAD11	acyl-CoA dehydrogenase family_ member 11	1.38371	0.468541	0.00932	0.019458	175	143	147	217	230	181	84129	ACAD-11
ACAD9	acyl-CoA dehydrogenase family_ member 9	-1.30261	-0.381401	3.12e-11	1.36e-10	3008	3256	3154	2343	2370	2210	28976	NPD002
ACADM	acyl-CoA dehydrogenase_ C-4 to C-12 straight chain	-1.3622	-0.445943	1.11e-09	4.39e-09	1673	1879	1793	1364	1225	1164	34	ACAD1, MCAD, MCADH
ACADS	acyl-CoA dehydrogenase_ C-2 to C-3 short chain	3.16119	1.66047	1.55e-21	1.17e-20	100	126	98	289	398	333	35	ACAD3, SCAD
ACADVL	acyl-CoA dehydrogenase_ very long chain	1.46259	0.548525	1.24e-32	1.47e-31	10448	11462	11619	15383	15968	15629	37	ACAD6, LCACD, VLCAD
ACAN	aggrecan	-2.45341	-1.29479	0.00667	0.014252	8	14	5	1	1	0	176	AGC1, AGCAN, CSPG1, CSPGCP, MSK16, SEDK
ACAP1	ArfGAP with coiled-coil_ ankyrin repeat and PH domains 1	1.69355	0.760049	0.008237	0.017351	33	44	40	65	60	75	9744	CENTB1
ACAP2	ArfGAP with coiled-coil_ ankyrin repeat and PH domains 2	1.22193	0.289157	0.000112	0.000296	2789	3858	3493	4319	3926	3600	23527	CENTB2, CNT-B2
ACAP3	ArfGAP with coiled-coil_ ankyrin repeat and PH domains 3	1.56348	0.644764	1.48e-13	7.4e-13	1341	1334	1371	1791	2191	2103	116983	CENTB5
ACAT1	acetyl-CoA acetyltransferase 1	1.10014	0.137682	0.015617	0.031417	2644	2925	2887	3126	3008	2783	38	ACAT, MAT, T2, THIL
ACAT2	acetyl-CoA acetyltransferase 2	-1.44915	-0.535207	1.09e-31	1.25e-30	10994	11933	11733	7950	7819	7142	39	-
ACBD3	acyl-CoA binding domain containing 3	1.53404	0.617337	1.7e-26	1.58e-25	3676	4068	4085	6075	5485	5831	64746	GCP60, GOCAP1, GOLPH1, PAP7
ACBD4	acyl-CoA binding domain containing 4	2.06819	1.04837	4.64e-15	2.52e-14	181	238	231	422	462	419	79777	HMFT0700
ACBD5	acyl-CoA binding domain containing 5	-1.20189	-0.265309	0.00017	0.000439	1716	2106	2046	1650	1523	1490	91452	-
ACBD6	acyl-CoA binding domain containing 6	1.17183	0.228761	0.000142	0.000371	2368	2649	2724	3028	2827	2832	84320	-
ACBD7	acyl-CoA binding domain containing 7	1.92833	0.947353	1.4e-05	4.04e-05	61	78	68	134	130	132	414149	BA455B2.2
ACCS	1-aminocyclopropane-1-carboxylate synthase homolog (Arabidopsis)(non-functional)	1.97904	0.984804	4.19e-08	1.49e-07	118	123	157	230	308	236	84680	ACS, PHACS
ACD	adrenocortical dysplasia homolog (mouse)	-1.30331	-0.382185	1.87e-05	5.33e-05	1854	1829	1912	1208	1429	1466	65057	PIP1, PTOP, TINT1, TPP1
ACER3	alkaline ceramidase 3	-1.81541	-0.860292	6.89e-29	7.13e-28	2569	3191	2903	1658	1600	1295	55331	APHC, PHCA
ACKR1	atypical chemokine receptor 1 (Duffy blood group)	3.92801	1.9738	4.94e-91	2.42e-89	782	631	813	2710	2884	2925	2532	CCBP1, CD234, DARC, DFY, FY, GPD, GPFY, WBCQ1
ACKR3	atypical chemokine receptor 3	-6.24755	-2.64329	7.38e-12	3.32e-11	71	55	56	4	5	8	57007	CMKOR1, CXC-R7, CXCR-7, CXCR7, GPR159, RDC-1, RDC1
ACLY	ATP citrate lyase	-1.25748	-0.330533	2.61e-11	1.14e-10	35085	37172	35123	26804	27538	27441	47	ACL, ATPCL, CLATP
ACN9	succinate dehydrogenase complex assembly factor 3	-1.23521	-0.304757	0.003441	0.007646	773	819	818	667	548	648	57001	ACN9, DC11, SDH7, SDHAF3
ACO2	aconitase 2_ mitochondrial	1.15624	0.209438	0.00069	0.001667	3759	3890	3923	4078	4365	4382	50	ACONM, ICRD, OCA8
ACOT11	acyl-CoA thioesterase 11	-1.58136	-0.661165	0.000868	0.002074	191	176	192	88	127	117	26027	BFIT, STARD14, THEA, THEM1
ACOT13	acyl-CoA thioesterase 13	1.61729	0.693577	1.64e-24	1.4e-23	1498	1842	1714	2805	2543	2488	55856	HT012, PNAS-27, THEM2
ACOT2	acyl-CoA thioesterase 2	-2.83498	-1.50334	0.00058	0.001414	20	39	42	3	15	4	10965	CTE-IA, CTE1A, MTE1, PTE2, PTE2A, ZAP128
ACOT4	acyl-CoA thioesterase 4	-1.91561	-0.937802	0.041566	0.07711	4	8	7	2	0	0	122970	PTE-IB, PTE1B, PTE2B
ACOT7	acyl-CoA thioesterase 7	-1.26266	-0.336469	1.75e-09	6.83e-09	8421	8693	9056	6378	6721	6739	11332	ACH1, ACT, BACH, CTE-II, LACH, LACH1, HBACH
ACOT8	acyl-CoA thioesterase 8	1.80689	0.853511	2.19e-23	1.79e-22	840	822	906	1508	1429	1530	10005	HNAACTE, PTE-1, PTE-2, PTE1, PTE2, HACTE-III, HTE
ACOT9	acyl-CoA thioesterase 9	-1.28242	-0.358866	4.29e-12	1.96e-11	5019	5349	5535	4069	3971	3833	23597	ACATE2, CGI-16, MT-ACT48, MTACT48
ACOX1	acyl-CoA oxidase 1_ palmitoyl	1.18012	0.238939	0.000202	0.000518	2105	2516	2463	2870	2598	2535	51	ACOX, PALMCOX, SCOX
ACOX2	acyl-CoA oxidase 2_ branched chain	-1.39078	-0.475899	0.034791	0.065549	121	117	103	79	81	71	8309	BCOX, BRCACOX, BRCOX, THCCOX
ACOX3	acyl-CoA oxidase 3_ pristanoyl	1.44954	0.535599	1.7e-13	8.45e-13	1443	1444	1426	1982	2134	1898	8310	-
ACP1	acid phosphatase 1_ soluble	1.21743	0.283836	6.37e-08	2.23e-07	3438	4016	3777	4487	4354	4250	52	HAAP, LMW-PTP
ACP2	acid phosphatase 2_ lysosomal	-1.8264	-0.869	1.82e-31	2.07e-30	2272	2355	2503	1175	1361	1193	53	LAP
ACP6	acid phosphatase 6_ lysophosphatidic	1.57596	0.656233	2.2e-09	8.54e-09	398	431	485	636	665	691	51205	ACPL1, LPAP, PACPL1
ACRV1	acrosomal vesicle protein 1	-2.36076	-1.23925	0.00792	0.016723	18	16	16	6	3	3	56	D11S4365, SP-10, SPACA2
ACSF2	acyl-CoA synthetase family member 2	2.1316	1.09194	1.02e-26	9.63e-26	557	545	563	1037	1167	1225	80221	ACSMW, AVYV493
ACSL1	acyl-CoA synthetase long-chain family member 1	3.80166	1.92663	0	0	8209	9315	9185	34110	32339	31025	2180	ACS1, FACL1, FACL2, LACS, LACS1, LACS2
ACSL6	acyl-CoA synthetase long-chain family member 6	-2.20996	-1.14402	0.014763	0.029816	26	10	20	7	7	1	23305	ACS2, FACL6, LACS 6, LACS2, LACS5
ACSM3	acyl-CoA synthetase medium-chain family member 3	5.88772	2.55771	1.99e-25	1.76e-24	20	29	38	187	214	159	6296	SA, SAH
ACSS1	acyl-CoA synthetase short-chain family member 1	-1.65057	-0.722963	0.025513	0.049388	49	70	63	25	25	47	84532	ACAS2L, ACECS1, ACECS2L
ACSS2	acyl-CoA synthetase short-chain family member 2	3.02459	1.59674	4.8e-237	1.34e-234	4950	5381	5676	15922	15339	15218	55902	ACAS2, ACECS, ACS, ACSA, DJ1161H23.1
ACTA1	actin_ alpha 1_ skeletal muscle	-2.80047	-1.48567	0.001645	0.003804	24	13	17	1	4	4	58	ACTA, ASMA, CFTD, CFTD1, CFTDM, MPFD, NEM1, NEM2, NEM3
ACTA2	actin_ alpha 2_ smooth muscle_ aorta	1.62898	0.703969	3.03e-10	1.24e-09	366	415	485	703	674	610	59	AAT6, ACTSA, MYMY5
ACTB	actin_ beta	-1.5202	-0.604264	2.55e-44	4.36e-43	286803	299184	295508	185300	188836	181374	60	BRWS1, PS1TP5BP1
ACTG1	actin gamma 1	1.10659	0.146124	0.000263	0.000667	209348	225810	216689	234455	235480	221673	71	ACT, ACTG, BRWS2, DFNA20, DFNA26, HEL-176
ACTL6A	actin-like 6A	-1.61503	-0.691563	9.99e-37	1.34e-35	4834	5313	5021	3125	3087	2779	86	ACTL6, ARPN-BETA, ARP4, BAF53A, INO80K
ACTN1	actinin_ alpha 1	-1.39462	-0.479876	1.64e-21	1.23e-20	82530	85481	83561	56346	57856	58519	87	BDPLT15
ACTR10	actin-related protein 10 homolog (S. cerevisiae)	-1.3902	-0.475292	5.94e-12	2.69e-11	2741	3186	3083	2265	2131	1805	55860	ACTR11, ARP10, ARP11, HARP11
ACTR1A	ARP1 actin-related protein 1 homolog A_ centractin alpha (yeast)	-1.52988	-0.613422	4.8e-45	8.38e-44	12867	13855	13759	8597	8627	8113	10121	ARP1, ARP1A, CTRN1
ACTR1B	ARP1 actin-related protein 1 homolog B_ centractin beta (yeast)	1.64534	0.718388	3.27e-38	4.64e-37	3405	3553	3504	5447	5847	5244	10120	ARP1B, CTRN2, PC3
ACTR2	ARP2 actin-related protein 2 homolog (yeast)	-1.22863	-0.297055	1.63e-09	6.37e-09	22026	26276	24566	20330	18996	17422	10097	ARP2
ACTR3	ARP3 actin-related protein 3 homolog (yeast)	-1.43368	-0.519727	4.77e-26	4.35e-25	21140	24401	23195	16519	15398	13973	10096	ARP3
ACTR8	ARP8 actin-related protein 8 homolog (yeast)	-1.11364	-0.155283	0.017358	0.03464	1948	2285	2118	1924	1834	1700	93973	ARP8, INO80N, HARP8
ACTRT3	actin-related protein T3	-7.20126	-2.84825	4.8e-26	4.38e-25	138	233	186	17	28	16	84517	ARP-T3, ARPM1
ACVR1	activin A receptor_ type I	-1.21267	-0.27819	2.07e-06	6.42e-06	3083	3601	3447	2727	2597	2660	90	ACTRI, ACVR1A, ACVRLK2, ALK2, FOP, SKR1, TSRI
ACVR1B	activin A receptor_ type IB	1.34348	0.425975	8.52e-13	4.05e-12	2376	2693	2794	3301	3542	3277	91	ACTRIB, ACVRLK4, ALK4, SKR2
ACVR1C	activin A receptor_ type IC	7.74068	2.95246	7.35e-12	3.31e-11	0	5	2	43	43	47	130399	ACVRLK7, ALK7
ACVR2B	activin A receptor_ type IIB	1.7415	0.800327	3.66e-15	2e-14	407	518	491	838	821	715	93	ACTRIIB, ACTR-IIB, HTX4
ACVR2B-AS1	ACVR2B antisense RNA 1	2.56705	1.36011	1.56e-05	4.48e-05	16	30	29	85	65	59	100128640	-
ACYP2	acylphosphatase 2_ muscle type	1.26336	0.337262	0.01197	0.024562	256	278	321	369	342	328	98	ACYM, ACYP
ADA	adenosine deaminase	3.73607	1.90152	1.28e-100	7.47e-99	655	945	986	3171	3144	2998	100	-
ADAM10	ADAM metallopeptidase domain 10	-1.18506	-0.244963	1.4e-06	4.41e-06	9897	11590	10974	9301	8988	7937	102	AD10, AD18, CD156C, HST18717, MADM, RAK, KUZ
ADAM11	ADAM metallopeptidase domain 11	2.56922	1.36133	0.00097	0.002305	2	13	22	38	41	42	4185	MDC
ADAM12	ADAM metallopeptidase domain 12	1.63051	0.705323	1.48e-37	2.06e-36	3703	4507	4326	6582	6953	6053	8038	ADAM12-OT1, CAR10, MCMP, MCMPMLTNA, MLTN, MLTNA
ADAM15	ADAM metallopeptidase domain 15	-1.08202	-0.113733	0.042931	0.079368	14419	14655	14875	12279	13629	13023	8751	MDC15
ADAM17	ADAM metallopeptidase domain 17	1.17306	0.23028	2.32e-06	7.15e-06	4737	5514	5382	5931	5890	5729	6868	ADAM18, CD156B, CSVP, NISBD, NISBD1, TACE
ADAM19	ADAM metallopeptidase domain 19	-1.52239	-0.606334	1.49e-32	1.76e-31	8102	8886	8785	5311	5396	5477	8728	FKSG34, MADDAM, MLTNB
ADAM20P1	ADAM metallopeptidase domain 20 pseudogene 1	1.95378	0.966267	0.045391	0.083435	0	4	3	5	16	8	317760	C14ORF55
ADAM23	ADAM metallopeptidase domain 23	1.27127	0.34627	0.011623	0.023889	227	299	268	334	339	297	8745	MDC-3, MDC3
ADAM8	ADAM metallopeptidase domain 8	-1.34886	-0.431744	0.044709	0.082318	199	136	146	122	108	109	101	CD156, CD156A, MS2
ADAM9	ADAM metallopeptidase domain 9	-1.11955	-0.162924	7.6e-05	0.000204	34266	39024	37371	33115	31612	29914	8754	CORD9, MCMP, MDC9, MLTNG
ADAMTS1	ADAM metallopeptidase with thrombospondin type 1 motif_ 1	-1.2778	-0.353664	8.02e-09	3e-08	3048	3158	3150	2315	2367	2329	9510	C3-C5, METH1
ADAMTS12	ADAM metallopeptidase with thrombospondin type 1 motif_ 12	2.62641	1.39309	1.1e-37	1.53e-36	301	309	311	754	792	800	81792	PRO4389
ADAMTS13	ADAM metallopeptidase with thrombospondin type 1 motif_ 13	2.85551	1.51375	2.56e-17	1.57e-16	99	156	167	319	439	432	11093	ADAM-TS13, ADAMTS-13, C9ORF8, VWFCP, VWF-CP
ADAMTS14	ADAM metallopeptidase with thrombospondin type 1 motif_ 14	-1.24724	-0.318738	0.009051	0.018936	685	612	570	487	523	427	140766	-
ADAMTS15	ADAM metallopeptidase with thrombospondin type 1 motif_ 15	2.83656	1.50414	1.81e-16	1.06e-15	77	124	120	260	331	311	170689	-
ADAMTS6	ADAM metallopeptidase with thrombospondin type 1 motif_ 6	-2.81175	-1.49147	6.12e-70	1.94e-68	1820	1870	1913	585	657	652	11174	ADAM-TS 6, ADAM-TS6, ADAMTS-6
ADAMTS9	ADAM metallopeptidase with thrombospondin type 1 motif_ 9	-5.26327	-2.39596	3.18e-29	3.33e-28	270	347	347	34	53	72	56999	-
ADAMTSL4	ADAMTS-like 4	6.81541	2.7688	0	0	851	931	907	5521	6015	6176	54507	ADAMTSL-4, ECTOL2, TSRC1
ADAR	adenosine deaminase_ RNA-specific	-1.22504	-0.292827	1.9e-12	8.81e-12	20660	24006	22535	17878	17649	16952	103	ADAR1, AGS6, DRADA, DSH, DSRAD, G1P1, IFI-4, IFI4, K88DSRBP, P136
ADARB1	adenosine deaminase_ RNA-specific_ B1	1.80202	0.849614	4.49e-40	6.78e-39	1425	1681	1696	2761	2913	2627	104	ADAR2, DRABA2, DRADA2, RED1
ADAT1	adenosine deaminase_ tRNA-specific 1	-2.03244	-1.02321	1.53e-32	1.8e-31	1246	1630	1479	698	682	655	23536	HADAT1
ADAT2	adenosine deaminase_ tRNA-specific 2	1.40329	0.488812	3.02e-08	1.08e-07	745	853	849	1184	1157	960	134637	DEADC1, TAD2, DJ20N2, DJ20N2.1
ADAT3	adenosine deaminase_ tRNA-specific 3	-2.45115	-1.29346	1.23e-09	4.83e-09	229	204	245	65	78	109	113179	FWP005, MRT36, MST121, MSTP121, S863-5, TAD3
ADC	NA	2.98372	1.57711	1.53e-34	1.92e-33	244	231	322	729	853	743	326	NA
ADCK1	aarF domain containing kinase 1	-1.54953	-0.631828	0.00016	0.000417	254	231	257	146	148	159	57143	-
ADCK3	aarF domain containing kinase 3	2.26326	1.1784	1.73e-56	4.11e-55	874	1017	1013	2092	2059	2162	56997	ARCA2, CABC1, COQ10D4, COQ8, SCAR9
ADCK4	aarF domain containing kinase 4	1.71252	0.776125	7.12e-23	5.7e-22	1265	1220	1277	1977	2099	2124	79934	NPHS9
ADCK5	aarF domain containing kinase 5	-1.29435	-0.372225	0.007274	0.015461	345	372	412	242	307	281	203054	-
ADCY10P1	adenylate cyclase 10 (soluble) pseudogene 1	3.69023	1.88371	6.27e-37	8.49e-36	119	141	107	449	462	429	221442	-
ADCY3	adenylate cyclase 3	-1.30181	-0.380516	1.73e-09	6.76e-09	4317	4368	4185	3068	3312	3096	109	AC3
ADCY6	adenylate cyclase 6	1.40972	0.495409	1.39e-15	7.76e-15	2802	3137	3156	3925	4105	4247	112	AC6, LCCS8
ADCY7	adenylate cyclase 7	1.1922	0.253624	3.71e-05	0.000103	2117	2354	2281	2523	2599	2588	113	AC7
ADCY9	adenylate cyclase 9	1.42046	0.506359	2.28e-14	1.2e-13	2005	2412	2200	2867	3063	3068	115	AC9
ADD1	adducin 1 (alpha)	-1.20716	-0.271618	1.44e-09	5.67e-09	11529	12884	12219	9676	10143	9242	118	ADDA
ADD2	adducin 2 (beta)	3.71111	1.89185	8.2e-37	1.11e-35	104	138	128	418	498	440	119	ADDB
ADH5	alcohol dehydrogenase 5 (class III)_ chi polypeptide	1.16672	0.222463	9.88e-06	2.89e-05	6178	7397	7115	8132	7769	7207	128	ADH-3, ADHX, FALDH, FDH, GSH-FDH, GSNOR
ADHFE1	alcohol dehydrogenase_ iron containing_ 1	6.55043	2.71159	9.29e-55	2.1e-53	62	51	65	415	395	385	137872	ADH8, HMFT2263, HOT
ADI1	acireductone dioxygenase 1	1.31579	0.395928	7.05e-16	4e-15	5093	5533	5481	6861	6735	6714	55256	APL1, ARD, FE-ARD, HMFT1638, MTCBP1, NI-ARD, SIPL, MTND
ADIPOR2	adiponectin receptor 2	-1.08051	-0.111715	0.018699	0.037085	9053	10793	10224	9215	9147	8269	79602	ACDCR2, PAQR2
ADIRF	adipogenesis regulatory factor	1.55482	0.636744	3.56e-24	3e-23	2218	2266	2272	3311	3586	3200	10974	AFRO, APM2, C10ORF116, APM-2
ADK	adenosine kinase	-1.08229	-0.114093	0.029241	0.056022	5028	5684	5424	5046	4852	4386	132	AK
ADM	adrenomedullin	-1.53942	-0.622383	2.23e-20	1.59e-19	2074	2239	2343	1428	1360	1344	133	AM, PAMP
ADM2	adrenomedullin 2	3.71945	1.89509	2.51e-32	2.92e-31	91	105	99	363	348	379	79924	AM2, DJ579N16.4
ADNP	activity-dependent neuroprotector homeobox	1.42256	0.508493	3.03e-28	3.05e-27	8292	9895	9131	12811	12590	11816	23394	ADNP1, HVDAS, MRD28
ADNP2	ADNP homeobox 2	-1.171	-0.227746	0.000173	0.000447	2898	3288	2944	2496	2549	2418	22850	ZNF508
ADO	2-aminoethanethiol (cysteamine) dioxygenase	-1.17429	-0.231793	0.001564	0.00363	1741	2033	1754	1585	1481	1438	84890	C10ORF22
ADORA2A-AS1	ADORA2A antisense RNA 1	2.63684	1.39881	0.00084	0.002011	12	8	6	35	39	19	646023	C22ORF45
ADORA2B	adenosine A2b receptor	-1.13748	-0.185844	0.00782	0.016526	2115	2192	2081	1741	1896	1746	136	ADORA2
ADPGK	ADP-dependent glucokinase	-1.36921	-0.453341	1.89e-15	1.04e-14	3726	4328	4063	2908	2972	2588	83440	2610017G09RIK, ADP-GK
ADPRH	ADP-ribosylarginine hydrolase	-1.80761	-0.854084	0.04976	0.090762	18	15	34	11	8	9	141	ARH1
ADPRHL1	ADP-ribosylhydrolase like 1	-1.84949	-0.88713	0.012995	0.02652	48	44	48	17	15	32	113622	ARH2
ADPRHL2	ADP-ribosylhydrolase like 2	-1.50086	-0.585787	2.74e-10	1.12e-09	1195	1192	1104	707	781	736	54936	ARH3
ADPRM	ADP-ribose/CDP-alcohol diphosphatase_ manganese-dependent	1.35007	0.433029	0.007034	0.014991	188	332	332	381	378	344	56985	C17ORF48, MDS006, NBLA03831
ADRA1D	adrenoceptor alpha 1D	-1.59007	-0.669086	0.030209	0.057719	88	96	83	34	34	82	146	ADRA1, ADRA1A, ADRA1R, ALPHA1, DAR, DJ779E11.2
ADRBK1	adrenergic_ beta_ receptor kinase 1	1.33931	0.421485	7.28e-12	3.28e-11	3341	3468	3613	4259	4572	4553	156	BARK1, BETA-ARK1, GRK2
ADRBK2	adrenergic_ beta_ receptor kinase 2	-1.19962	-0.262576	0.009045	0.018926	708	896	856	604	665	684	157	BARK2, GRK3
ADRM1	adhesion regulating molecule 1	-1.96948	-0.977812	3.18e-55	7.3e-54	10260	9953	10231	4712	5090	4988	11047	ARM-1, ARM1, GP110
ADSL	adenylosuccinate lyase	-1.20676	-0.271141	5.17e-07	1.68e-06	4876	5213	5138	4073	4283	3739	158	AMPS, ASASE, ASL
ADSS	adenylosuccinate synthase	-1.35104	-0.434073	1.37e-12	6.43e-12	3748	4542	3972	3030	2840	2802	159	ADEH, ADSS 2
ADSSL1	adenylosuccinate synthase like 1	8.67257	3.11646	3.12e-197	6.08e-195	169	170	161	1439	1446	1380	122622	-
ADTRP	androgen-dependent TFPI-regulating protein	-1.84956	-0.887184	9.9e-12	4.42e-11	428	552	465	262	258	219	84830	AIG1L, C6ORF105, DJ413H6.1
AEN	apoptosis enhancing nuclease	-2.79731	-1.48404	9.47e-93	4.78e-91	2633	2856	2767	883	958	968	64782	ISG20L1, PP12744
AFAP1	actin filament associated protein 1	-1.62169	-0.697496	5.44e-43	8.92e-42	8475	9815	9697	5360	5590	5529	60312	AFAP, AFAP-110, AFAP110
AFAP1-AS1	AFAP1 antisense RNA 1	-2.03277	-1.02345	0.009391	0.019593	51	23	35	16	12	15	84740	AFAP1-AS, AFAP1AS
AFAP1L1	actin filament associated protein 1-like 1	-1.30398	-0.382925	2.24e-10	9.21e-10	2969	3413	3064	2328	2396	2207	134265	-
AFAP1L2	actin filament associated protein 1-like 2	-6.66766	-2.73718	3.66e-83	1.55e-81	950	955	1061	138	176	96	84632	CTB-1144G6.4, KIAA1914, XB130
AFF4	AF4/FMR2 family_ member 4	-1.12506	-0.170007	0.001152	0.002717	10536	12893	12078	10503	10541	9150	27125	AF5Q31, CHOPS, MCEF
AFG3L1P	AFG3-like AAA ATPase 1_ pseudogene	-1.44974	-0.535796	7.52e-08	2.62e-07	714	762	727	511	478	462	172	AFG3, AFG3L1
AFG3L2	AFG3-like AAA ATPase 2	1.13251	0.179518	0.000363	0.000905	6025	6223	6348	6909	6909	6390	10939	SCA28, SPAX5
AFMID	arylformamidase	1.30874	0.388179	7.57e-06	2.24e-05	702	735	748	922	943	882	125061	FKF, KF, KFA
AFTPH	aftiphilin	-1.17835	-0.236763	0.000337	0.000843	1929	2179	2187	1803	1749	1562	54812	NBLA10388
AGAP11	ankyrin repeat and GTPase domain Arf GTPase activating protein 11	3.5795	1.83976	1.9e-08	6.9e-08	10	32	19	70	103	79	119385	-
AGAP2-AS1	AGAP2 antisense RNA 1	-1.39993	-0.485351	0.000932	0.002219	507	459	484	315	279	390	100130776	PUNISHER
AGBL2	ATP/GTP binding protein-like 2	1.91534	0.937599	0.002327	0.005285	38	33	24	73	64	54	79841	CCP2
AGBL5	ATP/GTP binding protein-like 5	1.93498	0.952315	9.17e-48	1.76e-46	1647	2056	2041	3460	3683	3506	60509	CCP5
AGER	advanced glycosylation end product-specific receptor	3.29427	1.71996	1.42e-22	1.12e-21	71	106	87	299	284	283	177	RAGE
AGFG1	ArfGAP with FG repeats 1	1.29244	0.370093	6.22e-12	2.81e-11	6865	8020	7465	10034	9071	8580	3267	HRB, RAB, RIP
AGFG2	ArfGAP with FG repeats 2	1.63197	0.706613	4.06e-16	2.34e-15	713	725	695	1108	1148	1096	3268	HRBL, RABR
AGGF1	angiogenic factor with G patch and FHA domains 1	-1.14109	-0.190408	0.009792	0.020359	2249	2552	2290	2115	2121	1722	55109	GPATC7, GPATCH7, HSU84971, HUS84971, VG5Q
AGK	acylglycerol kinase	1.16115	0.21556	0.001035	0.002452	1625	1928	1908	2065	2003	1999	55750	CATC5, CTRCT38, MTDPS10, MULK
AGMAT	agmatine ureohydrolase (agmatinase)	-2.25333	-1.17206	0.01152	0.023698	9	7	5	0	1	0	79814	-
AGO1	argonaute RISC catalytic component 1	-1.17767	-0.23593	0.001117	0.002639	2438	2436	2538	1948	2224	1865	26523	EIF2C, EIF2C1, GERP95, Q99
AGO2	argonaute RISC catalytic component 2	-1.46081	-0.546772	2.17e-12	1.01e-11	2274	2329	2194	1404	1492	1552	27161	EIF2C2, Q10
AGO3	argonaute RISC catalytic component 3	-1.12895	-0.174987	0.049889	0.090981	819	1025	963	765	840	769	192669	EIF2C3
AGO4	argonaute RISC catalytic component 4	1.50919	0.593774	6.92e-09	2.6e-08	880	1138	1367	1772	1630	1497	192670	EIF2C4
AGPAT1	1-acylglycerol-3-phosphate O-acyltransferase 1	1.30328	0.382146	1.35e-14	7.17e-14	5126	5507	5623	6695	6945	6666	10554	1-AGPAT1, G15, LPAAT-ALPHA, LPAATA
AGPAT2	1-acylglycerol-3-phosphate O-acyltransferase 2	1.21085	0.276016	3.62e-06	1.1e-05	2091	2296	2281	2550	2671	2517	10555	1-AGPAT2, BSCL, BSCL1, LPAAB, LPAAT-BETA
AGPAT4	1-acylglycerol-3-phosphate O-acyltransferase 4	2.8466	1.50924	1.22e-105	7.81e-104	1235	1611	1620	4175	4162	3870	56895	1-AGPAT4, LPAAT-DELTA, DJ473J16.2
AGPAT4-IT1	AGPAT4 intronic transcript 1	2.11637	1.08159	1.37e-06	4.32e-06	74	79	54	137	160	143	79992	C6ORF59, NCRNA00241
AGPAT5	1-acylglycerol-3-phosphate O-acyltransferase 5	-1.56545	-0.646574	4.13e-21	3.03e-20	3559	4268	3871	2562	2518	2065	55326	1AGPAT5, LPAATE
AGPAT6	glycerol-3-phosphate acyltransferase 4	-1.25778	-0.330874	1.51e-12	7.08e-12	6164	7051	6816	5154	5186	4897	137964	1-AGPAT 6, AGPAT6, LPAAT-ZETA, LPAATZ, TSARG7, GPAT4
AGPAT9	glycerol-3-phosphate acyltransferase 3	-1.63554	-0.709763	2.81e-07	9.36e-07	365	432	372	249	232	197	84803	AGPAT 10, AGPAT8, AGPAT9, HMFN0839, LPAAT-THETA, MAG1, GPAT3
AGPS	alkylglycerone phosphate synthase	-1.50994	-0.594493	8.51e-21	6.16e-20	5175	6166	5554	3952	3510	3236	8540	ADAP-S, ADAS, ADHAPS, ADPS, ALDHPSY
AGTPBP1	ATP/GTP binding protein 1	-1.23112	-0.299975	0.000224	0.000573	1272	1349	1371	1107	1087	913	23287	CCP1, NNA1
AGTR1	angiotensin II receptor_ type 1	-2.96097	-1.56607	1.5e-05	4.31e-05	42	46	63	15	13	11	185	AG2S, AGTR1B, AT1, AT1AR, AT1B, AT1BR, AT1R, AT2R1, HAT1R
AGTRAP	angiotensin II receptor-associated protein	1.24972	0.32161	1.41e-09	5.56e-09	4571	4901	4704	5565	5789	5631	57085	ATRAP
AHCTF1	AT hook containing transcription factor 1	-1.24778	-0.319368	4.96e-07	1.62e-06	2653	2996	2813	2334	2103	2053	25909	ELYS, MST108, MSTP108, TMBS62
AHCY	adenosylhomocysteinase	1.22979	0.298416	1.07e-09	4.25e-09	14308	14926	14616	17049	17424	17241	191	SAHH, ADOHCYASE
AHCYL1	adenosylhomocysteinase-like 1	1.86653	0.900362	1.15e-93	5.93e-92	9906	11549	11228	20324	19382	18741	10768	DCAL, IRBIT, PPP1R78, PRO0233, XPVKONA
AHCYL2	adenosylhomocysteinase-like 2	1.48865	0.574003	1.22e-13	6.16e-13	1205	1327	1317	2051	1802	1655	23382	ADOHCYASE3, IRBIT2
AHI1	Abelson helper integration site 1	1.43549	0.52154	2.69e-09	1.04e-08	760	995	886	1277	1269	1091	54806	AHI-1, JBTS3, ORF1, DJ71N10.1
AHNAK2	AHNAK nucleoprotein 2	1.59568	0.674174	2.96e-30	3.22e-29	16083	18073	18860	24838	28778	27414	113146	C14ORF78
AHR	aryl hydrocarbon receptor	-1.72968	-0.790502	7.29e-28	7.24e-27	8991	12843	11529	6582	6027	5728	196	BHLHE76
AHRR	aryl-hydrocarbon receptor repressor	1.93526	0.952525	1.14e-32	1.35e-31	1135	1080	1244	2069	2279	2103	57491	AHH, AHHR, BHLHE77
AHSA1	AHA1_ activator of heat shock 90kDa protein ATPase homolog 1 (yeast)	-1.94626	-0.960701	4.18e-73	1.44e-71	8482	9317	9324	4668	4674	3995	10598	AHA1, C14ORF3, P38
AHSA2	AHA1_ activator of heat shock 90kDa protein ATPase homolog 2 (yeast)	3.54197	1.82455	3.39e-120	2.68e-118	613	651	751	2300	2347	2243	130872	HCH1
AIDA	axin interactor_ dorsalization associated	-1.16423	-0.21937	0.044605	0.082134	639	876	815	725	613	570	64853	C1ORF80
AIF1L	allograft inflammatory factor 1-like	-1.76187	-0.817111	0.019197	0.03802	28	58	69	21	26	28	83543	C9ORF58, IBA2
AIFM1	apoptosis-inducing factor_ mitochondrion-associated_ 1	-1.094	-0.129608	0.022385	0.043749	2900	3266	3272	2871	2723	2662	9131	AIF, CMT2D, CMTX4, COWCK, COXPD6, NADMR, NAMSD, PDCD8
AIFM2	apoptosis-inducing factor_ mitochondrion-associated_ 2	-1.23066	-0.299434	5.77e-05	0.000157	1534	1700	1592	1355	1229	1170	84883	AMID, PRG3
AIG1	androgen-induced 1	1.57726	0.657418	2.62e-26	2.43e-25	2514	3053	3093	4629	4448	4014	51390	AIG-1, DJ95L4.1
AIM1	absent in melanoma 1	2.00402	1.0029	1.56e-114	1.12e-112	11935	13967	13227	26370	25114	23688	202	CRYBG1, ST4
AIM1L	absent in melanoma 1-like	-1.75533	-0.811746	0.027126	0.052219	45	33	37	23	14	19	55057	CRYBG2
AIMP2	aminoacyl tRNA synthetase complex-interacting multifunctional protein 2	-2.3254	-1.21748	3.7e-45	6.51e-44	1576	1697	1529	672	624	669	7965	JTV-1, JTV1, P38, PRO0992
AIP	aryl hydrocarbon receptor interacting protein	1.34984	0.432788	2.58e-09	9.95e-09	2808	2722	2804	3375	3679	3751	9049	ARA9, FKBP16, FKBP37, SMTPHN, XAP-2, XAP2
AJAP1	adherens junctions associated protein 1	-4.7794	-2.25683	1.38e-99	7.92e-98	1028	1108	1122	204	214	222	55966	MOT8, SHREW-1, SHREW1
AJUBA	ajuba LIM protein	-1.82823	-0.870445	2.09e-70	6.7e-69	8942	10023	9783	4884	5303	4847	84962	JUB
AK1	adenylate kinase 1	-1.21709	-0.283434	0.000107	0.000282	2031	2090	2229	1576	1709	1706	203	HTL-S-58J
AK2	adenylate kinase 2	-1.17392	-0.231338	2.33e-06	7.19e-06	7477	7874	8147	6626	6405	6147	204	ADK2, AK 2
AK3	adenylate kinase 3	1.11341	0.154991	0.015902	0.031953	2617	3114	2956	3261	3273	2736	50808	AK3L1, AK6, AKL3L, AKL3L1, FIX
AK5	adenylate kinase 5	2.67654	1.42037	0.000103	0.000273	18	9	17	41	52	47	26289	AK6
AK7	adenylate kinase 7	3.46184	1.79154	4.92e-10	1.99e-09	25	31	35	156	116	75	122481	AK 7
AK8	adenylate kinase 8	3.41842	1.77333	3.72e-09	1.42e-08	16	23	33	78	107	88	158067	AK 8, C9ORF98, DDX31
AK9	adenylate kinase 9	1.78719	0.837689	0.000107	0.000283	64	110	104	185	141	162	221264	AK 9, AKD1, AKD2, C6ORF199, C6ORF224, DJ70A9.1
AKAP1	A kinase (PRKA) anchor protein 1	-1.19347	-0.255162	0.000262	0.000665	3535	3727	3746	2743	2941	3134	8165	AKAP, AKAP121, AKAP149, AKAP84, D-AKAP1, PPP1R43, PRKA1, SAKAP84, TDRD17
AKAP12	A kinase (PRKA) anchor protein 12	-5.17049	-2.3703	1.87e-191	3.29e-189	2730	3277	3312	547	547	607	9590	AKAP250, SSECKS
AKAP13	A kinase (PRKA) anchor protein 13	1.39119	0.476324	1.69e-23	1.39e-22	9165	11014	10713	13525	14211	13383	11214	AKAP-13, AKAP-LBC, ARHGEF13, BRX, HA-3, HT31, LBC, PRKA13, PROTO-LB, PROTO-LBC, C-LBC, P47
AKAP2	A kinase (PRKA) anchor protein 2	-1.64859	-0.721234	0.000257	0.000653	160	261	231	104	124	139	11217	AKAP-2, AKAPKL, PRKA2
AKAP8L	A kinase (PRKA) anchor protein 8-like	1.64914	0.721715	1.02e-20	7.36e-20	2027	2028	2446	3236	3610	3454	26993	HA95, HAP95, NAKAP, NAKAP95
AKAP9	A kinase (PRKA) anchor protein 9	2.19162	1.132	6.87e-11	2.92e-10	1715	1835	1539	3545	3142	4266	10142	AKAP-9, AKAP350, AKAP450, CG-NAP, HYPERION, LQT11, MU-RMS-40.16A, PPP1R45, PRKA9, YOTIAO
AKIRIN1	akirin 1	-1.6677	-0.737863	1.06e-34	1.33e-33	3470	3961	3787	2282	2204	1947	79647	C1ORF108, STRF2
AKNA	AT-hook transcription factor	2.88504	1.52859	1.28e-35	1.66e-34	229	232	287	692	679	730	80709	-
AKNAD1	AKNA domain containing 1	-1.94421	-0.959187	0.000261	0.000663	99	88	98	53	40	40	254268	C1ORF62
AKR1A1	aldo-keto reductase family 1_ member A1 (aldehyde reductase)	1.51562	0.59991	9.92e-24	8.22e-23	3247	3265	3455	4704	5049	4755	10327	ALDR1, ALR, ARM, DD3, HEL-S-6
AKR1B10	aldo-keto reductase family 1_ member B10 (aldose reductase)	1.82109	0.864806	3.3e-05	9.18e-05	66	113	103	157	183	164	57016	AKR1B11, AKR1B12, ALDRLN, ARL-1, ARL1, HIS, HSI
AKR1B15	aldo-keto reductase family 1_ member B15	3.52859	1.81909	2.82e-05	7.89e-05	12	1	5	33	38	34	441282	AKR1B10L, AKR1B10L_ AK1R1B7, AKR1R1B7
AKR1C1	aldo-keto reductase family 1_ member C1	2.7127	1.43973	5.66e-259	1.82e-256	7482	8198	8141	21294	21049	19688	1645	2-ALPHA-HSD, 20-ALPHA-HSD, C9, DD1, DD1/DD2, DDH, DDH1, H-37, HAKRC, HBAB, MBAB
AKR1C2	aldo-keto reductase family 1_ member C2	1.23452	0.303956	3.92e-07	1.29e-06	3790	3758	3784	4699	4504	4240	1646	AKR1C-PSEUDO, BABP, DD, DD-2, DD/BABP, DD2, DDH2, HAKRD, HBAB, MCDR2, SRXY8, TDD
AKR1C3	aldo-keto reductase family 1_ member C3	1.4158	0.501617	1.21e-10	5.07e-10	1242	1276	1330	1845	1862	1536	8644	DD3, DDX, HA1753, HAKRB, HAKRE, HSD17B5, PGFS, HLUPGFS
AKR1CL1	aldo-keto reductase family 1_ member C8_ pseudogene	-1.86924	-0.902452	0.047371	0.086761	15	2	2	1	0	1	340811	AKR1CL1, AKR1C8P
AKR7A2	aldo-keto reductase family 7_ member A2	1.31107	0.39075	1.48e-08	5.4e-08	2109	2122	2175	2603	2934	2535	8574	AFAR, AFAR1, AFB1-AR1, AKR7
AKT1	v-akt murine thymoma viral oncogene homolog 1	-1.16523	-0.220619	7e-07	2.26e-06	13682	14612	14318	11723	11908	11405	207	AKT, CWS6, PKB, PKB-ALPHA, PRKBA, RAC, RAC-ALPHA
AKT3	v-akt murine thymoma viral oncogene homolog 3	1.51737	0.601574	2.23e-27	2.17e-26	4637	5461	5462	8152	7531	6948	10000	MPPH, MPPH2, PKB-GAMMA, PKBG, PRKBG, RAC-PK-GAMMA, RAC-GAMMA, STK-2
ALAD	aminolevulinate dehydratase	-1.11948	-0.162829	0.034379	0.064865	1424	1566	1528	1201	1368	1292	210	ALADH, PBGS
ALAS1	5'-aminolevulinate synthase 1	-1.0875	-0.121019	0.04366	0.080603	2543	2933	2738	2455	2378	2392	211	ALAS, ALAS-H, ALAS3, ALASH, MIG4
ALCAM	activated leukocyte cell adhesion molecule	1.10902	0.149287	0.001035	0.002452	20131	23614	22601	24994	23429	22026	214	CD166, MEMD
ALDH16A1	aldehyde dehydrogenase 16 family_ member A1	-1.63798	-0.711919	3.71e-18	2.36e-17	3085	3177	3073	1606	1884	1948	126133	-
ALDH18A1	aldehyde dehydrogenase 18 family_ member A1	1.17583	0.23368	3e-06	9.16e-06	5949	6687	6603	7339	7065	7249	5832	ARCL3A, GSAS, P5CS, PYCS
ALDH1A2	aldehyde dehydrogenase 1 family_ member A2	-1.97702	-0.983328	0.022204	0.043435	1	4	13	0	0	0	8854	RALDH(II), RALDH2, RALDH2-T
ALDH1A3	aldehyde dehydrogenase 1 family_ member A3	-3.5399	-1.82371	1.6e-204	3.29e-202	5398	6434	6494	1620	1744	1563	220	ALDH1A6, ALDH6, MCOP8, RALDH3
ALDH1B1	aldehyde dehydrogenase 1 family_ member B1	-1.32251	-0.403275	7.74e-11	3.29e-10	2618	2798	2757	2055	1934	1926	219	ALDH5, ALDHX
ALDH1L1	aldehyde dehydrogenase 1 family_ member L1	4.70058	2.23284	1.47e-12	6.89e-12	16	34	9	114	116	99	10840	10-FTHFDH, 10-FTHF, FDH, FTHFD
ALDH1L2	aldehyde dehydrogenase 1 family_ member L2	3.96835	1.98854	9.68e-247	2.96e-244	1262	1327	1352	5254	4979	4834	160428	MTFDH
ALDH2	aldehyde dehydrogenase 2 family (mitochondrial)	7.17774	2.84353	1.86e-09	7.25e-09	0	0	1	19	31	29	217	ALDH-E2, ALDHI, ALDM
ALDH3A1	aldehyde dehydrogenase 3 family_ member A1	1.87087	0.90371	7.77e-20	5.39e-19	499	491	547	894	1006	877	218	ALDH3, ALDHIII
ALDH3A2	aldehyde dehydrogenase 3 family_ member A2	2.00669	1.00482	5.84e-104	3.67e-102	5506	6266	5890	11736	11663	10611	224	ALDH10, FALDH, SLS
ALDH3B1	aldehyde dehydrogenase 3 family_ member B1	2.12405	1.08682	9.11e-44	1.53e-42	1030	1222	1267	2222	2485	2468	221	ALDH4, ALDH7
ALDH5A1	aldehyde dehydrogenase 5 family_ member A1	2.31367	1.21018	4e-13	1.95e-12	115	134	135	277	272	322	7915	SSADH, SSDH
ALDH6A1	aldehyde dehydrogenase 6 family_ member A1	3.53924	1.82344	9.88e-127	8.66e-125	541	603	617	2068	1996	1950	4329	MMSADHA, MMSDH
ALDH7A1	aldehyde dehydrogenase 7 family_ member A1	1.6191	0.695191	3.35e-39	4.87e-38	4275	5027	5085	7862	7331	7121	501	ATQ1, EPD, PDE
ALDH8A1	aldehyde dehydrogenase 8 family_ member A1	2.84929	1.5106	0.000376	0.000934	5	7	9	24	36	24	64577	ALDH12, DJ352A20.2
ALDH9A1	aldehyde dehydrogenase 9 family_ member A1	1.65376	0.725752	1.83e-45	3.27e-44	4412	4808	4968	7946	7566	7005	223	ALDH4, ALDH7, ALDH9, E3, TMABADH
ALDOA	aldolase A_ fructose-bisphosphate	1.12739	0.172993	0.000165	0.000427	78434	81797	81425	86330	87667	87169	226	ALDA, GSD12, HEL-S-87P
ALDOC	aldolase C_ fructose-bisphosphate	3.04582	1.60683	9.26e-218	2.25e-215	3592	4168	4373	12028	12070	11361	230	ALDC
ALG1	ALG1_ chitobiosyldiphosphodolichol beta-mannosyltransferase	-2.08808	-1.06218	2.45e-30	2.68e-29	1521	1406	1432	704	679	611	56052	CDG1K, HMAT1, HMT-1, HMT1, MT-1, MAT-1, HMAT-1
ALG10B	ALG10B_ alpha-1_2-glucosyltransferase	1.37645	0.460953	2.61e-05	7.33e-05	396	473	433	622	588	514	144245	ALG10, KCR1
ALG11	ALG11_ alpha-1_2-mannosyltransferase	-1.3608	-0.444452	0.000189	0.000488	504	570	530	344	429	351	440138	CDG1P, GT8
ALG12	ALG12_ alpha-1_6-mannosyltransferase	1.18171	0.24087	0.001009	0.002392	1374	1648	1552	1640	1777	1754	79087	CDG1G, ECM39, PP14673, HALG12
ALG13	ALG13_ UDP-N-acetylglucosaminyltransferase subunit	1.1401	0.189156	0.004726	0.010313	1582	1956	1817	2016	1967	1859	79868	CDG1S, CXORF45, GLT28D1, MDS031, TDRD13, YGL047W
ALG14	ALG14_ UDP-N-acetylglucosaminyltransferase subunit	-1.27521	-0.350732	0.006349	0.013616	514	512	451	420	344	344	199857	CMS15
ALG2	ALG2_ alpha-1_3/1_6-mannosyltransferase	-1.19085	-0.251992	1.93e-05	5.5e-05	2742	3161	2988	2452	2490	2205	85365	CDGII, CMS14, CMSTA3, NET38, HALPG2
ALG3	ALG3_ alpha-1_3- mannosyltransferase	-1.25593	-0.328752	7.9e-09	2.96e-08	3461	4052	3905	2906	2869	2911	10195	CDG1D, CDGS4, CDGS6, D16ERTD36E, NOT56L, NOT56, NOT
ALG5	ALG5_ dolichyl-phosphate beta-glucosyltransferase	-1.17907	-0.237648	0.001197	0.002815	2059	2456	2259	2041	1819	1638	29880	BA421P11.2
ALG8	ALG8_ alpha-1_3-glucosyltransferase	-1.35349	-0.436682	1.21e-10	5.08e-10	2227	2482	2286	1773	1647	1527	79053	CDG1H
ALKBH1	alkB homolog 1_ histone H2A dioxygenase	-1.22925	-0.297775	0.003266	0.007279	649	797	778	609	615	504	8846	ABH, ABH1, ALKBH, ALKB, HABH
ALKBH7	alkB homolog 7	1.57651	0.656731	1.18e-11	5.25e-11	845	921	1081	1293	1495	1520	84266	ABH7, SPATA11, UNQ6002
ALKBH8	alkB homolog 8_ tRNA methyltransferase	-1.74124	-0.800117	5.4e-14	2.77e-13	817	938	913	570	453	435	91801	ABH8, TRM9, TRMT9
ALMS1	Alstrom syndrome protein 1	-1.60061	-0.678624	9.2e-24	7.64e-23	2149	2405	2279	1451	1331	1298	7840	ALSS
ALOX12	arachidonate 12-lipoxygenase	1.53778	0.620846	0.01714	0.034258	62	50	59	72	97	93	239	12-LOX, 12S-LOX, LOG12
ALOX12B	arachidonate 12-lipoxygenase_ 12R type	3.8348	1.93915	2.13e-06	6.6e-06	3	9	8	35	37	40	242	12R-LOX, ARCI2
ALOX12P2	arachidonate 12-lipoxygenase pseudogene 2	-7.99462	-2.99903	3.23e-12	1.49e-11	45	44	46	2	2	2	245	ALOX12E
ALOX15	arachidonate 15-lipoxygenase	-2.22169	-1.15166	0.010031	0.020823	4	8	7	0	0	0	246	12-LOX, 15-LOX-1, 15LOX-1
ALOX15B	arachidonate 15-lipoxygenase_ type B	10.3891	3.377	0	0	999	1270	1340	11684	12138	12373	247	15-LOX-2
ALOX5	arachidonate 5-lipoxygenase	2.17931	1.12387	0.019282	0.038158	0	3	1	9	11	6	240	5-LO, 5-LOX, 5LPG, LOG5
ALOX5AP	arachidonate 5-lipoxygenase-activating protein	-2.75324	-1.46113	9.39e-10	3.72e-09	150	129	177	41	56	51	241	FLAP
ALOXE3	arachidonate lipoxygenase 3	1.48362	0.569125	0.001178	0.002774	171	233	167	225	288	306	59344	ARCI3, E-LOX, ELOX-3, ELOX3
ALPK1	alpha-kinase 1	2.51053	1.32799	9.4e-81	3.79e-79	896	1002	939	2296	2410	2152	80216	8430410J10RIK, LAK
ALPK2	alpha-kinase 2	-1.44699	-0.533056	0.000803	0.001925	281	250	272	183	182	163	115701	HAK
ALS2CL	ALS2 C-terminal like	1.34882	0.431695	1.06e-12	5.03e-12	2650	2882	2855	3461	3892	3498	259173	RN49018
ALX3	ALX homeobox 3	1.66673	0.737024	0.000305	0.000769	87	89	103	153	139	164	257	FND, FND1
ALYREF	Aly/REF export factor	-2.18194	-1.12561	4.9e-72	1.65e-70	4768	4781	4710	2099	2084	2066	10189	ALY, ALY/REF, BEF, REF, THOC4
AMBRA1	autophagy/beclin-1 regulator 1	-1.11985	-0.1633	0.005966	0.012854	2661	2915	2810	2380	2407	2381	55626	DCAF3, WDR94
AMD1	adenosylmethionine decarboxylase 1	-1.16677	-0.222521	0.000618	0.001503	5755	6501	6085	5626	5054	4389	262	ADOMETDC, AMD, SAMDC
AMDHD1	amidohydrolase domain containing 1	-2.37784	-1.24965	0.001344	0.003143	39	48	41	5	20	16	144193	HMFT1272
AMDHD2	amidohydrolase domain containing 2	-1.36403	-0.447874	0.000838	0.002005	440	483	445	267	353	334	51005	CGI-14
AMER1	APC membrane recruitment protein 1	1.29873	0.377106	0.000234	0.000597	536	603	536	666	700	722	139285	FAM123B, OSCS, WTX
AMIGO2	adhesion molecule with Ig-like domain 2	-9.43198	-3.23756	0	0	11202	12464	12032	1287	1242	1072	347902	ALI1, AMIGO-2, DEGA
AMIGO3	adhesion molecule with Ig-like domain 3	-1.3499	-0.432853	0.00655	0.014022	307	281	252	195	198	200	386724	ALI3, AMIGO-3
AMMECR1	Alport syndrome_ mental retardation_ midface hypoplasia and elliptocytosis chromosomal region gene 1	-1.18002	-0.238808	0.002413	0.005471	2459	2752	2533	2338	2197	1759	9949	AMMERC1
AMMECR1L	AMMECR1-like	-1.10917	-0.149485	0.010267	0.021285	2989	3278	3302	2923	2705	2633	83607	-
AMN1	antagonist of mitotic exit network 1 homolog	1.63505	0.709339	5.81e-07	1.89e-06	315	345	241	517	459	454	196394	-
AMOTL1	angiomotin like 1	-1.57911	-0.65911	2.03e-55	4.69e-54	15903	18213	17502	10436	10736	10090	154810	JEAP
AMOTL2	angiomotin like 2	-1.41521	-0.501021	4.9e-17	2.96e-16	5996	6208	6207	4029	4128	4288	51421	LCCP
AMPD2	adenosine monophosphate deaminase 2	1.79419	0.843334	1.9e-39	2.79e-38	4805	5075	5113	8036	8643	9128	271	PCH9, SPG63
AMPD3	adenosine monophosphate deaminase 3	-1.33298	-0.414657	1.57e-06	4.93e-06	1073	1183	1116	759	834	823	272	-
AMPH	amphiphysin	7.56621	2.91957	0	0	1188	1257	1226	9449	9091	8290	273	AMPH1
AMT	aminomethyltransferase	2.36403	1.24125	4.22e-06	1.27e-05	27	48	55	96	125	96	275	GCE, GCST, GCVT, NKH
AMTN	amelotin	-5.71142	-2.51385	4.77e-12	2.17e-11	75	70	63	11	9	4	401138	UNQ689
AMZ2	archaelysin family metallopeptidase 2	1.32833	0.409617	2.57e-15	1.41e-14	3570	4193	3983	5196	5061	4691	51321	-
AMZ2P1	archaelysin family metallopeptidase 2 pseudogene 1	1.6858	0.75343	0.00029	0.000732	78	124	96	172	186	135	201283	-
ANAPC1	anaphase promoting complex subunit 1	-1.24278	-0.313569	7.17e-08	2.5e-07	2998	3417	3163	2568	2491	2318	64682	APC1, MCPR, TSG24
ANAPC11	anaphase promoting complex subunit 11	1.1551	0.208014	0.002301	0.005233	2517	2422	2584	2718	2902	2726	51529	APC11, APC11P, HSPC214
ANAPC13	anaphase promoting complex subunit 13	-1.20771	-0.272275	3.48e-05	9.65e-05	3099	3491	3255	2877	2504	2424	25847	APC13, SWM1
ANAPC15	anaphase promoting complex subunit 15	-1.45144	-0.537481	1.2e-06	3.79e-06	572	660	568	415	390	377	25906	APC15, C11ORF51, HSPC020
ANAPC16	anaphase promoting complex subunit 16	1.43348	0.51952	4.31e-19	2.88e-18	3308	3781	3848	5419	4867	4741	119504	APC16, C10ORF104, CENP-27, MSAG, BA570G20.3
ANAPC4	anaphase promoting complex subunit 4	-1.21028	-0.275346	0.004222	0.00927	1045	1285	1103	994	964	756	29945	APC4
ANAPC7	anaphase promoting complex subunit 7	-1.48956	-0.574884	2.41e-22	1.88e-21	2870	3222	3200	2010	1977	1974	51434	APC7
ANG	angiogenin_ ribonuclease_ RNase A family_ 5	3.06242	1.61467	5e-22	3.85e-21	108	103	96	330	296	309	283	ALS9, HEL168, RAA1, RNASE4, RNASE5
ANGEL1	angel homolog 1 (Drosophila)	1.22649	0.294536	0.000171	0.000443	1097	1333	1363	1449	1490	1510	23357	CCR4E, KIAA0759
ANGEL2	angel homolog 2 (Drosophila)	-1.37763	-0.462186	1.81e-07	6.15e-07	1569	1947	1767	1392	1246	1026	90806	CCR4D, KIAA0759L
ANGPT1	angiopoietin 1	1.48708	0.57248	3.55e-05	9.81e-05	240	308	340	465	451	358	284	AGP1, AGPT, ANG1
ANGPTL4	angiopoietin-like 4	-3.41454	-1.77169	5.24e-192	9.57e-190	16119	18694	18993	4595	5318	5076	51129	ARP4, FIAF, HARP, HFARP, NL2, PGAR, TGQTL, UNQ171, PP1158
ANKDD1A	ankyrin repeat and death domain containing 1A	2.12752	1.08917	6.41e-12	2.89e-11	121	144	155	310	282	281	348094	-
ANKEF1	ankyrin repeat and EF-hand domain containing 1	1.35169	0.434768	0.000174	0.000451	409	436	416	564	610	470	63926	ANKRD5
ANKFY1	ankyrin repeat and FYVE domain containing 1	-1.67627	-0.745253	2.31e-43	3.85e-42	6199	7393	6680	3895	4060	3604	51479	ANKHZN, BTBD23, ZFYVE14
ANKH	ANKH inorganic pyrophosphate transport regulator	1.61278	0.689554	1.68e-38	2.39e-37	2835	3183	3256	4973	4824	4545	56172	ANK, CCAL2, CMDJ, CPPDD, HANK, MANK
ANKHD1	ankyrin repeat and KH domain containing 1	1.56866	0.649534	0.000295	0.000745	116	159	171	250	197	231	54882	MASK, MASK1, PP2500, VBARP
ANKIB1	ankyrin repeat and IBR domain containing 1	1.1611	0.215498	1.94e-05	5.54e-05	5531	6297	6139	7056	6813	6126	54467	-
ANKK1	ankyrin repeat and kinase domain containing 1	-1.94663	-0.960978	0.015464	0.031151	22	34	35	12	12	13	255239	PKK2
ANKLE1	ankyrin repeat and LEM domain containing 1	2.1933	1.1331	0.010886	0.022475	3	5	19	25	35	20	126549	ANKRD41, LEM3, LEMD6
ANKLE2	ankyrin repeat and LEM domain containing 2	-1.21648	-0.282717	1.08e-10	4.54e-10	9010	10298	9906	7840	7821	7323	23141	KIAA0692, LEMD7, LEM4
ANKMY1	ankyrin repeat and MYND domain containing 1	1.49136	0.576633	0.000107	0.000282	214	235	220	288	376	302	51281	ZMYND13
ANKMY2	ankyrin repeat and MYND domain containing 2	1.24134	0.3119	0.000107	0.000282	1005	1255	1095	1420	1333	1238	57037	ZMYND20
ANKRA2	ankyrin repeat_ family A (RFXANK-like)_ 2	1.73595	0.795724	4.69e-17	2.83e-16	544	692	668	1168	1020	989	57763	ANKRA
ANKRD10	ankyrin repeat domain 10	1.89316	0.920795	3.22e-46	5.86e-45	1579	1687	1830	3196	3213	2864	55608	-
ANKRD11	ankyrin repeat domain 11	-1.55607	-0.637909	1.94e-27	1.89e-26	10880	12075	11976	6593	7505	7341	29123	ANCO-1, ANCO1, LZ16, T13
ANKRD12	ankyrin repeat domain 12	2.16646	1.11534	1.17e-35	1.52e-34	1059	1388	1047	2655	2306	2326	23253	ANCO-2, ANCO1, GAC-1, NBLA00144
ANKRD13A	ankyrin repeat domain 13A	-1.19916	-0.262021	1.19e-05	3.46e-05	3826	3993	3965	3140	3081	3187	88455	ANKRD13, NY-REN-25
ANKRD13B	ankyrin repeat domain 13B	1.64166	0.715152	1.58e-11	6.97e-11	549	562	591	875	828	986	124930	-
ANKRD13C	ankyrin repeat domain 13C	-1.18667	-0.246919	0.000244	0.000622	1993	2425	2134	1770	1815	1693	81573	DJ677H15.3
ANKRD22	ankyrin repeat domain 22	-1.93595	-0.953042	0.002125	0.004851	70	71	52	32	33	23	118932	-
ANKRD23	ankyrin repeat domain 23	1.59584	0.674319	0.006169	0.013257	143	65	103	160	156	182	200539	DARP, MARP3
ANKRD24	ankyrin repeat domain 24	4.27114	2.09462	9.15e-09	3.41e-08	8	13	10	55	46	71	170961	-
ANKRD26	ankyrin repeat domain 26	1.26875	0.343411	0.004157	0.009139	807	871	634	1087	909	835	22852	THC2, BA145E8.1
ANKRD27	ankyrin repeat domain 27 (VPS9 domain)	1.22967	0.298271	1.71e-08	6.23e-08	3763	4380	4255	4864	4855	4869	84079	PP12899, VARP
ANKRD28	ankyrin repeat domain 28	1.63088	0.705648	7.32e-45	1.27e-43	5967	7043	6396	10668	10159	9515	23243	PITK, PPP1R65
ANKRD29	ankyrin repeat domain 29	1.85177	0.888902	1.55e-10	6.44e-10	182	207	222	388	376	334	147463	-
ANKRD30BL	ankyrin repeat domain 30B-like	-1.51495	-0.59927	0.001204	0.00283	421	326	287	194	274	182	554226	ANKRD30BP3, NCRNA00164
ANKRD31	ankyrin repeat domain 31	-1.95074	-0.964019	0.045114	0.083003	8	28	15	0	11	3	256006	-
ANKRD32	SMC5-SMC6 complex localization factor 1	-1.82873	-0.870841	6.96e-16	3.95e-15	647	842	784	424	396	359	84250	ANKRD32, BRCTD1, BRCTX, SLF1
ANKRD35	ankyrin repeat domain 35	2.63558	1.39812	1.54e-06	4.84e-06	30	44	58	134	168	70	148741	-
ANKRD36	ankyrin repeat domain 36	1.29274	0.370429	0.009348	0.019513	247	323	243	349	359	304	375248	UNQ2430
ANKRD36B	ankyrin repeat domain 36B	1.43102	0.517044	0.00465	0.01016	128	184	199	195	270	241	57730	KIAA1641
ANKRD36BP1	ankyrin repeat domain 36B pseudogene 1	-1.47278	-0.558538	0.000417	0.001033	269	307	317	231	185	159	84832	ANKRD26L1, ANKRD36BL1
ANKRD37	ankyrin repeat domain 37	-1.43068	-0.516697	0.025001	0.048453	93	133	166	95	79	81	353322	LRP2BP
ANKRD39	ankyrin repeat domain 39	-1.34828	-0.431115	0.004361	0.009561	447	403	359	254	338	265	51239	-
ANKRD40	ankyrin repeat domain 40	-1.54575	-0.628305	4.18e-29	4.37e-28	3832	4271	4152	2679	2553	2354	91369	-
ANKRD42	ankyrin repeat domain 42	1.2235	0.29101	0.003897	0.008603	544	565	587	633	687	672	338699	PPP1R79, SARP
ANKRD44	ankyrin repeat domain 44	-1.72745	-0.788644	1.11e-08	4.1e-08	389	400	381	225	230	188	91526	PP6-ARS-B
ANKRD45	ankyrin repeat domain 45	2.90788	1.53997	0.001441	0.003359	0	2	1	5	14	17	339416	CT117
ANKRD46	ankyrin repeat domain 46	1.28277	0.359265	0.007291	0.015494	354	406	378	569	456	383	157567	ANK-S, GENX-115279
ANKRD50	ankyrin repeat domain 50	-1.38254	-0.467326	1.3e-19	8.95e-19	5774	6819	6653	4677	4439	4192	57182	-
ANKRD52	ankyrin repeat domain 52	-1.56719	-0.648183	5.04e-32	5.83e-31	8200	9006	8865	4999	5617	5288	283373	ANKRD33
ANKRD54	ankyrin repeat domain 54	-1.46021	-0.546173	7.03e-11	2.99e-10	1526	1542	1417	972	1040	929	129138	LIAR
ANKRD9	ankyrin repeat domain 9	1.83084	0.872505	3.54e-06	1.08e-05	142	246	290	320	436	449	122416	-
ANKS1B	ankyrin repeat and sterile alpha motif domain containing 1B	10.3769	3.37531	9.24e-239	2.7e-236	136	185	190	1794	1745	1667	56899	AIDA, AIDA-1, ANKS2, EB-1, EB1, CAJALIN-2
ANKS6	ankyrin repeat and sterile alpha motif domain containing 6	1.09962	0.137002	0.031705	0.060313	1673	1839	1851	1901	1922	1827	203286	ANKRD14, NPHP16, PKDR1, SAMD6
ANKZF1	ankyrin repeat and zinc finger domain containing 1	1.32985	0.411264	2.46e-13	1.21e-12	2377	2762	2741	3360	3415	3260	55139	ZNF744
ANLN	anillin actin binding protein	-1.6438	-0.717033	9.24e-46	1.66e-44	18295	21491	19863	12481	11579	10647	54443	FSGS8, SCRAPS, SCRA
ANO1	anoctamin 1_ calcium activated chloride channel	-4.07811	-2.0279	1.34e-42	2.17e-41	425	481	514	116	109	97	55107	DOG1, ORAOV2, TAOS2, TMEM16A
ANO10	anoctamin 10	1.09972	0.137131	0.017697	0.035252	3270	3894	3894	4123	3892	3624	55129	SCAR10, TMEM16K
ANO4	anoctamin 4	-3.04992	-1.60877	0.000854	0.002042	20	12	6	0	2	0	121601	TMEM16D
ANO6	anoctamin 6	1.41797	0.503831	1.49e-24	1.27e-23	7736	8915	8484	12067	11036	11039	196527	BDPLT7, SCTS, TMEM16F
ANO7	anoctamin 7	-4.79752	-2.26229	2.02e-09	7.86e-09	63	49	56	10	6	7	50636	D-TMPP, DTMPP, IPCA-5, IPCA5, NGEP, PCANAP5, PCANAP5L, TMEM16G
ANO8	anoctamin 8	3.25492	1.70262	5.27e-72	1.77e-70	802	768	896	2267	2774	2736	57719	KIAA1623, TMEM16H
ANP32A	acidic (leucine-rich) nuclear phosphoprotein 32 family_ member A	-1.29153	-0.369079	1.05e-10	4.42e-10	6340	7489	7467	5732	5184	4851	8125	C15ORF1, HPPCN, I1PP2A, LANP, MAPM, PHAP1, PHAPI, PP32
ANP32A-IT1	ANP32A intronic transcript 1	1.81563	0.86047	0.027917	0.053619	5	46	30	44	69	48	80035	C15ORF28, HST18971, NCRNA00321
ANP32AP1	acidic (leucine-rich) nuclear phosphoprotein 32 family_ member A pseudogene 1	-2.62102	-1.39013	0.004051	0.008918	8	10	17	1	1	2	723972	-
ANP32B	acidic (leucine-rich) nuclear phosphoprotein 32 family_ member B	1.13641	0.184483	0.000224	0.000572	10184	11788	11711	12957	11775	11897	10541	APRIL, PHAPI2, SSP29
ANP32E	acidic (leucine-rich) nuclear phosphoprotein 32 family_ member E	-1.61154	-0.688438	7.72e-41	1.19e-39	7203	8441	7868	4942	4651	4357	81611	LANP-L, LANPL
ANTXR1	anthrax toxin receptor 1	-1.3004	-0.378961	1.02e-17	6.42e-17	9953	11543	11028	8228	8079	7620	84168	ATR, GAPO, TEM8
ANTXR2	anthrax toxin receptor 2	-2.57209	-1.36294	2.21e-161	2.86e-159	11009	12984	12308	4794	4444	4235	118429	CMG-2, CMG2, HFS, ISH, JHF
ANXA1	annexin A1	-1.23453	-0.303966	3.02e-13	1.49e-12	32908	37113	36353	28949	27326	26207	301	ANX1, LPC1
ANXA11	annexin A11	1.39161	0.476753	1.15e-20	8.31e-20	5604	5891	5847	7571	7951	7628	311	ANX11, CAP50
ANXA2P2	annexin A2 pseudogene 2	-1.70247	-0.767633	1.73e-13	8.61e-13	779	840	901	503	507	401	304	ANX2L2, ANX2P2, LPC2B
ANXA2P3	annexin A2 pseudogene 3	-1.49863	-0.583646	0.014258	0.028897	91	102	108	69	60	58	305	ANX2L3, ANX2P3, LIP2, LPC2C
ANXA3	annexin A3	-12.431	-3.63587	0	0	8501	9281	8635	738	679	598	306	ANX3
ANXA5	annexin A5	1.103	0.141429	0.000946	0.00225	32608	35791	35306	38717	36548	34383	308	ANX5, ENX2, HEL-S-7, PP4, RPRGL3
ANXA6	annexin A6	1.68606	0.753652	1.75e-66	5.14e-65	12161	13469	14027	21518	21864	20696	309	ANX6, CBP68
ANXA7	annexin A7	-1.38871	-0.473742	5.9e-20	4.1e-19	9234	9700	9702	7022	6672	6073	310	ANX7, SNX, SYNEXIN
ANXA8L1	annexin A8-like 1	-1.18663	-0.246871	0.021806	0.042727	905	866	894	628	747	773	728113	ANXA8, ANXA8L2, VAC-BETA, BA145E20.2
ANXA9	annexin A9	1.50815	0.592782	0.013279	0.027051	65	83	81	117	142	82	8416	ANX31
AOC2	amine oxidase_ copper containing 2 (retina-specific)	2.7544	1.46174	1.33e-14	7.06e-14	110	79	92	244	263	270	314	DAO2, RAO
AOC3	amine oxidase_ copper containing 3	4.73696	2.24396	1.28e-13	6.42e-13	25	11	26	94	121	129	8639	HPAO, SSAO, VAP-1, VAP1
AOX1	aldehyde oxidase 1	-1.17795	-0.236283	1.84e-09	7.18e-09	34506	39076	38750	31261	30532	29461	316	AO, AOH1
AP1AR	adaptor-related protein complex 1 associated regulatory protein	-1.31484	-0.394892	7.21e-07	2.32e-06	1199	1390	1253	977	953	864	55435	2C18, C4ORF16, GBAR, PRO0971, GAMMA-BAR
AP1B1	adaptor-related protein complex 1_ beta 1 subunit	-1.5174	-0.601602	4.05e-25	3.54e-24	11184	11476	11315	6760	7407	7262	162	ADTB1, AP105A, BAM22, CLAPB2
AP1M1	adaptor-related protein complex 1_ mu 1 subunit	1.08456	0.117114	0.023949	0.046532	4571	5042	4858	4943	5082	5005	8907	AP47, CLAPM2, CLTNM, MU-1A
AP1S2	adaptor-related protein complex 1_ sigma 2 subunit	-1.27364	-0.348952	0.000306	0.000771	1099	1158	1164	998	843	732	8905	DC22, MRX59, MRXS21, MRXS5, MRXSF, PGS, SIGMA1B
AP1S3	adaptor-related protein complex 1_ sigma 3 subunit	-2.93201	-1.55189	2.32e-30	2.54e-29	518	569	521	182	190	143	130340	PSORS15
AP2A1	adaptor-related protein complex 2_ alpha 1 subunit	1.39127	0.476407	1.43e-20	1.02e-19	9778	10328	10584	13176	13967	13786	160	ADTAA, AP2-ALPHA, CLAPA1
AP2A2	adaptor-related protein complex 2_ alpha 2 subunit	1.0868	0.120087	0.014086	0.028585	5344	5752	5701	5835	5930	5727	161	ADTAB, CLAPA2, HIP-9, HIP9, HYPJ
AP2B1	adaptor-related protein complex 2_ beta 1 subunit	1.26525	0.339421	1.41e-18	9.14e-18	29049	32188	31360	38387	37885	35996	163	ADTB2, AP105B, AP2-BETA, CLAPB1
AP2M1	adaptor-related protein complex 2_ mu 1 subunit	-1.07961	-0.110516	0.004725	0.010312	29859	32866	32623	28420	28753	27400	1173	AP50, CLAPM1, MU2
AP3B2	adaptor-related protein complex 3_ beta 2 subunit	-4.05033	-2.01804	4.87e-16	2.79e-15	124	175	164	33	39	26	8120	NAPTB
AP3D1	adaptor-related protein complex 3_ delta 1 subunit	-1.26582	-0.340076	1.54e-08	5.64e-08	13175	14189	13909	9784	10361	11020	8943	ADTD, HBLVR
AP3S1	adaptor-related protein complex 3_ sigma 1 subunit	1.20654	0.27087	0.00015	0.00039	2371	3071	3040	3512	3119	3149	1176	CLAPS3, SIGMA3A
AP4B1-AS1	AP4B1 antisense RNA 1	2.1571	1.10909	0.00278	0.006252	13	17	15	35	41	34	100287722	-
AP4E1	adaptor-related protein complex 4_ epsilon 1 subunit	-1.37968	-0.464338	5.67e-10	2.28e-09	2454	2820	2594	1988	1919	1553	23431	CPSQ4, SPG51
AP4S1	adaptor-related protein complex 4_ sigma 1 subunit	-1.86583	-0.89982	6.47e-12	2.92e-11	408	537	469	228	245	242	11154	AP47B, CLA20, CLAPS4, CPSQ6, SPG52
AP5M1	adaptor-related protein complex 5_ mu 1 subunit	-1.69463	-0.760969	9.42e-23	7.5e-22	1971	2284	2163	1357	1192	1068	55745	C14ORF108, MUDENG, MU5, MUD
AP5S1	adaptor-related protein complex 5_ sigma 1 subunit	-1.15763	-0.211179	0.020859	0.041017	1104	1102	1081	861	1014	848	55317	C20ORF29
AP5Z1	adaptor-related protein complex 5_ zeta 1 subunit	-1.51025	-0.594786	6.55e-17	3.92e-16	1948	2098	2000	1229	1354	1245	9907	KIAA0415, SPG48, ZETA
APAF1	apoptotic peptidase activating factor 1	-1.17872	-0.237227	0.000264	0.000669	2279	2840	2708	2118	2231	1995	317	APAF-1, CED4
APBA3	amyloid beta (A4) precursor protein-binding_ family A_ member 3	1.23673	0.306529	0.001319	0.003087	714	760	842	853	1010	886	9546	MGC:15815, X11L2, MINT3
APBB1IP	amyloid beta (A4) precursor protein-binding_ family B_ member 1 interacting protein	3.7777	1.91751	5.02e-06	1.5e-05	8	4	7	22	42	47	54518	INAG1, PREL1, RARP1, RIAM
APBB2	amyloid beta (A4) precursor protein-binding_ family B_ member 2	-1.65354	-0.725554	8.6e-51	1.77e-49	6491	7270	7169	4204	4052	3851	323	FE65L, FE65L1
APBB3	amyloid beta (A4) precursor protein-binding_ family B_ member 3	1.89418	0.921576	2.91e-11	1.27e-10	344	262	311	525	622	549	10307	FE65L2, SRA
APC	adenomatous polyposis coli	-1.40182	-0.487303	1.15e-12	5.44e-12	3992	4693	4301	3030	2716	3091	324	BTPS2, DP2, DP2.5, DP3, GS, PPP1R46
APC2	adenomatosis polyposis coli 2	1.77501	0.827824	2.16e-07	7.29e-07	169	163	179	263	301	319	10297	APCL
APCDD1L-AS1	APCDD1L antisense RNA 1 (head to head)	1.77148	0.824959	0.001739	0.004012	50	43	52	94	95	71	149773	-
APEX1	APEX nuclease (multifunctional DNA repair enzyme) 1	-1.11347	-0.155066	0.001584	0.003673	9374	9699	9762	8306	8370	8144	328	APE, APE1, APEN, APEX, APX, HAP1, REF1
APEX2	APEX nuclease (apurinic/apyrimidinic endonuclease) 2	-1.59845	-0.676678	1.08e-16	6.38e-16	2292	2147	2103	1295	1389	1238	27301	APE2, APEXL2, XTH2, ZGRF2
APH1A	APH1A gamma secretase subunit	1.14102	0.190326	2.75e-05	7.71e-05	7791	8515	8138	9079	9107	8551	51107	6530402N02RIK, APH-1, APH-1A, CGI-78
APH1B	APH1B gamma secretase subunit	1.32202	0.402749	1.23e-06	3.88e-06	899	1000	920	1240	1272	1070	83464	APH-1B, PRO1328, PSFL, TAAV688
API5	apoptosis inhibitor 5	-1.37543	-0.459885	7.84e-17	4.67e-16	6258	7073	6927	5076	4789	4237	8539	AAC-11, AAC11
APLN	apelin	-9.34503	-3.2242	4.61e-19	3.07e-18	82	93	100	2	10	5	8862	APEL, XNPEP2
APLP1	amyloid beta (A4) precursor-like protein 1	1.14982	0.201414	0.042286	0.078349	647	721	629	700	797	707	333	APLP
APMAP	adipocyte plasma membrane associated protein	1.33775	0.419805	3.5e-23	2.84e-22	9718	10643	10516	13371	13596	12631	57136	BSCV, C20ORF3
APOA1BP	apolipoprotein A-I binding protein	-1.20233	-0.265827	0.000747	0.001798	3027	2894	2930	2175	2400	2477	128240	AIBP, YJEFN1
APOBEC2	apolipoprotein B mRNA editing enzyme_ catalytic polypeptide-like 2	1.9774	0.983605	0.036795	0.069	3	9	7	4	26	25	10930	ARCD1, ARP1
APOBEC3B	apolipoprotein B mRNA editing enzyme_ catalytic polypeptide-like 3B	1.22428	0.291935	0.005436	0.011762	449	569	511	609	587	597	9582	A3B, APOBEC1L, ARCD3, ARP4, DJ742C19.2, PHRBNL, BK150C2.2
APOBEC3C	apolipoprotein B mRNA editing enzyme_ catalytic polypeptide-like 3C	1.53565	0.618849	9.52e-29	9.78e-28	2551	2836	2689	4110	4100	3694	27350	A3C, APOBEC1L, ARDC2, ARDC4, ARP5, PBI, BK150C2.3
APOBEC3D	apolipoprotein B mRNA editing enzyme_ catalytic polypeptide-like 3D	2.76652	1.46807	0.001251	0.002935	6	4	4	30	21	13	140564	A3D, APOBEC3DE, APOBEC3E, ARP6
APOBEC3F	apolipoprotein B mRNA editing enzyme_ catalytic polypeptide-like 3F	3.22666	1.69004	5.36e-44	9.1e-43	223	368	324	980	1007	881	200316	A3F, ARP8, BK150C2.4.MRNA, KA6
APOBEC3G	apolipoprotein B mRNA editing enzyme_ catalytic polypeptide-like 3G	2.1519	1.10561	3.78e-43	6.22e-42	965	1185	1028	2344	2327	1917	60489	A3G, ARCD, ARP-9, ARP9, CEM-15, CEM15, MDS019, BK150C2.7, DJ494G10.1
APOC1	apolipoprotein C-I	3.4659	1.79323	1.06e-25	9.54e-25	97	94	107	391	363	281	341	APO-CI, APOC-I
APOC3	apolipoprotein C-III	3.53135	1.82022	1.65e-05	4.72e-05	6	3	9	36	31	30	345	APOCIII, HALP2
APOD	apolipoprotein D	1.94434	0.959277	1.16e-27	1.14e-26	568	637	703	1243	1183	1144	347	-
APOE	apolipoprotein E	2.90516	1.53862	2.18e-63	6e-62	635	784	869	1956	2283	2167	348	AD2, APO-E, LDLCQ5, LPG
APOL1	apolipoprotein L_ 1	2.75124	1.46008	2.07e-49	4.11e-48	370	474	518	1201	1264	1153	8542	APO-L, APOL, APOL-I, FSGS4
APOL2	apolipoprotein L_ 2	-1.10279	-0.141153	0.015531	0.03127	2531	2750	2685	2342	2354	2223	23780	APOL-II, APOL3
APOL6	apolipoprotein L_ 6	1.98718	0.990721	4.28e-46	7.75e-45	1652	2180	2010	3833	3928	3376	80830	APOL-VI, APOLVI
APOLD1	apolipoprotein L domain containing 1	1.66984	0.739706	1.17e-11	5.19e-11	399	405	480	735	691	643	81575	VERGE
APOM	apolipoprotein M	1.6977	0.763582	0.00516	0.011196	39	54	49	90	93	60	55937	G3A, HSPC336, NG20, APO-M
APOO	apolipoprotein O	-1.36695	-0.450962	1.94e-05	5.53e-05	615	654	683	429	472	461	79135	FAM121B, MIC26, MIC23, MY025
APOOL	apolipoprotein O-like	1.39532	0.480601	1.15e-09	4.55e-09	916	1064	1026	1449	1299	1276	139322	CXORF33, FAM121A, MIC27, UNQ8193
APP	amyloid beta (A4) precursor protein	-1.11776	-0.160614	0.001511	0.003514	70055	80463	83116	64720	66754	68191	351	AAA, ABETA, ABPP, AD1, APPI, CTFGAMMA, CVAP, PN-II, PN2
APPL1	adaptor protein_ phosphotyrosine interaction_ PH domain and leucine zipper containing 1	1.22925	0.297782	1.57e-05	4.51e-05	2817	3708	3226	4126	3862	3484	26060	APPL, DIP13ALPHA
APTR	Alu-mediated CDKN1A/p21 transcriptional regulator (non-protein coding)	1.24719	0.318686	0.030033	0.057418	217	294	296	326	293	345	100505854	RSBN1L-AS1
AQP1	aquaporin 1 (Colton blood group)	1.88839	0.917155	0.037567	0.07032	3	22	12	15	27	43	358	AQP-CHIP, CHIP28, CO
AQP3	aquaporin 3 (Gill blood group)	2.62535	1.39251	0.000735	0.001771	7	8	13	45	24	27	360	AQP-3, GIL
AQP6	aquaporin 6_ kidney specific	-2.1705	-1.11803	0.017445	0.034796	6	7	10	2	0	0	363	AQP2L, KID
AQP9	aquaporin 9	1.46861	0.554453	0.030524	0.058277	58	61	52	96	81	72	366	AQP-9, HST17287, SSC1
AQPEP	laeverin	3.97276	1.99014	2.37e-08	8.55e-08	12	14	9	50	55	70	206338	APQ, AQPEP, TAQPEP, LVRN
AQR	aquarius intron-binding spliceosomal factor	-1.31128	-0.390973	9.89e-14	5e-13	4411	4919	4795	3621	3436	3254	9716	IBP160, FSAP164
AR	androgen receptor	1.58869	0.667835	0.042395	0.078516	36	36	26	36	57	67	367	AIS, AR8, DHTR, HUMARA, HYSP1, KD, NR3C4, SBMA, SMAX1, TFM
ARAP1	ArfGAP with RhoGAP domain_ ankyrin repeat and PH domain 1	1.35946	0.443033	1.82e-11	8.01e-11	6059	6195	6330	7373	8483	8380	116985	CENTD2
ARAP2	ArfGAP with RhoGAP domain_ ankyrin repeat and PH domain 2	-5.82703	-2.54276	2.31e-09	8.94e-09	36	42	48	1	5	4	116984	CENTD1, PARX
ARAP3	ArfGAP with RhoGAP domain_ ankyrin repeat and PH domain 3	-1.32307	-0.403892	5.05e-10	2.04e-09	4064	4350	4174	2844	3111	3143	64411	CENTD3, DRAG1
ARCN1	archain 1	1.19213	0.253542	2.04e-08	7.41e-08	17266	19917	19203	22868	21422	20102	372	COPD
AREG	amphiregulin	-1.41687	-0.50271	1.29e-06	4.07e-06	817	931	922	530	613	650	374	AR, AREGB, CRDGF, SDGF
AREL1	apoptosis resistant E3 ubiquitin protein ligase 1	-1.5194	-0.603505	5.05e-36	6.64e-35	5840	6623	6427	4006	4049	3835	9870	KIAA0317
ARF1	ADP-ribosylation factor 1	1.22323	0.290692	1.87e-10	7.75e-10	28891	31510	30776	35464	35301	36050	375	-
ARF3	ADP-ribosylation factor 3	-1.36258	-0.44634	1.46e-25	1.31e-24	16060	17398	17676	12086	12153	11684	377	-
ARF4	ADP-ribosylation factor 4	1.09526	0.131274	0.00951	0.01982	17658	19845	18688	21403	19375	18224	378	ARF2
ARF5	ADP-ribosylation factor 5	1.26131	0.334928	2.61e-12	1.2e-11	5282	5928	5933	6889	6999	6817	381	-
ARF6	ADP-ribosylation factor 6	-1.16932	-0.22567	5.76e-06	1.72e-05	7274	8429	7877	6763	6605	5941	382	-
ARFGAP1	ADP-ribosylation factor GTPase activating protein 1	1.78937	0.839451	6.35e-37	8.59e-36	5085	5113	5208	8310	8806	9361	55738	ARF1GAP, HRIHFB2281
ARFGAP2	ADP-ribosylation factor GTPase activating protein 2	-1.13348	-0.180763	0.003673	0.008143	4523	4459	4534	3722	4060	3660	84364	IRZ, NBLA10535, ZFP289, ZNF289
ARFGAP3	ADP-ribosylation factor GTPase activating protein 3	1.4552	0.541215	5.91e-24	4.94e-23	4122	4856	4746	6824	6297	6013	26286	ARFGAP1
ARFGEF1	ADP-ribosylation factor guanine nucleotide-exchange factor 1 (brefeldin A-inhibited)	1.18431	0.244047	7.54e-06	2.23e-05	5157	5956	5664	6872	6175	5988	10565	ARFGEP1, BIG1, P200
ARFGEF2	ADP-ribosylation factor guanine nucleotide-exchange factor 2 (brefeldin A-inhibited)	1.13295	0.18008	0.000236	0.000602	6239	7122	6933	7736	7189	7090	10564	BIG2, PVNH2, DJ1164I10.1
ARFIP2	ADP-ribosylation factor interacting protein 2	1.31696	0.397217	3.2e-10	1.31e-09	3611	3551	3827	4545	4643	4702	23647	POR1
ARFRP1	ADP-ribosylation factor related protein 1	-1.17124	-0.22804	0.000315	0.000793	2162	2303	2412	1885	1936	1801	10139	ARL18, ARP, ARP1
ARG2	arginase 2	1.48157	0.567125	4.33e-17	2.62e-16	1423	1558	1508	2276	2097	2013	384	-
ARGLU1	arginine and glutamate rich 1	1.21939	0.286162	1.81e-06	5.63e-06	3245	3751	3888	4193	4183	4317	55082	-
ARHGAP10	Rho GTPase activating protein 10	1.17786	0.236165	0.000444	0.001096	2008	2109	2094	2268	2347	2397	79658	GRAF2, PS-GAP, PSGAP
ARHGAP11A	Rho GTPase activating protein 11A	-1.99251	-0.994589	5.63e-48	1.09e-46	5259	5729	5019	2802	2568	2315	9824	GAP (1-12)
ARHGAP12	Rho GTPase activating protein 12	1.1501	0.20176	0.009418	0.019649	2249	2662	2447	3085	2724	2312	94134	-
ARHGAP18	Rho GTPase activating protein 18	-1.61846	-0.694624	1.82e-36	2.43e-35	3808	4399	4131	2514	2472	2302	93663	MACGAP, SENEX, BA307O14.2
ARHGAP21	Rho GTPase activating protein 21	-1.19414	-0.255975	9.97e-08	3.44e-07	5952	6776	6438	5219	5133	5005	57584	ARHGAP10
ARHGAP22	Rho GTPase activating protein 22	-1.78294	-0.834256	3.57e-21	2.63e-20	1601	1578	1648	790	888	904	58504	RHOGAP2, RHOGAP22
ARHGAP23	Rho GTPase activating protein 23	-1.3625	-0.446257	5.37e-09	2.03e-08	3773	4052	3831	2414	2871	2887	57636	-
ARHGAP24	Rho GTPase activating protein 24	-1.48068	-0.566256	1.58e-10	6.56e-10	1468	1966	1875	1076	1125	1204	83478	FILGAP, RC-GAP72, RCGAP72, P73, P73RHOGAP
ARHGAP25	Rho GTPase activating protein 25	-3.30385	-1.72415	2.29e-75	8.28e-74	1141	1281	1234	354	339	354	9938	HEL-S-308, KAIA0053
ARHGAP26	Rho GTPase activating protein 26	-1.51406	-0.598427	4.46e-06	1.34e-05	475	421	473	293	289	280	23092	GRAF, GRAF1, OPHN1L, OPHN1L1
ARHGAP27	Rho GTPase activating protein 27	-1.99246	-0.994549	6.25e-18	3.95e-17	618	638	637	298	290	313	201176	CAMGAP1, PP905, SH3D20, SH3P20
ARHGAP28	Rho GTPase activating protein 28	7.16795	2.84156	1.62e-15	8.99e-15	13	5	5	76	86	79	79822	-
ARHGAP29	Rho GTPase activating protein 29	-1.95505	-0.967207	3.76e-47	7.07e-46	8590	10482	9192	5149	4633	4024	9411	PARG1
ARHGAP31	Rho GTPase activating protein 31	-2.54727	-1.34895	3.45e-82	1.44e-80	2640	2814	2638	1046	990	994	57514	AOS1, CDGAP
ARHGAP32	Rho GTPase activating protein 32	1.12667	0.172066	0.004512	0.009865	2051	2252	2211	2433	2326	2274	9743	GC-GAP, GRIT, PX-RICS, RICS, P200RHOGAP, P250GAP
ARHGAP33	Rho GTPase activating protein 33	1.75761	0.813616	2.33e-07	7.83e-07	261	198	214	350	408	399	115703	NOMA-GAP, SNX26, TCGAP
ARHGAP39	Rho GTPase activating protein 39	-1.72046	-0.782792	1.67e-07	5.68e-07	440	575	428	223	265	301	80728	CRGAP, VILSE
ARHGAP42	Rho GTPase activating protein 42	-10.0837	-3.33395	6.67e-25	5.79e-24	183	125	144	3	15	12	143872	GRAF3
ARHGAP5	Rho GTPase activating protein 5	1.59153	0.67041	7.79e-29	8.04e-28	3392	4114	3723	6196	5744	5202	394	GFI2, RHOGAP5, P190-B, P190BRHOGAP
ARHGAP6	Rho GTPase activating protein 6	3.35051	1.74438	0.000187	0.000482	0	6	4	13	30	26	395	RHOGAP6, RHOGAPX-1
ARHGDIA	Rho GDP dissociation inhibitor (GDI) alpha	-1.49868	-0.583694	8.41e-23	6.71e-22	25834	25659	25833	15496	17125	16786	396	GDIA1, HEL-S-47E, NPHS8, RHOGDI, RHOGDI-1
ARHGDIB	Rho GDP dissociation inhibitor (GDI) beta	-1.87035	-0.903309	1.17e-56	2.8e-55	4267	4654	4422	2325	2247	2247	397	D4, GDIA2, GDID4, LYGDI, LY-GDI, RAP1GN1, RHOGDI2
ARHGEF10L	Rho guanine nucleotide exchange factor (GEF) 10-like	1.3221	0.402826	4.55e-06	1.37e-05	944	990	1115	1202	1413	1255	55160	GRINCHGEF
ARHGEF11	Rho guanine nucleotide exchange factor (GEF) 11	-1.38759	-0.47258	2.64e-11	1.15e-10	3646	3560	3658	2345	2595	2556	9826	GTRAP48, PDZ-RHOGEF
ARHGEF12	Rho guanine nucleotide exchange factor (GEF) 12	1.11088	0.151705	0.000345	0.000862	12511	14290	13631	14620	14873	13533	23365	LARG, PRO2792
ARHGEF16	Rho guanine nucleotide exchange factor (GEF) 16	2.87932	1.52573	2.69e-26	2.48e-25	204	171	201	482	614	537	27237	GEF16, NBR
ARHGEF17	Rho guanine nucleotide exchange factor (GEF) 17	1.15923	0.213171	0.003522	0.007821	2743	2721	2783	2812	3218	3143	9828	P164RHOGEF, TEM4, P164-RHOGEF
ARHGEF19	Rho guanine nucleotide exchange factor (GEF) 19	-1.55588	-0.63773	0.001446	0.003371	145	195	179	88	124	100	128272	WGEF
ARHGEF2	Rho/Rac guanine nucleotide exchange factor (GEF) 2	1.3406	0.422884	6.45e-14	3.3e-13	5870	6999	6507	7915	8437	8495	9181	GEF, GEF-H1, GEFH1, LFP40, P40
ARHGEF25	Rho guanine nucleotide exchange factor (GEF) 25	2.2454	1.16697	8.47e-32	9.75e-31	529	541	609	1094	1306	1241	115557	GEFT, P63RHOGEF
ARHGEF26	Rho guanine nucleotide exchange factor (GEF) 26	1.30256	0.381355	0.002247	0.005118	298	366	311	400	412	408	26084	CSGEF, HMFN1864, SGEF
ARHGEF3	Rho guanine nucleotide exchange factor (GEF) 3	-3.92113	-1.97127	2.02e-79	7.96e-78	1314	1365	1297	373	305	280	50650	GEF3, STA3, XPLN
ARHGEF34P	Rho guanine nucleotide exchange factor (GEF) 34_ pseudogene	-1.60085	-0.678842	0.025074	0.048581	60	79	82	24	53	47	728377	-
ARHGEF35	Rho guanine nucleotide exchange factor (GEF) 35	-2.07119	-1.05046	0.00029	0.000732	79	105	78	50	38	24	445328	ARHGEF5L
ARHGEF37	Rho guanine nucleotide exchange factor (GEF) 37	-3.7725	-1.91552	9.55e-19	6.27e-18	222	244	235	70	37	58	389337	-
ARHGEF4	Rho guanine nucleotide exchange factor (GEF) 4	1.35929	0.442858	8.38e-07	2.69e-06	797	809	859	1006	1169	1046	50649	ASEF, ASEF1, GEF4, STM6
ARHGEF5	Rho guanine nucleotide exchange factor (GEF) 5	-1.39929	-0.484695	1e-05	2.94e-05	656	755	687	494	536	402	7984	GEF5, P60, TIM, TIM1
ARHGEF6	Rac/Cdc42 guanine nucleotide exchange factor (GEF) 6	3.06225	1.61459	1.86e-64	5.27e-63	385	511	464	1364	1282	1373	9459	COOL2, COOL-2, MRX46, PIXA, ALPHA-PIX, ALPHAPIX
ARHGEF9	Cdc42 guanine nucleotide exchange factor (GEF) 9	1.26927	0.343999	3.59e-06	1.09e-05	1396	1487	1478	1716	1953	1647	23229	COLLYBISTIN, EIEE8, HPEM-2, PEM-2, PEM2
ARID1A	AT rich interactive domain 1A (SWI-like)	-1.53201	-0.615425	3.95e-23	3.19e-22	8055	8473	8324	4777	5417	5316	8289	B120, BAF250, BAF250A, BM029, C1ORF4, ELD, MRD14, OSA1, P270, SMARCF1, HELD, HOSA1
ARID2	AT rich interactive domain 2 (ARID_ RFX-like)	-1.34332	-0.425801	1.67e-13	8.34e-13	2924	3424	3293	2319	2290	2249	196528	BAF200, P200
ARID3A	AT rich interactive domain 3A (BRIGHT-like)	-1.43465	-0.520697	1.57e-06	4.91e-06	572	668	631	387	446	409	1820	BRIGHT, DRIL1, DRIL3, E2FBP1
ARID3B	AT rich interactive domain 3B (BRIGHT-like)	1.26461	0.338696	0.016738	0.033513	252	309	324	323	421	332	10620	BDP, DRIL2
ARID4A	AT rich interactive domain 4A (RBP1-like)	1.58414	0.663697	5.57e-14	2.86e-13	881	978	988	1658	1379	1303	5926	RBBP-1, RBBP1, RBP-1, RBP1
ARID4B	AT rich interactive domain 4B (RBP1-like)	-1.16562	-0.221093	0.002419	0.005483	2393	3078	2782	2428	2111	2217	51742	BCAA, BRCAA1, RBBP1L1, RBP1L1, SAP180
ARID5A	AT rich interactive domain 5A (MRF1-like)	1.23268	0.301804	0.014479	0.02932	562	573	567	551	721	743	10865	MRF-1, MRF1, RP11-363D14
ARID5B	AT rich interactive domain 5B (MRF1-like)	1.49019	0.575495	4.99e-22	3.85e-21	3196	3958	4029	5317	5404	5220	84159	DESRT, MRF-2, MRF2
ARIH1	ariadne RBR E3 ubiquitin protein ligase 1	1.15494	0.207815	5.64e-05	0.000153	4255	5020	4858	5386	5144	5088	25820	ARI, HARI, HHARI, UBCH7BP
ARIH2	ariadne RBR E3 ubiquitin protein ligase 2	-1.35349	-0.436684	1.06e-17	6.65e-17	5448	6390	5918	4344	4239	3965	10425	ARI2, TRIAD1
ARIH2OS	ariadne homolog 2 opposite strand	1.98197	0.986936	0.0061	0.01312	11	26	22	39	42	46	646450	C3ORF71
ARL1	ADP-ribosylation factor-like 1	1.16491	0.220217	0.002052	0.004696	3053	4013	3613	4408	3845	3646	400	ARFL1
ARL13B	ADP-ribosylation factor-like 13B	-2.23549	-1.16059	9.42e-35	1.19e-33	924	1054	987	435	417	408	200894	ARL2L1, JBTS8
ARL14EP	ADP-ribosylation factor-like 14 effector protein	-1.23156	-0.300491	0.005549	0.011993	965	1055	1083	979	767	666	120534	ARF7EP, C11ORF46, DJ299F11.1
ARL2	ADP-ribosylation factor-like 2	1.36129	0.444978	6e-10	2.41e-09	1596	1582	1584	2053	2211	1970	402	ARFL2
ARL3	ADP-ribosylation factor-like 3	1.3647	0.448584	2.53e-13	1.25e-12	1819	2043	1944	2660	2540	2400	403	ARFL3
ARL4A	ADP-ribosylation factor-like 4A	1.42456	0.510515	1.15e-05	3.35e-05	400	424	470	666	605	507	10124	ARL4
ARL4C	ADP-ribosylation factor-like 4C	-1.47351	-0.559254	8.03e-19	5.28e-18	3171	3331	3159	2204	2126	1951	10123	ARL7, LAK
ARL4D	ADP-ribosylation factor-like 4D	1.83194	0.873374	1.77e-36	2.36e-35	1704	1798	1828	3060	3039	3275	379	ARF4L, ARL6
ARL5B	ADP-ribosylation factor-like 5B	1.89547	0.922554	1.64e-23	1.35e-22	697	926	826	1677	1449	1339	221079	ARL8
ARL6	ADP-ribosylation factor-like 6	-1.91157	-0.934758	2.76e-08	9.93e-08	295	276	253	145	135	126	84100	BBS3, RP55
ARL6IP1	ADP-ribosylation factor-like 6 interacting protein 1	-1.13935	-0.188212	1.48e-05	4.26e-05	13301	14958	14271	12447	11953	11347	23204	AIP1, ARL6IP, ARMER, SPG61
ARL6IP5	ADP-ribosylation factor-like 6 interacting protein 5	1.6447	0.717825	1.02e-38	1.47e-37	7760	9314	9024	14926	13842	12391	10550	DERP11, GTRAP3-18, HSPC127, JWA, PRAF3, ADDICSIN, HP22, JMX
ARL6IP6	ADP-ribosylation factor-like 6 interacting protein 6	-1.17824	-0.236637	0.000736	0.001774	1566	1908	1768	1469	1410	1372	151188	AIP-6, PFAAP1
ARL8A	ADP-ribosylation factor-like 8A	-1.11892	-0.162102	0.020359	0.040097	1544	1692	1740	1390	1465	1400	127829	ARL10B, GIE2
ARMC10	armadillo repeat containing 10	1.44452	0.530594	1.98e-09	7.69e-09	767	925	785	1211	1095	1128	83787	PNAS-112, PNAS112, PSEC0198, SVH
ARMC12	armadillo repeat containing 12	2.7296	1.44869	1.57e-05	4.52e-05	19	16	18	53	58	53	221481	C6ORF81
ARMC2	armadillo repeat containing 2	1.99651	0.997479	2.52e-07	8.44e-07	127	104	104	263	198	203	84071	BA787I22.1
ARMC6	armadillo repeat containing 6	-2.0998	-1.07025	3.21e-41	5.03e-40	2633	2608	2676	1093	1298	1207	93436	R30923_1
ARMC7	armadillo repeat containing 7	-1.2242	-0.291839	0.013344	0.027175	505	598	576	380	482	445	79637	-
ARMC8	armadillo repeat containing 8	-1.31777	-0.398104	2.91e-09	1.12e-08	2518	2911	2752	2145	2037	1760	25852	GID5, HSPC056, S863-2, VID28
ARMC9	armadillo repeat containing 9	1.24948	0.321332	7.17e-08	2.5e-07	2059	2359	2303	2824	2674	2549	80210	ARM, KU-MEL-1, NS21
ARMCX1	armadillo repeat containing_ X-linked 1	2.24831	1.16884	9.78e-54	2.15e-52	774	883	799	1830	1839	1649	51309	ALEX1, GASP7
ARMCX2	armadillo repeat containing_ X-linked 2	1.20191	0.265334	2.74e-05	7.68e-05	1912	2092	2236	2459	2405	2322	9823	ALEX2, GASP9
ARMCX3	armadillo repeat containing_ X-linked 3	1.26	0.333419	9.87e-08	3.41e-07	2338	2693	2466	3216	3101	2745	51566	ALEX3, GASP6, DJ545K15.2
ARMCX5	armadillo repeat containing_ X-linked 5	1.16763	0.22358	0.033428	0.063179	456	493	505	545	575	510	64860	GASP5
ARMCX6	armadillo repeat containing_ X-linked 6	1.30729	0.386574	0.001044	0.002472	399	376	392	513	511	448	54470	GASP10
ARNT	aryl hydrocarbon receptor nuclear translocator	1.58576	0.665174	4.54e-45	7.94e-44	4208	4723	4605	6986	6920	6668	405	HIF-1-BETA, HIF-1BETA, HIF1-BETA, HIF1B, HIF1BETA, TANGO, BHLHE2
ARNT2	aryl-hydrocarbon receptor nuclear translocator 2	-1.96491	-0.974464	1.72e-12	8e-12	438	461	405	196	214	217	9915	WEDAS, BHLHE1
ARNTL	aryl hydrocarbon receptor nuclear translocator-like	-2.25305	-1.17188	7.18e-57	1.73e-55	2015	2339	2346	1024	954	856	406	BMAL1, BMAL1C, JAP3, MOP3, PASD3, TIC, BHLHE5
ARNTL2	aryl hydrocarbon receptor nuclear translocator-like 2	-3.72482	-1.89717	9.98e-169	1.42e-166	4816	5921	5345	1512	1379	1215	56938	BMAL2, CLIF, MOP9, PASD9, BHLHE6
ARPC1A	actin related protein 2/3 complex_ subunit 1A_ 41kDa	-1.11081	-0.15161	0.001454	0.003389	8063	9488	9183	8011	7868	7153	10552	ARC40, HEL-68, SOP2HS, SOP2L
ARPC2	actin related protein 2/3 complex_ subunit 2_ 34kDa	-1.17172	-0.228627	2.66e-08	9.56e-08	30001	34198	34248	27646	26734	25998	10109	ARC34, PNAS-139, PRO2446, P34-ARC
ARPC3	actin related protein 2/3 complex_ subunit 3_ 21kDa	1.1296	0.175807	0.000668	0.001619	6193	7339	7158	7896	7266	7199	10094	ARC21, P21-ARC
ARPC4	actin related protein 2/3 complex_ subunit 4_ 20kDa	-1.45093	-0.536979	1.13e-17	7.07e-17	5392	5305	5284	3727	3595	3245	10093	ARC20, P20-ARC
ARPC5	actin related protein 2/3 complex_ subunit 5_ 16kDa	-1.30126	-0.379912	7.92e-18	4.98e-17	11691	13398	13038	9622	9691	8732	10092	ARC16, DJ127C7.3, P16-ARC
ARPC5L	actin related protein 2/3 complex_ subunit 5-like	-1.83678	-0.877178	5.7e-44	9.66e-43	2904	3138	3278	1596	1635	1614	81873	ARC16-2
ARPP19	cAMP-regulated phosphoprotein_ 19kDa	-1.43021	-0.516227	5.49e-13	2.65e-12	11148	13624	12202	9335	8497	6902	10776	ARPP-16, ARPP-19, ARPP16, ENSAL
ARRB1	arrestin_ beta 1	1.87931	0.9102	2.58e-09	9.97e-09	148	164	196	323	315	291	408	ARB1, ARR1
ARRB2	arrestin_ beta 2	1.17	0.226513	0.001425	0.003323	1286	1369	1341	1498	1522	1464	409	ARB2, ARR2, BARR2
ARRDC3	arrestin domain containing 3	1.63263	0.707201	1.27e-19	8.71e-19	1016	1206	1134	1921	1783	1562	57561	TLIMP
ARRDC3-AS1	ARRDC3 antisense RNA 1	1.53344	0.616768	0.040727	0.075701	28	44	48	56	55	73	100129716	-
ARRDC4	arrestin domain containing 4	3.30065	1.72275	1.74e-118	1.35e-116	728	926	858	2856	2617	2512	91947	-
ARSB	arylsulfatase B	-1.36547	-0.449394	5.19e-10	2.09e-09	1866	2383	2209	1592	1472	1447	411	ASB, G4S, MPS6
ARSG	arylsulfatase G	2.09014	1.0636	1.99e-06	6.19e-06	69	87	61	127	161	165	22901	-
ARSI	arylsulfatase family_ member I	1.29488	0.372822	0.003045	0.006818	280	340	335	376	409	402	340075	SPG66
ARSJ	arylsulfatase family_ member J	-1.67993	-0.748401	4.86e-40	7.32e-39	4464	4907	4613	2798	2703	2466	79642	-
ARSK	arylsulfatase family_ member K	2.03671	1.02624	1.23e-28	1.25e-27	552	730	629	1346	1202	1196	153642	TSULF
ARTN	artemin	-2.24736	-1.16823	3.06e-14	1.59e-13	343	357	337	131	159	143	9048	ENOVIN, EVN, NBN
ARVCF	armadillo repeat gene deleted in velocardiofacial syndrome	-2.5778	-1.36614	2.25e-10	9.24e-10	181	166	200	71	53	69	421	-
ASAH1	N-acylsphingosine amidohydrolase (acid ceramidase) 1	-1.08738	-0.12085	0.040557	0.075434	3825	4616	4474	4071	3825	3467	427	AC, ACDASE, ASAH, PHP, PHP32, SMAPME
ASAP1	ArfGAP with SH3 domain_ ankyrin repeat and PH domain 1	1.16632	0.221962	9.21e-06	2.71e-05	7581	8731	8325	9474	8866	9158	50807	AMAP1, CENTB4, DDEF1, PAG2, PAP, ZG14P
ASAP2	ArfGAP with SH3 domain_ ankyrin repeat and PH domain 2	-1.12797	-0.173731	0.000163	0.000422	8431	9885	9506	8071	7842	7675	8853	AMAP2, CENTB3, DDEF2, PAG3, PAP, PAP-ALPHA, SHAG1
ASAP3	ArfGAP with SH3 domain_ ankyrin repeat and PH domain 3	2.29606	1.19916	6.77e-46	1.22e-44	688	875	824	1667	1933	1673	55616	ACAP4, CENTB6, DDEFL1, UPLC1
ASB1	ankyrin repeat and SOCS box containing 1	1.11354	0.15515	0.001141	0.002691	6307	6743	6984	7248	7311	6824	51665	ASB-1
ASB13	ankyrin repeat and SOCS box containing 13	1.32557	0.406608	1.81e-08	6.59e-08	1284	1576	1429	1787	1822	1833	79754	-
ASB14	ankyrin repeat and SOCS box containing 14	2.6518	1.40697	1.68e-05	4.81e-05	14	26	26	73	73	48	142686	-
ASB16	ankyrin repeat and SOCS box containing 16	-1.71608	-0.779114	0.04068	0.075626	38	25	42	20	20	12	92591	-
ASB16-AS1	ASB16 antisense RNA 1	-1.32413	-0.405048	0.019859	0.039206	174	244	229	150	147	164	339201	C17ORF65
ASB2	ankyrin repeat and SOCS box containing 2	-3.63791	-1.86311	8.5e-05	0.000227	9	37	40	0	1	7	51676	ASB-2
ASB6	ankyrin repeat and SOCS box containing 6	-1.40125	-0.486717	1.36e-08	5e-08	1950	1782	1928	1213	1346	1309	140459	-
ASCC2	activating signal cointegrator 1 complex subunit 2	-1.31901	-0.399455	2.58e-13	1.27e-12	4608	4847	4794	3413	3540	3392	84164	ASC1P100, P100
ASCC3	activating signal cointegrator 1 complex subunit 3	-1.69204	-0.758767	1.2e-48	2.33e-47	11856	13754	12847	7767	7411	6567	10973	ASC1P200, HELIC1, RNAH
ASF1A	anti-silencing function 1A histone chaperone	-1.22114	-0.288224	0.000803	0.001926	1301	1567	1501	1298	1123	1000	25842	CGI-98, CIA, HSPC146
ASF1B	anti-silencing function 1B histone chaperone	-2.91515	-1.54357	1.29e-101	7.71e-100	2861	3037	2861	914	1028	922	55723	CIA-II
ASH1L	ash1 (absent_ small_ or homeotic)-like (Drosophila)	1.13068	0.177187	0.000204	0.000524	6384	7536	7124	7686	7607	7471	55870	ASH1, ASH1L1, KMT2H
ASH1L-AS1	ASH1L antisense RNA 1	1.467	0.552873	0.031856	0.060564	58	62	76	97	72	114	645676	-
ASIC1	acid sensing (proton gated) ion channel 1	3.14404	1.65262	3.7e-82	1.54e-80	525	544	493	1592	1592	1568	41	ACCN2, ASIC, BNAC2
ASIC3	acid sensing (proton gated) ion channel 3	1.76223	0.8174	0.012866	0.026294	31	25	24	56	42	50	9311	ACCN3, DRASIC, SLNAC1, TNAC1
ASL	argininosuccinate lyase	-1.16671	-0.222452	0.000793	0.001903	2910	2919	3002	2365	2421	2464	435	ASAL
ASNS	asparagine synthetase (glutamine-hydrolyzing)	1.96831	0.976959	8.65e-39	1.25e-37	1064	1115	1063	2219	2028	1901	440	ASNSD, TS11
ASNSD1	asparagine synthetase domain containing 1	-1.40865	-0.494311	2.29e-12	1.06e-11	2600	3142	2762	2094	1953	1725	54529	NBLA00058, NS3TP1
ASPA	aspartoacylase	-1.84146	-0.880853	0.035182	0.066222	1	5	9	0	0	0	443	ACY2, ASP
ASPDH	aspartate dehydrogenase domain containing	2.12738	1.08908	0.024302	0.047181	0	6	1	10	9	14	554235	-
ASPH	aspartate beta-hydroxylase	1.76507	0.819723	7.85e-85	3.46e-83	27743	32960	31499	54078	52492	49308	444	AAH, BAH, CASQ2BP1, FDLAB, HAAH, JCTN, JUNCTIN
ASPHD1	aspartate beta-hydroxylase domain containing 1	1.61749	0.693754	2.13e-11	9.35e-11	406	426	437	685	652	641	253982	-
ASPHD2	aspartate beta-hydroxylase domain containing 2	-1.77073	-0.824341	8.2e-13	3.9e-12	614	700	783	408	395	322	57168	-
ASPSCR1	alveolar soft part sarcoma chromosome region_ candidate 1	1.33052	0.411987	9.3e-06	2.73e-05	565	647	685	809	824	788	79058	ASPCR1, ASPL, ASPS, RCC17, TUG, UBXD9, UBXN9
ASRGL1	asparaginase like 1	-1.94901	-0.962744	0.00801	0.016899	36	39	56	13	25	18	80150	ALP, ALP1, CRASH
ASS1	argininosuccinate synthase 1	2.8638	1.51793	1.06e-192	1.97e-190	8438	8722	8758	22977	24563	23810	445	ASS, CTLN1
ASTE1	asteroid homolog 1 (Drosophila)	-1.27472	-0.350175	0.029395	0.056295	410	286	390	271	288	257	28990	HT001
ASXL1	additional sex combs like transcriptional regulator 1	1.34253	0.424954	4.87e-22	3.75e-21	7227	8070	8006	10041	10355	9583	171023	BOPS, MDS
ASXL2	additional sex combs like transcriptional regulator 2	-1.41041	-0.496111	2.12e-17	1.31e-16	4618	5011	4829	3133	3351	3319	55252	ASXH2
ATAD1	ATPase family_ AAA domain containing 1	-1.09215	-0.127174	0.042413	0.078541	3000	3759	3375	3088	3068	2718	84896	AFDC1, FNP001, THORASE
ATAD2	ATPase family_ AAA domain containing 2	-2.53476	-1.34185	9.1e-108	5.97e-106	6665	7437	6689	2721	2776	2343	29028	ANCCA, CT137, PRO2000
ATAD2B	ATPase family_ AAA domain containing 2B	1.12961	0.175829	0.026741	0.051555	984	1161	1089	1220	1224	1058	54454	-
ATAD3A	ATPase family_ AAA domain containing 3A	-1.87174	-0.904378	7.2e-38	1.01e-36	2628	2713	2646	1302	1409	1366	55210	-
ATAD3B	ATPase family_ AAA domain containing 3B	-4.84551	-2.27665	1.8e-165	2.43e-163	2297	2330	2247	444	456	445	83858	AAA-TOB3, TOB3
ATAD3C	ATPase family_ AAA domain containing 3C	-1.83016	-0.871973	0.009366	0.019547	47	60	55	24	37	16	219293	-
ATAD5	ATPase family_ AAA domain containing 5	-1.39247	-0.477649	0.00013	0.000342	591	795	601	503	400	452	79915	C17ORF41, ELG1, FRAG1
ATAT1	alpha tubulin acetyltransferase 1	1.59139	0.670283	0.000114	0.000302	132	138	131	208	197	216	79969	C6ORF134, MEC17, NBLA00487, TAT
ATE1	arginyltransferase 1	-1.797	-0.845587	4.61e-30	4.98e-29	1987	2306	2028	1113	1107	1134	11101	-
ATF1	activating transcription factor 1	1.11555	0.157756	0.049262	0.089969	1417	1808	1723	1940	1642	1695	466	EWS-ATF1, FUS/ATF-1, TREB36
ATF2	activating transcription factor 2	1.10476	0.143734	0.017145	0.034263	3143	3953	3649	4001	3829	3526	1386	CRE-BP1, CREB-2, CREB2, HB16, TREB7
ATF4	activating transcription factor 4	1.31915	0.399613	8.31e-16	4.69e-15	13788	14600	14889	18148	17993	18562	468	CREB-2, CREB2, TAXREB67, TXREB
ATF5	activating transcription factor 5	-2.30481	-1.20465	3.09e-46	5.63e-45	1545	1654	1647	615	717	669	22809	ATFX, HMFN0395
ATF6B	activating transcription factor 6 beta	1.49814	0.583171	3.2e-27	3.09e-26	4660	5400	5119	7048	7322	7401	1388	CREB-RP, CREBL1, G13
ATF7	activating transcription factor 7	1.29025	0.367653	1.38e-08	5.05e-08	1973	2407	2335	2777	2711	2798	11016	ATFA
ATF7IP	activating transcription factor 7 interacting protein	1.35134	0.434395	8.21e-16	4.64e-15	3677	4265	4139	5560	5270	4819	55729	AM, ATF-IP, MCAF, MCAF1, P621
ATG101	autophagy related 101	-1.353	-0.436161	4.29e-12	1.96e-11	2856	3107	3123	2071	2162	2186	60673	C12ORF44
ATG12	autophagy related 12	1.15405	0.206711	0.0039	0.008608	1989	2398	2278	2736	2440	2195	9140	APG12, APG12L, FBR93, HAPG12
ATG13	autophagy related 13	-1.29593	-0.373987	1.11e-14	5.89e-14	6352	7263	6940	5150	5035	4984	9776	KIAA0652, PARATARG8
ATG14	autophagy related 14	1.25181	0.32401	0.000844	0.002018	1057	1542	1503	1804	1653	1453	22863	ATG14L, BARKOR, KIAA0831
ATG16L1	autophagy related 16-like 1	-1.2001	-0.263153	0.000162	0.00042	2000	2090	2084	1683	1581	1660	55054	APG16L, ATG16A, ATG16L, IBD10, WDR30
ATG16L2	autophagy related 16-like 2	2.20201	1.13882	1.92e-15	1.06e-14	202	215	262	423	557	477	89849	ATG16B, WDR80
ATG2A	autophagy related 2A	-1.3414	-0.423739	7.08e-09	2.66e-08	2687	2911	2796	1810	2125	2046	23130	-
ATG2B	autophagy related 2B	-1.16071	-0.215002	0.000683	0.001651	2800	3488	3236	2537	2691	2606	55102	C14ORF103
ATG3	autophagy related 3	-1.20879	-0.273564	3.31e-06	1.01e-05	3232	3938	3763	3035	2858	2750	64422	APG3, APG3-LIKE, APG3L, PC3-96
ATG4A	autophagy related 4A_ cysteine peptidase	-1.558	-0.639694	8.38e-11	3.55e-10	778	1035	913	574	548	541	115201	APG4A, AUTL2
ATG7	autophagy related 7	-1.23515	-0.304683	1.23e-07	4.22e-07	3057	3372	3361	2627	2630	2334	10533	APG7-LIKE, APG7L, GSA7
ATG9A	autophagy related 9A	1.33191	0.413502	1.04e-15	5.83e-15	7419	8164	7806	9593	10203	10051	79065	APG9L1, MGD3208, MATG9
ATHL1	ATH1_ acid trehalase-like 1 (yeast)	3.15642	1.65829	1.28e-51	2.7e-50	412	357	408	1108	1241	1270	80162	-
ATIC	5-aminoimidazole-4-carboxamide ribonucleotide formyltransferase/IMP cyclohydrolase	-1.25013	-0.322074	9.74e-11	4.11e-10	7639	8680	8166	6648	6253	5852	471	AICAR, AICARFT, HEL-S-70P, IMPCHASE, PURH
ATL1	atlastin GTPase 1	-3.67652	-1.87834	2.06e-37	2.84e-36	607	510	594	139	161	134	51062	AD-FSP, FSP1, GBP3, HSN1D, SPG3, SPG3A, ATLASTIN1
ATL3	atlastin GTPase 3	-1.15917	-0.213094	0.000728	0.001753	6645	8084	7372	6665	6272	5316	25923	HSN1F
ATM	ATM serine/threonine kinase	1.64494	0.718031	1.33e-41	2.09e-40	5390	6069	5553	9563	9033	8271	472	AT1, ATA, ATC, ATD, ATDC, ATE, TEL1, TELO1
ATMIN	ATM interactor	-1.38039	-0.46508	4.99e-15	2.7e-14	3201	3738	3650	2618	2428	2288	23300	ASCIZ, ZNF822
ATN1	atrophin 1	1.17685	0.234926	0.000589	0.001435	10839	11116	11469	11524	12545	13603	1822	B37, D12S755E, DRPLA, HRS, NOD
ATOH8	atonal bHLH transcription factor 8	1.5502	0.632456	0.000493	0.001211	186	130	191	245	285	240	84913	HATH6, BHLHA21
ATOX1	antioxidant 1 copper chaperone	-1.10337	-0.141914	0.037798	0.0707	2262	2244	2309	2056	2044	1828	475	ATX1, HAH1
ATP10A	ATPase_ class V_ type 10A	-2.13192	-1.09215	0.02384	0.046348	5	17	12	3	2	2	57194	ATP10C, ATPVA, ATPVC
ATP11A	ATPase_ class VI_ type 11A	-1.14947	-0.200963	0.002271	0.005169	2799	3140	3004	2313	2667	2463	23250	ATPIH, ATPIS
ATP11B	ATPase_ class VI_ type 11B	1.13043	0.176868	0.009089	0.019006	4224	5481	4806	5696	5371	4636	23200	ATPIF, ATPIR
ATP11C	ATPase_ class VI_ type 11C	1.12128	0.165149	0.036381	0.068302	1913	2366	2180	2558	2429	1957	286410	ATPIG, ATPIQ
ATP13A1	ATPase type 13A1	-1.33656	-0.418525	1e-07	3.45e-07	4429	4309	4458	2790	3365	3293	57130	ATP13A, CGI-152
ATP13A2	ATPase type 13A2	-2.0168	-1.01207	3.8e-48	7.32e-47	7582	7797	7602	3269	3865	3746	23400	CLN12, HSA9947, KRPPD, PARK9
ATP13A3	ATPase type 13A3	-1.73233	-0.792716	3.94e-49	7.79e-48	15157	17688	16603	9869	9300	8137	79572	AFURS1
ATP1A1	ATPase_ Na+/K+ transporting_ alpha 1 polypeptide	1.32277	0.403557	3.91e-19	2.62e-18	42346	47504	47301	56985	57912	58736	476	-
ATP1A1-AS1	ATP1A1 antisense RNA 1	1.58017	0.660084	0.003752	0.008298	93	89	83	119	121	172	84852	ATP1A1OS, C1ORF203
ATP1B1	ATPase_ Na+/K+ transporting_ beta 1 polypeptide	-1.62245	-0.69817	3.18e-25	2.79e-24	2297	2467	2396	1497	1374	1349	481	ATP1B
ATP1B3	ATPase_ Na+/K+ transporting_ beta 3 polypeptide	-1.36967	-0.45383	1.86e-16	1.09e-15	8892	9348	9068	6816	6537	5768	483	ATPB-3, CD298
ATP2A1	ATPase_ Ca++ transporting_ cardiac muscle_ fast twitch 1	4.35708	2.12336	1.21e-10	5.06e-10	11	19	12	68	83	70	487	ATP2A, SERCA1
ATP2A2	ATPase_ Ca++ transporting_ cardiac muscle_ slow twitch 2	-1.44838	-0.534441	5.44e-41	8.43e-40	36674	41098	38977	25994	26171	24982	488	ATP2B, DAR, DD, SERCA2
ATP2A3	ATPase_ Ca++ transporting_ ubiquitous	-2.25144	-1.17085	0.001466	0.003415	37	41	48	12	20	13	489	SERCA3
ATP2B4	ATPase_ Ca++ transporting_ plasma membrane 4	1.48944	0.574769	2.03e-37	2.81e-36	8847	10378	10286	14054	14521	13509	493	ATP2B2, MXRA1, PMCA4, PMCA4B, PMCA4X
ATP2C1	ATPase_ Ca++ transporting_ type 2C_ member 1	-1.1779	-0.236221	1.78e-06	5.54e-06	7413	8610	8156	6959	6552	6136	27032	ATP2C1A, BCPM, HHD, PMR1, SPCA1, HSPCA1
ATP5A1	ATP synthase_ H+ transporting_ mitochondrial F1 complex_ alpha subunit 1_ cardiac muscle	1.29644	0.374558	2.49e-20	1.77e-19	25754	29357	28802	36296	34880	33030	498	ATP5A, ATP5AL2, ATPM, COXPD22, HEL-S-123M, MC5DN4, MOM2, OMR, ORM, HATP1
ATP5C1	ATP synthase_ H+ transporting_ mitochondrial F1 complex_ gamma polypeptide 1	1.1666	0.222314	1.49e-05	4.28e-05	7568	8785	8509	9955	9377	8461	509	ATP5C, ATP5CL1
ATP5G1	ATP synthase_ H+ transporting_ mitochondrial Fo complex_ subunit C1 (subunit 9)	-1.26475	-0.338852	4.5e-07	1.48e-06	3699	3630	3638	2656	2921	2736	516	ATP5A, ATP5G
ATP5G2	ATP synthase_ H+ transporting_ mitochondrial Fo complex_ subunit C2 (subunit 9)	1.44624	0.532302	7.36e-34	9.05e-33	7384	8198	8146	11365	11039	10489	517	ATP5A
ATP5G3	ATP synthase_ H+ transporting_ mitochondrial Fo complex_ subunit C3 (subunit 9)	-1.1549	-0.20777	2.29e-05	6.47e-05	11161	11799	11617	9964	9950	8804	518	P3
ATP5H	ATP synthase_ H+ transporting_ mitochondrial Fo complex_ subunit d	1.08477	0.117383	0.026305	0.05079	4935	5061	5254	5328	5448	5092	10476	ATPQ
ATP5I	ATP synthase_ H+ transporting_ mitochondrial Fo complex_ subunit E	1.10719	0.146905	0.022892	0.044617	3059	3216	3627	3527	3731	3255	521	ATP5K
ATP5J2	ATP synthase_ H+ transporting_ mitochondrial Fo complex_ subunit F2	-1.11303	-0.154491	0.019974	0.039422	2591	2662	2778	2196	2412	2303	9551	ATP5JL
ATP5L	ATP synthase_ H+ transporting_ mitochondrial Fo complex_ subunit G	-1.12691	-0.172367	0.000754	0.001815	4611	5089	5043	4326	4325	3883	10632	ATP5JG
ATP6	ATP synthase F0 subunit 6	1.22456	0.292266	1.06e-06	3.37e-06	93655	102770	113085	122876	113685	125932	4508	ATPASE6, MTATP6
ATP6AP1	ATPase_ H+ transporting_ lysosomal accessory protein 1	1.17945	0.238117	9.2e-07	2.94e-06	7243	7960	7491	8468	8737	8444	537	16A, ATP6IP1, ATP6S1, AC45, CF2, VATPS1, XAP-3, XAP3
ATP6AP1L	ATPase_ H+ transporting_ lysosomal accessory protein 1-like	3.71368	1.89285	7.28e-12	3.28e-11	21	29	28	117	110	89	92270	-
ATP6V0A1	ATPase_ H+ transporting_ lysosomal V0 subunit a1	1.15223	0.204425	0.000432	0.001069	3204	3482	3371	3624	3718	3758	535	ATP6N1, ATP6N1A, STV1, VPP1, VPH1, A1
ATP6V0A2	ATPase_ H+ transporting_ lysosomal V0 subunit a2	-2.61201	-1.38516	4.72e-51	9.78e-50	1346	1739	1570	592	610	488	23545	A2, ARCL, ARCL2A, ATP6A2, ATP6N1D, J6B7, RTF, STV1, TJ6, TJ6M, TJ6S, VPH1, WSS
ATP6V0A4	ATPase_ H+ transporting_ lysosomal V0 subunit a4	-3.27665	-1.71222	0.000141	0.000369	15	29	43	8	4	2	50617	A4, ATP6N1B, ATP6N2, RDRTA2, RTA1C, RTADR, STV1, VPH1, VPP2
ATP6V0B	ATPase_ H+ transporting_ lysosomal 21kDa_ V0 subunit b	-1.38356	-0.468388	6.74e-17	4.03e-16	5033	5213	5088	3593	3707	3324	533	ATP6F, HATPL, VMA16
ATP6V0C	ATPase_ H+ transporting_ lysosomal 16kDa_ V0 subunit c	-1.46911	-0.554942	5.8e-11	2.48e-10	5036	4910	5484	2999	3276	3744	527	ATP6C, ATP6L, ATPL, VATL, VPPC, VMA3
ATP6V0D1	ATPase_ H+ transporting_ lysosomal 38kDa_ V0 subunit d1	-1.91183	-0.934952	3.36e-54	7.47e-53	5440	5425	5597	2687	2843	2709	9114	ATP6D, ATP6DV, P39, VATX, VMA6, VPATPD
ATP6V0D2	ATPase_ H+ transporting_ lysosomal 38kDa_ V0 subunit d2	2.98893	1.57963	0.000185	0.000477	10	5	6	35	24	31	245972	ATP6D2, VMA6
ATP6V0E1	ATPase_ H+ transporting_ lysosomal 9kDa_ V0 subunit e1	-1.2937	-0.371506	1.71e-10	7.09e-10	5539	5642	5625	4412	4238	3812	8992	ATP6H, ATP6V0E, M9.2, VMA21, VMA21P
ATP6V0E2	ATPase_ H+ transporting V0 subunit e2	-2.03576	-1.02557	1.59e-10	6.6e-10	296	299	303	139	156	120	155066	ATP6V0E2L, C7ORF32
ATP6V0E2-AS1	ATP6V0E2 antisense RNA 1	-2.82623	-1.49888	0.00013	0.00034	35	47	44	7	8	17	401431	-
ATP6V1A	ATPase_ H+ transporting_ lysosomal 70kDa_ V1 subunit A	1.16236	0.217051	0.000311	0.000783	4101	4838	4668	5491	5176	4493	523	ATP6A1, ATP6V1A1, HO68, VA68, VPP2, VMA1
ATP6V1B2	ATPase_ H+ transporting_ lysosomal 56/58kDa_ V1 subunit B2	1.21639	0.282605	8.27e-08	2.87e-07	5712	6850	6794	7949	7400	7179	526	ATP6B1B2, ATP6B2, HO57, VATB, VPP3, VMA2
ATP6V1C1	ATPase_ H+ transporting_ lysosomal 42kDa_ V1 subunit C1	-1.53687	-0.619999	1.05e-17	6.57e-17	4342	5176	4737	3359	2967	2543	528	ATP6C, ATP6D, VATC, VMA5
ATP6V1D	ATPase_ H+ transporting_ lysosomal 34kDa_ V1 subunit D	-1.54542	-0.627995	6.71e-27	6.38e-26	4472	5198	5046	3296	3033	2776	51382	ATP6M, VATD, VMA8
ATP6V1E1	ATPase_ H+ transporting_ lysosomal 31kDa_ V1 subunit E1	-1.24303	-0.313865	9.77e-08	3.37e-07	4302	4889	4948	3942	3649	3297	529	ATP6E, ATP6E2, ATP6V1E, P31, VMA4
ATP6V1G1	ATPase_ H+ transporting_ lysosomal 13kDa_ V1 subunit G1	-1.19242	-0.253889	2.1e-06	6.51e-06	3815	4133	4164	3287	3249	3187	9550	ATP6G, ATP6G1, ATP6GL, ATP6J, VMA10
ATP6V1G2	ATPase_ H+ transporting_ lysosomal 13kDa_ V1 subunit G2	1.44433	0.530403	0.022574	0.044071	57	82	90	102	116	105	534	ATP6G, ATP6G2, NG38, VMA10
ATP6V1H	ATPase_ H+ transporting_ lysosomal 50/57kDa_ V1 subunit H	-1.2988	-0.377183	2.56e-10	1.05e-09	3618	4213	3931	3118	2898	2650	51606	CGI-11, MSTP042, NBP1, SFD, SFDALPHA, SFDBETA, VMA13
ATP7B	ATPase_ Cu++ transporting_ beta polypeptide	1.27968	0.355778	4.68e-05	0.000128	926	1206	1040	1243	1294	1345	540	PWD, WC1, WD, WND
ATP8A1	ATPase_ aminophospholipid transporter (APLT)_ class I_ type 8A_ member 1	2.46509	1.30164	5.08e-05	0.000139	34	26	16	64	68	74	10396	ATPASEII, ATPIA, ATPP2
ATP8A2	ATPase_ aminophospholipid transporter_ class I_ type 8A_ member 2	-3.05356	-1.61049	1.27e-05	3.68e-05	53	41	48	12	11	12	51761	ATP, ATPIB, CAMRQ4, IB, ML-1
ATP8B1	ATPase_ aminophospholipid transporter_ class I_ type 8B_ member 1	-2.006	-1.00432	4.27e-32	4.95e-31	1237	1410	1331	682	639	569	5205	ATPIC, BRIC, FIC1, ICP1, PFIC, PFIC1
ATP8B3	ATPase_ aminophospholipid transporter_ class I_ type 8B_ member 3	3.26832	1.70855	1.28e-45	2.3e-44	286	273	301	818	917	1007	148229	ATPIK
ATP8B4	ATPase_ class I_ type 8B_ member 4	3.34427	1.74169	2.07e-10	8.52e-10	31	27	34	104	139	90	79895	ATPIM
ATP9A	ATPase_ class II_ type 9A	2.23084	1.15759	2.12e-80	8.5e-79	2230	2876	2753	5616	5698	5481	10079	ATPIIA
ATP9B	ATPase_ class II_ type 9B	-1.19287	-0.254435	0.002368	0.005376	1008	1115	1040	824	894	819	374868	ATPASEP, ATPIIB, HUSSY-20, NEO1L, HMMR1
ATPAF2	ATP synthase mitochondrial F1 complex assembly factor 2	1.17943	0.23809	0.023845	0.046353	508	610	613	596	703	656	91647	ATP12, ATP12P, LP3663, MC5DN1
ATR	ATR serine/threonine kinase	-1.72235	-0.784376	2.91e-35	3.72e-34	3390	3770	3599	2016	2164	1796	545	FCTCS, FRP1, MEC1, SCKL, SCKL1
ATRAID	all-trans retinoic acid-induced differentiation factor	1.61915	0.69524	1.89e-35	2.44e-34	3821	4524	4404	6910	6948	5943	51374	APR--3, APR-3, APR3, C2ORF28, HSPC013, PRO240, P18
ATRIP	ATR interacting protein	-1.45967	-0.545644	1.76e-08	6.4e-08	881	1075	1021	711	682	553	84126	-
ATRN	attractin	1.17377	0.23115	1.41e-07	4.81e-07	9364	10920	10762	11782	11831	11260	8455	DPPT-L, MGCA
ATRX	alpha thalassemia/mental retardation syndrome X-linked	1.51798	0.60215	4.36e-13	2.12e-12	3409	4464	3437	5957	4951	5539	546	ATR2, JMS, MRX52, MRXHF1, RAD54, RAD54L, SFM1, SHS, XH2, XNP, ZNF-HX
ATXN1	ataxin 1	1.82133	0.864995	1.59e-46	2.92e-45	2059	2591	2347	4086	4141	3981	6310	ATX1, D6S504E, SCA1
ATXN10	ataxin 10	-1.13769	-0.186107	0.002323	0.005277	7258	7964	7926	7216	6591	5704	25814	E46L, HUMEEP, SCA10
ATXN2L	ataxin 2-like	1.27224	0.347369	2.06e-08	7.45e-08	7447	7882	7528	8902	9136	9827	11273	A2D, A2LG, A2LP, A2RP
ATXN3	ataxin 3	1.28955	0.366869	2.69e-05	7.55e-05	1039	1311	1111	1580	1448	1255	4287	AT3, ATX3, JOS, MJD, MJD1, SCA3
ATXN7	ataxin 7	-1.10148	-0.139442	0.020063	0.039578	2347	2722	2543	2229	2222	2160	6314	ADCAII, OPCA3, SCA7
ATXN7L2	ataxin 7-like 2	1.46366	0.549578	5.88e-05	0.000159	319	304	265	394	457	408	127002	-
ATXN7L3	ataxin 7-like 3	-1.29009	-0.367475	1.47e-10	6.13e-10	4602	5442	5118	3588	3862	3776	56970	-
AUH	AU RNA binding protein/enoyl-CoA hydratase	1.93139	0.949642	1.87e-27	1.82e-26	595	709	727	1366	1237	1171	549	-
AUNIP	aurora kinase A and ninein interacting protein	-3.82887	-1.93692	9.14e-36	1.19e-34	400	535	503	115	101	129	79000	AIBP, C1ORF135
AUP1	ancient ubiquitous protein 1	-1.16216	-0.216803	1.49e-05	4.3e-05	6831	7219	7075	5992	5775	5651	550	-
AURKA	aurora kinase A	-1.13864	-0.187316	0.000155	0.000403	5115	5785	5612	4835	4707	4344	6790	AIK, ARK1, AURA, AURORA2, BTAK, PPP1R47, STK15, STK6, STK7
AURKAIP1	aurora kinase A interacting protein 1	-1.31055	-0.390168	5e-11	2.15e-10	4040	4338	4592	3048	3368	3054	54998	AIP, AKIP, MRP-S38
AURKB	aurora kinase B	-1.44525	-0.531319	7.19e-16	4.08e-15	2369	2609	2697	1686	1665	1721	9212	AIK2, AIM-1, AIM1, ARK2, AURB, IPL1, PPP1R48, STK12, STK5, AURKB-SV1, AURKB-SV2
AURKC	aurora kinase C	1.957	0.968647	0.002586	0.005835	22	23	34	58	52	53	6795	AIE2, AIK3, ARK3, AURC, HEL-S-90, SPGF5, STK13, AURORA-C
AVEN	apoptosis_ caspase activation inhibitor	-1.87156	-0.904244	4.3e-25	3.75e-24	1477	1767	1657	943	837	716	57099	PDCD12
AVL9	AVL9 homolog (S. cerevisiase)	1.3066	0.385814	1.39e-09	5.46e-09	1666	1923	1863	2298	2250	2274	23080	KIAA0241
AVPI1	arginine vasopressin-induced 1	2.40421	1.26556	1.5e-64	4.26e-63	819	849	930	2042	2006	1967	60370	PP5395, VIP32, VIT32
AXIN1	axin 1	-1.15207	-0.204233	0.008958	0.018759	2078	2009	2137	1624	1766	1785	8312	AXIN, PPP1R49
AXL	AXL receptor tyrosine kinase	-1.09916	-0.136406	0.011393	0.02346	14595	14840	14212	12554	12898	12630	558	ARK, JTK11, TYRO7, UFO
AZGP1	alpha-2-glycoprotein 1_ zinc-binding	-2.03823	-1.02732	0.033647	0.063556	5	13	16	3	0	4	563	ZA2G, ZAG
AZI2	5-azacytidine induced 2	1.41927	0.50515	6.61e-14	3.37e-13	3218	4199	3783	5521	5155	4551	64343	AZ2, NAP1, TILP
AZIN1	antizyme inhibitor 1	-1.18588	-0.245959	5.96e-05	0.000162	9394	10690	9895	9031	8033	7163	51582	AZI, AZIA1, OAZI, OAZIN, ODC1L
AZU1	azurocidin 1	1.97421	0.981272	0.022372	0.043733	0	0	0	2	6	7	566	AZAMP, AZU, CAP37, HBP, HUMAZUR, NAZC
B2M	beta-2-microglobulin	1.57858	0.658626	1.25e-38	1.79e-37	49175	60718	57583	90713	82587	79773	567	-
B3GALNT1	beta-1_3-N-acetylgalactosaminyltransferase 1 (globoside blood group)	-3.1716	-1.66521	1.37e-39	2.03e-38	700	856	732	270	210	197	8706	B3GALT3, GLCT3, GLOB, GB4CER, P, P1, BETA3GAL-T3, GALT3
B3GALNT2	beta-1_3-N-acetylgalactosaminyltransferase 2	-1.39694	-0.482268	1.75e-12	8.16e-12	2390	2848	2562	1933	1749	1655	148789	B3GALNAC-T2, MDDGA11
B3GALT4	UDP-Gal:betaGlcNAc beta 1_3-galactosyltransferase_ polypeptide 4	1.6704	0.740196	1.29e-05	3.73e-05	122	136	144	234	216	204	8705	BETA3GALT4, GALT2, GALT4
B3GALT6	UDP-Gal:betaGal beta 1_3-galactosyltransferase polypeptide 6	-1.85656	-0.892632	8.33e-26	7.52e-25	1803	2084	2024	903	1039	1085	126792	EDSP2, SEMDJL1, BETA3GALT6
B3GALTL	beta 3-glucosyltransferase	-1.93746	-0.95417	5.87e-25	5.1e-24	1083	1387	1169	615	584	585	145173	B3GALTL, B3GTL, B3GLC-T, GAL-T, BETA3GLC-T, B3GLCT
B3GAT3	beta-1_3-glucuronyltransferase 3	1.48807	0.573441	6.5e-20	4.51e-19	1753	1839	1818	2626	2679	2429	26229	GLCATI, GLCUAT-I
B3GNT1	NA	2.0291	1.02084	3.04e-57	7.39e-56	1498	1610	1670	3058	3326	2936	1467	NA
B3GNT2	UDP-GlcNAc:betaGal beta-1_3-N-acetylglucosaminyltransferase 2	-2.10096	-1.07105	1.47e-49	2.92e-48	2384	2659	2345	1157	1101	1097	10678	B3GN-T2, B3GNT, B3GNT-2, B3GNT1, BETA3GNT, BGNT2, BGNT-2
B3GNT4	UDP-GlcNAc:betaGal beta-1_3-N-acetylglucosaminyltransferase 4	1.70566	0.770332	3.27e-05	9.11e-05	113	104	134	197	212	178	79369	B3GN-T4, BETA3GN-T4
B3GNT5	UDP-GlcNAc:betaGal beta-1_3-N-acetylglucosaminyltransferase 5	-1.43787	-0.523933	1.63e-11	7.19e-11	7697	9471	8380	6511	5826	4659	84002	B3GN-T5, BETA3GN-T5
B3GNT7	UDP-GlcNAc:betaGal beta-1_3-N-acetylglucosaminyltransferase 7	3.10605	1.63508	3.63e-05	0.0001	3	12	18	46	49	38	93010	BETA3GNT7
B3GNT8	UDP-GlcNAc:betaGal beta-1_3-N-acetylglucosaminyltransferase 8	-2.33448	-1.2231	4.25e-06	1.28e-05	90	112	90	40	39	32	374907	B3GALT7, BGALT15, BETA3GN-T8
B3GNT9	UDP-GlcNAc:betaGal beta-1_3-N-acetylglucosaminyltransferase 9	1.27444	0.349863	0.000236	0.000603	589	689	684	767	877	755	84752	-
B3GNTL1	UDP-GlcNAc:betaGal beta-1_3-N-acetylglucosaminyltransferase-like 1	1.53073	0.614216	1.05e-05	3.06e-05	232	264	221	333	379	349	146712	B3GNT8
B4GALNT1	beta-1_4-N-acetyl-galactosaminyl transferase 1	-1.14997	-0.201595	0.001785	0.004115	1943	2142	2025	1700	1743	1644	2583	GALGT, GALNACT, GALNAC-T, SPG26
B4GALNT4	beta-1_4-N-acetyl-galactosaminyl transferase 4	2.06902	1.04895	8.34e-26	7.52e-25	753	717	922	1489	1610	1676	338707	-
B4GALT1	UDP-Gal:betaGlcNAc beta 1_4- galactosyltransferase_ polypeptide 1	1.1529	0.205271	6.86e-07	2.22e-06	27545	31938	31263	34873	33721	31575	2683	B4GAL-T1, CDG2D, GGTB2, GT1, GTB, BETA4GAL-T1
B4GALT1-AS1	B4GALT1 antisense RNA 1	-1.95601	-0.967917	0.017629	0.035124	21	34	28	12	12	9	101929639	-
B4GALT2	UDP-Gal:betaGlcNAc beta 1_4- galactosyltransferase_ polypeptide 2	1.2782	0.354119	8.33e-08	2.89e-07	4538	5066	4907	5585	5799	6364	8704	B4GAL-T2, B4GAL-T3, BETA4GAL-T2
B4GALT3	UDP-Gal:betaGlcNAc beta 1_4- galactosyltransferase_ polypeptide 3	1.15219	0.204381	0.002437	0.005521	1826	1923	1932	2084	2058	2131	8703	BETA4GAL-T3
B4GALT4	UDP-Gal:betaGlcNAc beta 1_4- galactosyltransferase_ polypeptide 4	-1.16301	-0.217859	0.004457	0.009755	1328	1545	1565	1249	1306	1096	8702	B4GAL-T4, BETA4GAL-T4
B4GALT5	UDP-Gal:betaGlcNAc beta 1_4- galactosyltransferase_ polypeptide 5	-1.16403	-0.219127	7.62e-05	0.000204	4586	5349	5269	4431	4275	3796	9334	B4GAL-T5, BETA4-GALT-IV, BETA4GAL-T5, BETA4GALT-V, GT-V
B4GALT6	UDP-Gal:betaGlcNAc beta 1_4- galactosyltransferase_ polypeptide 6	-1.48786	-0.573242	4.59e-08	1.62e-07	684	934	851	569	517	491	9331	B4GAL-T6, BETA4GAL-T6
B9D1	B9 protein domain 1	1.43751	0.523574	2.16e-09	8.36e-09	631	717	672	923	968	898	27077	B9, EPPB9, MKS9, MKSR1
BACE1	beta-site APP-cleaving enzyme 1	1.17788	0.236197	1.57e-06	4.91e-06	4771	5496	5187	5971	5786	5672	23621	ASP2, BACE, HSPC104
BACE1-AS	BACE1 antisense RNA	2.27118	1.18344	0.000117	0.000308	23	26	32	65	76	55	100379571	BACE1-AS1, BACE1AS, NCRNA00177
BACE2	beta-site APP-cleaving enzyme 2	-1.0841	-0.116494	0.031631	0.060189	4789	5863	5488	4943	4886	4411	25825	AEPLC, ALP56, ASP1, ASP21, BAE2, CDA13, CEAP1, DRAP
BACH2	BTB and CNC homology 1_ basic leucine zipper transcription factor 2	1.50746	0.592121	5.79e-11	2.47e-10	727	755	712	1025	1159	1001	60468	BTBD25
BAD	BCL2-associated agonist of cell death	-1.17126	-0.228056	0.000933	0.002221	2524	2625	2474	2004	2235	2000	572	BBC2, BCL2L8
BAG1	BCL2-associated athanogene	-1.88548	-0.914933	3.45e-33	4.15e-32	2577	2651	2849	1406	1261	1418	573	BAG-1, HAP, RAP46
BAG2	BCL2-associated athanogene 2	-2.16139	-1.11196	4.45e-27	4.26e-26	1994	2009	1810	998	886	683	9532	BAG-2, DJ417I1.2
BAG3	BCL2-associated athanogene 3	-1.12123	-0.165078	0.001963	0.004504	9884	10286	10132	8437	8686	8764	9531	BAG-3, BIS, CAIR-1, MFM6
BAG5	BCL2-associated athanogene 5	-1.57894	-0.658956	1.17e-27	1.15e-26	3620	4132	3918	2278	2374	2405	9529	BAG-5
BAG6	BCL2-associated athanogene 6	1.15295	0.205334	0.000409	0.001014	14845	15070	14763	16038	16266	17089	7917	BAG-6, BAT3, D6S52E, G3
BAHCC1	BAH domain and coiled-coil containing 1	1.27556	0.351134	8.26e-06	2.43e-05	1417	1607	1550	1693	1953	1942	57597	BAHD2
BAI2	adhesion G protein-coupled receptor B2	1.63028	0.705121	4.01e-08	1.43e-07	335	328	383	478	604	566	576	BAI2, ADGRB2
BAIAP2	BAI1-associated protein 2	1.49615	0.581256	1.6e-11	7.09e-11	1402	1355	1290	1836	1934	2056	10458	BAP2, FLAF3, IRSP53
BAIAP2-AS1	BAIAP2 antisense RNA 1 (head to head)	1.66478	0.735333	1.5e-19	1.03e-18	861	963	1002	1412	1589	1516	440465	-
BAIAP2L2	BAI1-associated protein 2-like 2	-3.71845	-1.8947	2.96e-41	4.65e-40	509	503	541	136	124	129	80115	-
BAIAP3	BAI1-associated protein 3	2.69004	1.42763	6.25e-07	2.03e-06	24	31	55	124	93	97	8938	BAP3
BAK1	BCL2-antagonist/killer 1	-1.14766	-0.198691	0.007686	0.016267	2232	2215	2158	1800	2011	1713	578	BAK, BAK-LIKE, BCL2L7, CDN1
BAMBI	BMP and activin membrane-bound inhibitor	-4.80604	-2.26485	9.3e-09	3.46e-08	65	40	51	4	8	8	25805	NMA
BANF1	barrier to autointegration factor 1	-1.33657	-0.418535	1.7e-11	7.52e-11	4021	3992	3999	2960	2844	2810	8815	BAF, BCRP1, D14S1460, NGPS
BANP	BTG3 associated nuclear protein	-1.47501	-0.560723	3.85e-06	1.17e-05	644	743	618	406	513	377	54971	BEND1, SMAR1, SMARBP1
BAP1	BRCA1 associated protein-1 (ubiquitin carboxy-terminal hydrolase)	-1.11097	-0.15182	0.004653	0.010164	4594	5109	4831	4141	4448	3944	8314	HUCEP-13, UCHL2, HUCEP-6
BARD1	BRCA1 associated RING domain 1	-1.78435	-0.835399	1.4e-13	7.02e-13	892	984	997	622	452	457	580	-
BASP1	brain abundant_ membrane attached signal protein 1	1.23537	0.304948	2.27e-09	8.79e-09	7755	9043	9396	10515	10248	10189	10409	CAP-23, CAP23, NAP-22, NAP22
BAX	BCL2-associated X protein	-1.60772	-0.68502	6.59e-26	5.97e-25	3364	3381	3541	2083	2172	1874	581	BCL2L4
BAZ1A	bromodomain adjacent to zinc finger domain_ 1A	-1.286	-0.362887	6.88e-12	3.1e-11	6668	7761	7457	5774	5228	5269	11177	ACF1, WALP1, WCRF180, HACF1
BAZ1B	bromodomain adjacent to zinc finger domain_ 1B	-1.66327	-0.734023	2.43e-65	7e-64	11670	13168	13059	7390	7435	6968	9031	WBSCR10, WBSCR9, WSTF
BAZ2A	bromodomain adjacent to zinc finger domain_ 2A	1.34009	0.422329	1.23e-15	6.89e-15	11467	12677	12629	14861	16312	16018	11176	TIP5, WALP3
BBC3	BCL2 binding component 3	1.52178	0.605757	9.27e-05	0.000247	185	170	189	267	282	255	27113	JFY-1, JFY1, PUMA
BBIP1	BBSome interacting protein 1	1.27112	0.346101	0.00031	0.00078	728	704	781	985	867	854	92482	BBIP10, BBS18, NCRNA00081, BA348N5.3
BBS1	Bardet-Biedl syndrome 1	1.34478	0.427366	4.81e-07	1.58e-06	992	1240	1302	1528	1655	1372	582	BBS2L2
BBS12	Bardet-Biedl syndrome 12	1.36659	0.450585	2.14e-05	6.08e-05	495	640	583	825	786	645	166379	C4ORF24
BBS2	Bardet-Biedl syndrome 2	1.94269	0.958059	1.1e-60	2.86e-59	2140	2410	2434	4602	4219	4198	583	BBS
BBS4	Bardet-Biedl syndrome 4	1.69898	0.764672	5.75e-24	4.81e-23	893	1052	1061	1735	1603	1564	585	-
BBS9	Bardet-Biedl syndrome 9	1.77839	0.830569	2.81e-21	2.09e-20	797	982	785	1548	1491	1349	27241	B1, C18, D1, PTHB1
BBX	bobby sox homolog (Drosophila)	1.0901	0.124462	0.007573	0.016039	9992	11829	10997	11965	11414	10865	56987	ARTC1, HBP2, HSPC339, MDS001
BCAM	basal cell adhesion molecule (Lutheran blood group)	2.33547	1.22371	3.24e-24	2.74e-23	307	359	365	693	767	869	4059	AU, CD239, LU, MSK19
BCAP29	B-cell receptor-associated protein 29	-1.21778	-0.284257	1.79e-05	5.12e-05	4208	5031	4598	3971	3755	3153	55973	BAP29
BCAP31	B-cell receptor-associated protein 31	-1.21991	-0.286778	2.23e-09	8.65e-09	13174	14095	13912	10923	10588	10806	10134	6C6-AG, BAP31, CDM, DDCH, DXS1357E
BCAR1	breast cancer anti-estrogen resistance 1	-1.54821	-0.630598	1.93e-20	1.37e-19	9535	10259	10431	5654	6259	6712	9564	CAS, CAS1, CASS1, CRKAS, P130CAS
BCAR3	breast cancer anti-estrogen resistance 3	-1.22245	-0.289779	1.08e-09	4.28e-09	11479	12008	11765	9273	9386	8978	8412	NSP2, SH2D3B
BCAS2	breast carcinoma amplified sequence 2	-1.73213	-0.792547	7.36e-25	6.37e-24	2079	2063	2005	1201	1147	1049	10286	DAM1, SPF27, SNT309
BCAS3	breast carcinoma amplified sequence 3	1.64827	0.720954	9.15e-22	6.95e-21	1092	1161	1083	1746	1757	1781	54828	GAOB1, MAAB
BCAS4	breast carcinoma amplified sequence 4	1.15998	0.214094	0.027038	0.052062	646	688	727	817	809	671	55653	CNOL
BCAT1	branched chain amino-acid transaminase 1_ cytosolic	-1.61165	-0.688537	1.45e-16	8.53e-16	1228	1495	1309	839	782	764	586	BCATC, BCT1, ECA39, MECA39, PNAS121, PP18
BCAT2	branched chain amino-acid transaminase 2_ mitochondrial	2.3784	1.24999	5.5e-83	2.32e-81	2086	2261	2101	4643	5083	5017	587	BCAM, BCATM, BCT2, PP18
BCCIP	BRCA2 and CDKN1A interacting protein	-1.55211	-0.634231	4.91e-25	4.27e-24	4097	4467	4298	2884	2547	2498	56647	TOK-1, TOK1
BCKDHA	branched chain keto acid dehydrogenase E1_ alpha polypeptide	2.15941	1.11064	8.65e-64	2.4e-62	1842	2199	2244	4135	4434	4441	593	BCKDE1A, MSU, MSUD1, OVD1A
BCL10	B-cell CLL/lymphoma 10	-1.30672	-0.385946	1.03e-06	3.28e-06	1667	1858	1826	1476	1277	1166	8915	CARMEN, CIPER, CLAP, IMD37, C-E10, ME10
BCL11B	B-cell CLL/lymphoma 11B (zinc finger protein)	-1.95775	-0.969198	2.1e-07	7.08e-07	191	209	199	90	95	100	64919	ATL1, ATL1-ALPHA, ATL1-BETA, ATL1-DELTA, ATL1-GAMMA, CTIP-2, CTIP2, RIT1, ZNF856B, HRIT1-ALPHA
BCL2	B-cell CLL/lymphoma 2	-1.4621	-0.548042	0.000112	0.000296	311	357	320	209	235	198	596	BCL-2, PPP1R50
BCL2A1	BCL2-related protein A1	-3.18453	-1.67108	1.52e-14	8.03e-14	184	195	192	67	44	50	597	ACC-1, ACC-2, ACC1, ACC2, BCL2L5, BFL1, GRS, HBPA1
BCL2L1	BCL2-like 1	-1.10643	-0.145911	0.001194	0.002807	11734	12558	12265	10572	10790	10296	598	BCL-XL/S, BCL2L, BCLX, BCLXL, BCLXS, BCL-X, PPP1R52, BCL-XL, BCL-XS
BCL2L11	BCL2-like 11 (apoptosis facilitator)	1.35449	0.437755	9.52e-05	0.000253	396	421	415	575	558	475	10018	BAM, BIM, BOD
BCL2L12	BCL2-like 12 (proline rich)	-1.40601	-0.491605	1.09e-06	3.46e-06	1042	1061	985	649	689	758	83596	-
BCL2L13	BCL2-like 13 (apoptosis facilitator)	1.12115	0.164979	0.003114	0.006962	4630	5409	5039	5697	5643	4864	23786	BCL-RAMBO, BCL2-L-13, MIL1
BCL2L2	BCL2-like 2	1.14084	0.190097	0.012024	0.024669	2019	2304	2519	2618	2700	2167	599	BCL-W, BCL2-L-2, BCLW, PPP1R51
BCL3	B-cell CLL/lymphoma 3	1.33982	0.422044	4.21e-08	1.49e-07	1664	1822	1801	2133	2212	2440	602	BCL4, D19S37
BCL6	B-cell CLL/lymphoma 6	2.83058	1.5011	1.06e-128	9.43e-127	1696	1980	2138	5327	5273	5199	604	BCL5, BCL6A, LAZ3, ZBTB27, ZNF51
BCL6B	B-cell CLL/lymphoma 6_ member B	2.30026	1.2018	0.012575	0.02573	0	3	1	7	8	13	255877	BAZF, ZBTB28, ZNF62
BCL7B	B-cell CLL/lymphoma 7B	-1.46555	-0.55144	6.53e-11	2.78e-10	2860	2797	2666	1638	1865	1927	9275	-
BCL7C	B-cell CLL/lymphoma 7C	-1.19069	-0.251803	0.003923	0.008654	964	1043	1075	775	884	816	9274	-
BCL9	B-cell CLL/lymphoma 9	-1.26556	-0.339776	0.000179	0.000462	1255	1256	1239	889	935	1009	607	LGS
BCL9L	B-cell CLL/lymphoma 9-like	1.22054	0.287523	3.16e-06	9.64e-06	15022	15822	15653	16566	18937	18879	283149	BCL9-2, DLNB11
BCLAF1	BCL2-associated transcription factor 1	-1.43255	-0.518585	6.87e-17	4.11e-16	9394	11519	10418	7710	7038	6165	9774	BTF, BK211L9.1
BCO2	beta-carotene oxygenase 2	1.78427	0.835332	0.020248	0.039906	12	24	26	41	40	37	83875	B-DIOX-II, BCDO2
BCOR	BCL6 corepressor	-1.11182	-0.15292	0.013228	0.02696	2589	2801	2838	2292	2415	2375	54880	ANOP2, MAA2, MCOPS2
BCORL1	BCL6 corepressor-like 1	1.41109	0.496812	1.38e-08	5.07e-08	711	834	838	1022	1099	1102	63035	BCOR-L1, CXORF10
BCR	breakpoint cluster region	-1.37258	-0.456885	4.81e-15	2.61e-14	5005	5379	5186	3455	3737	3660	613	ALL, BCR1, CML, D22S11, D22S662, PHL
BDH2	3-hydroxybutyrate dehydrogenase_ type 2	1.1622	0.216856	0.012726	0.026022	738	852	880	964	947	841	56898	DHRS6, EFA6R, PRO20933, SDR15C1, UCPA-OR, UNQ6308
BDKRB1	bradykinin receptor B1	-3.07256	-1.61944	9.02e-38	1.26e-36	616	614	602	187	192	182	623	B1BKR, B1R, BDKRB2, BKB1R, BKR1, BRADYB1
BDKRB2	bradykinin receptor B2	-1.29367	-0.371471	7.94e-08	2.76e-07	2189	2441	2208	1703	1812	1547	624	B2R, BK-2, BK2, BKR2, BRB2
BDNF-AS	BDNF antisense RNA	1.66938	0.739315	0.005909	0.012735	42	64	46	73	102	79	497258	ANTI-BDNF, BDNF, BDNF-AS1, BDNFOS, NCRNA00049
BEAN1	brain expressed_ associated with NEDD4_ 1	4.91329	2.29669	3.08e-18	1.97e-17	59	27	26	191	241	185	146227	BEAN, SCA31
BECN1	beclin 1_ autophagy related	-1.33765	-0.419696	2.15e-14	1.13e-13	3794	4108	4193	2857	2995	2801	8678	ATG6, VPS30, BECLIN1
BEND3	BEN domain containing 3	-2.75385	-1.46145	1.42e-28	1.45e-27	670	638	576	233	207	205	57673	KIAA1553
BEND3P3	BEN domain containing 3 pseudogene 3	1.60408	0.681748	3.96e-06	1.2e-05	184	277	245	337	375	379	650623	-
BEND6	BEN domain containing 6	1.83531	0.876021	2.58e-08	9.3e-08	152	242	180	328	353	340	221336	C6ORF65, BA203B9.1
BEST4	bestrophin 4	4.98229	2.31681	2.31e-12	1.07e-11	8	24	11	80	90	93	266675	VMD2L2
BET1	Bet1 golgi vesicular membrane trafficking protein	1.46518	0.55108	5.61e-14	2.88e-13	1375	1435	1409	2161	1965	1819	10282	HBET1
BET1L	Bet1 golgi vesicular membrane trafficking protein-like	2.00859	1.00618	1.5e-85	6.68e-84	3777	4217	4036	7551	7909	7715	51272	BET1L1, GOLIM3, GS15, HSPC197
BEX5	brain expressed_ X-linked 5	-2.31081	-1.2084	0.000648	0.001573	46	47	46	13	17	19	340542	NGFRAP1L1
BFAR	bifunctional apoptosis regulator	1.14013	0.189204	0.000197	0.000506	4992	5654	5223	5955	5986	5403	51283	BAR, RNF47
BFSP1	beaded filament structural protein 1_ filensin	2.61692	1.38787	6.5e-13	3.13e-12	76	149	143	309	288	354	631	CP115, CP94, CTRCT33, LIFL-H
BGN	biglycan	4.24299	2.08508	2.57e-52	5.47e-51	190	145	182	685	735	752	633	DSPG1, PG-S1, PGI, SLRR1A
BHLHB9	basic helix-loop-helix domain containing_ class B_ 9	-1.63026	-0.705098	7.91e-06	2.33e-05	338	313	285	173	183	188	80823	GASP3, P60TRP
BHLHE40	basic helix-loop-helix family_ member e40	1.46976	0.55558	3.58e-23	2.9e-22	8240	9650	9268	12727	12191	13266	8553	BHLHB2, DEC1, HLHB2, SHARP-2, STRA13, STRA14
BHLHE41	basic helix-loop-helix family_ member e41	2.71776	1.44242	1.23e-75	4.51e-74	702	848	841	2276	2056	1928	79365	BHLHB3, DEC2, SHARP1, HDEC2
BICC1	BicC family RNA binding protein 1	1.14514	0.195526	0.000634	0.001541	2622	3060	3018	3163	3211	3158	80114	BICC, CYSRD
BICD1	bicaudal D homolog 1 (Drosophila)	-1.28709	-0.364114	7.15e-05	0.000193	1030	1009	1118	743	816	787	636	BICD
BICD2	bicaudal D homolog 2 (Drosophila)	-1.48845	-0.573811	3.21e-31	3.61e-30	7103	7774	7545	4738	4920	4754	23299	SMALED2, BA526D8.1
BIN1	bridging integrator 1	1.15583	0.208925	0.005332	0.011546	1389	1503	1340	1580	1563	1549	274	AMPH2, AMPHL, SH3P9
BIN3	bridging integrator 3	-1.13628	-0.18432	0.011781	0.024187	1379	1449	1529	1242	1255	1175	55909	-
BIRC2	baculoviral IAP repeat containing 2	-1.48515	-0.570608	2.81e-24	2.39e-23	5748	6201	6128	4187	3946	3527	329	API1, HIAP2, HIAP-2, MIHB, RNF48, C-IAP1, CIAP1
BIRC3	baculoviral IAP repeat containing 3	-2.24577	-1.16721	2.33e-62	6.25e-61	6555	8173	7465	3535	3174	2713	330	AIP1, API2, CIAP2, HAIP1, HIAP1, MALT2, MIHC, RNF49, C-IAP2
BIRC5	baculoviral IAP repeat containing 5	-1.42428	-0.510237	1.27e-18	8.31e-18	5579	5692	5541	3951	3863	3505	332	API4, EPR-1
BIRC6	baculoviral IAP repeat containing 6	-1.13217	-0.179087	2.01e-05	5.71e-05	12181	13431	13330	11155	11129	10650	57448	APOLLON, BRUCE
BIVM	basic_ immunoglobulin-like variable motif containing	1.21897	0.285662	0.004851	0.010568	868	987	1020	1240	1236	895	54841	-
BLACAT1	bladder cancer associated transcript 1 (non-protein coding)	2.49699	1.32019	1.93e-05	5.49e-05	20	30	26	57	76	71	101669762	LINC00912, LINC-UBC1, ONCO-LNCRNA-30
BLM	Bloom syndrome_ RecQ helicase-like	-4.32572	-2.11294	2.09e-87	9.53e-86	1068	1262	1180	295	241	227	641	BS, RECQ2, RECQL2, RECQL3
BLMH	bleomycin hydrolase	1.42226	0.508188	2.62e-17	1.6e-16	2280	2435	2286	3261	3197	3100	642	BH, BMH
BLOC1S2	biogenesis of lysosomal organelles complex-1_ subunit 2	-1.66394	-0.734606	3.61e-21	2.66e-20	2104	2373	2329	1453	1341	1116	282991	BLOS2, CEAP, CEAP11
BLOC1S3	biogenesis of lysosomal organelles complex-1_ subunit 3	1.17023	0.226789	0.032314	0.061331	588	607	724	749	672	732	388552	BLOS3, HPS8, RP
BLVRA	biliverdin reductase A	1.30712	0.38639	1.89e-10	7.83e-10	1895	2075	2106	2643	2530	2442	644	BLVR, BVR, BVRA
BLVRB	biliverdin reductase B	2.74742	1.45808	2.13e-109	1.44e-107	1311	1373	1383	3454	3683	3616	645	BVRB, FLR, HEL-S-10, SDR43U1
BLZF1	basic leucine zipper nuclear factor 1	-1.42139	-0.507304	1.19e-09	4.69e-09	1425	1908	1738	1184	1082	1129	8548	GOLGIN-45, JEM-1, JEM-1S, JEM1
BMP1	bone morphogenetic protein 1	1.1285	0.174409	0.000602	0.001466	8327	9424	9504	9436	10145	9848	649	OI13, PCOLC, PCP, PCP2, TLD
BMP2	bone morphogenetic protein 2	-2.08011	-1.05666	4.39e-63	1.2e-61	2881	3393	3086	1476	1455	1363	650	BDA2, BMP2A
BMP2K	BMP2 inducible kinase	-1.48876	-0.574113	7.68e-13	3.67e-12	1767	2144	1958	1398	1276	1092	55589	BIKE, HRIHFB2017
BMP4	bone morphogenetic protein 4	1.67826	0.746965	0.034082	0.064317	13	31	30	50	44	36	652	BMP2B, BMP2B1, MCOPS6, OFC11, ZYME
BMP6	bone morphogenetic protein 6	5.44703	2.44547	1.41e-19	9.64e-19	18	25	26	152	115	154	654	VGR, VGR1
BMP8A	bone morphogenetic protein 8a	2.83392	1.5028	0.000116	0.000305	10	15	8	33	35	49	353500	-
BMP8B	bone morphogenetic protein 8b	4.63674	2.21311	3.23e-08	1.15e-07	2	8	12	48	39	65	656	BMP8, OP2
BMPR1A	bone morphogenetic protein receptor_ type IA	-1.22412	-0.291745	0.00707	0.015062	572	717	726	551	566	454	657	10Q23DEL, ACVRLK3, ALK3, CD292, SKR5
BMPR1B	bone morphogenetic protein receptor_ type IB	-1.34893	-0.431813	0.006129	0.01318	256	379	303	236	195	226	658	ALK-6, ALK6, CDW293
BMPR2	bone morphogenetic protein receptor_ type II (serine/threonine kinase)	-1.27477	-0.350239	1.3e-09	5.13e-09	6333	8034	7519	5819	5496	5083	659	BMPR-II, BMPR3, BMR2, BRK-3, POVD1, PPH1, T-ALK
BMS1	BMS1 ribosome biogenesis factor	-1.52517	-0.60897	9.19e-37	1.24e-35	6451	7182	7096	4356	4522	4127	9790	ACC, BMS1L
BNC1	basonuclin 1	-1.23083	-0.299627	2.36e-12	1.09e-11	13976	16066	15170	11965	12101	11096	646	BNC, BSN1, HST19447
BNC2	basonuclin 2	-2.38226	-1.25233	0.009464	0.019728	8	8	16	1	3	0	54796	BSN2
BNIP1	BCL2/adenovirus E1B 19kDa interacting protein 1	1.18224	0.241519	0.020561	0.040463	471	541	496	596	554	560	662	NIP1, SEC20, TRG-8
BNIP2	BCL2/adenovirus E1B 19kDa interacting protein 2	-1.38014	-0.464819	3.93e-13	1.92e-12	3537	4428	4138	3028	2736	2609	663	BNIP-2, NIP2
BNIP3	BCL2/adenovirus E1B 19kDa interacting protein 3	-1.23789	-0.307879	0.000141	0.000369	2899	3826	3846	2954	2876	2322	664	NIP3
BNIPL	BCL2/adenovirus E1B 19kD interacting protein like	3.80609	1.92831	1.34e-06	4.22e-06	2	13	11	46	54	38	149428	BNIP-S, BNIPL-1, BNIPL-2, BNIPL1, BNIPL2, BNIPS, PP753
BOC	BOC cell adhesion associated_ oncogene regulated	1.4325	0.518535	0.000119	0.000313	350	382	471	484	550	622	91653	CDON2
BOD1	biorientation of chromosomes in cell division 1	1.26357	0.3375	7.95e-07	2.56e-06	1944	2382	2491	2825	2705	2707	91272	FAM44B
BOD1L1	biorientation of chromosomes in cell division 1-like 1	1.31831	0.398689	1.66e-09	6.5e-09	4529	5417	4712	6292	5772	6426	259282	BOD1L, FAM44A
BOK	BCL2-related ovarian killer	-1.77601	-0.828636	1.38e-19	9.48e-19	963	1047	1003	579	538	501	666	BCL2L9, BOKL
BOLA1	bolA family member 1	1.27631	0.351979	0.002829	0.006357	395	383	406	524	498	435	51027	CGI-143
BOLA3	bolA family member 3	-1.57694	-0.657132	1.07e-13	5.4e-13	1095	1302	1364	733	753	783	388962	MMDS2
BOLA3-AS1	BOLA3 antisense RNA 1 (head to head)	1.58306	0.662717	7.46e-07	2.4e-06	221	301	303	419	456	384	100507171	-
BOP1	block of proliferation 1	-1.99945	-0.999602	2.09e-32	2.45e-31	1996	1932	1912	872	990	927	23246	-
BPGM	2_3-bisphosphoglycerate mutase	-1.89728	-0.923932	1.06e-28	1.09e-27	2007	2458	2375	1296	1164	976	669	DPGM
BPNT1	3'(2')_ 5'-bisphosphate nucleotidase 1	-1.10923	-0.149557	0.047142	0.08639	2060	2403	2474	2249	1934	1801	10380	HEL20, PIP
BPTF	bromodomain PHD finger transcription factor	1.20052	0.263659	1.35e-07	4.62e-07	5237	6034	5684	6545	6455	6483	2186	FAC1, FALZ, NURF301
BRAF	B-Raf proto-oncogene_ serine/threonine kinase	1.69651	0.762569	3.76e-14	1.95e-13	479	670	637	951	983	972	673	B-RAF1, BRAF1, NS7, RAFB1
BRAP	BRCA1 associated protein	-1.33162	-0.413185	2.81e-08	1.01e-07	1541	1677	1775	1246	1154	1183	8315	BRAP2, IMP, RNF52
BRCA1	breast cancer 1_ early onset	-3.23894	-1.69552	4.95e-144	5.08e-142	3517	3944	3647	1155	1132	983	672	BRCAI, BRCC1, BROVCA1, FANCS, IRIS, PNCA4, PPP1R53, PSCP, RNF53
BRCA2	breast cancer 2_ early onset	-2.30145	-1.20254	5.37e-25	4.68e-24	1081	1182	908	450	483	375	675	BRCC2, BROVCA2, FACD, FAD, FAD1, FANCD, FANCD1, GLM3, PNCA2, XRCC11
BRCC3	BRCA1/BRCA2-containing complex_ subunit 3	-1.72131	-0.783509	2.34e-28	2.37e-27	1678	1913	1897	1053	1040	951	79184	BRCC36, C6.1A, CXORF53
BRD1	bromodomain containing 1	-1.10763	-0.147476	0.025638	0.049619	2232	2323	2372	1934	2051	2004	23774	BRL, BRPF1, BRPF2
BRD3	bromodomain containing 3	-1.09057	-0.125078	0.043882	0.080945	2229	2480	2395	2077	2072	2084	8019	ORFX, RING3L
BRD4	bromodomain containing 4	-1.2673	-0.34176	8.6e-08	2.98e-07	5788	6111	5846	4175	4577	4644	23476	CAP, HUNK1, HUNKI, MCAP
BRD7	bromodomain containing 7	-1.31439	-0.394389	1.05e-08	3.9e-08	2035	2303	2180	1721	1540	1483	29117	BP75, CELTIX1, NAG4
BRD8	bromodomain containing 8	1.08574	0.118683	0.02513	0.048679	4177	4507	4430	4463	4675	4504	10902	SMAP, SMAP2, P120
BRD9	bromodomain containing 9	-1.21227	-0.277715	6.77e-06	2.01e-05	2828	2970	2996	2273	2345	2326	65980	LAVS3040, PRO9856
BRE	brain and reproductive organ-expressed (TNFRSF1A modulator)	1.12805	0.173835	0.008975	0.018791	1819	1998	2028	2277	2068	1976	9577	BRCC4, BRCC45
BRF1	BRF1_ RNA polymerase III transcription initiation factor 90 kDa subunit	-1.20123	-0.264517	0.00522	0.011318	1643	1522	1516	1154	1233	1345	2972	BRF, BRF-1, CFDS, GTF3B, HEL-S-76P, TAF3B2, TAF3C, TAFIII90, TF3B90, TFIIIB90, HBRF
BRI3	brain protein I3	1.21684	0.283134	1.18e-05	3.44e-05	2320	2374	2386	2829	2675	2761	25798	I3
BRI3BP	BRI3 binding protein	-5.49717	-2.45869	9.36e-49	1.83e-47	435	416	426	66	71	74	140707	BNAS1, HCCR-1, HCCR-2, HCCRBP-1, KG19
BRINP1	bone morphogenetic protein/retinoic acid inducible neural-specific 1	3.64634	1.86645	9.99e-05	0.000265	0	0	0	19	13	5	1620	DBC1, DBCCR1, FAM5A
BRIP1	BRCA1 interacting protein C-terminal helicase 1	-3.07897	-1.62245	2.48e-68	7.55e-67	1389	1742	1470	449	508	457	83990	BACH1, FANCJ, OF
BRIX1	BRX1_ biogenesis of ribosomes	-1.87397	-0.906096	1.43e-30	1.59e-29	2600	3033	2576	1551	1399	1233	55299	BRIX, BXDC2
BRK1	BRICK1_ SCAR/WAVE actin-nucleating complex subunit	-1.06909	-0.096385	0.03308	0.062605	7950	8863	8860	7969	7770	7259	55845	C3ORF10, HSPC300, MDS027, HHBRK1
BRMS1	breast cancer metastasis suppressor 1	-2.18274	-1.12614	1.46e-75	5.32e-74	4525	4791	4536	1972	2066	2025	25855	-
BRMS1L	breast cancer metastasis-suppressor 1-like	-1.65494	-0.726776	7.63e-12	3.43e-11	905	1070	1050	687	568	486	84312	BRMS1
BRPF1	bromodomain and PHD finger containing_ 1	-1.45342	-0.539456	7.37e-14	3.75e-13	1921	2096	2198	1340	1338	1404	7862	BR140
BRPF3	bromodomain and PHD finger containing_ 3	-1.23294	-0.302106	3.96e-06	1.2e-05	2962	3009	2910	2419	2259	2227	27154	-
BRSK1	BR serine/threonine kinase 1	1.44132	0.527392	0.001178	0.002774	152	208	198	299	246	232	84446	HSAD1
BRWD1	bromodomain and WD repeat domain containing 1	1.53721	0.620318	1.57e-20	1.12e-19	3357	4207	3614	5924	5697	4867	54014	C21ORF107, N143, WDR9
BRWD3	bromodomain and WD repeat domain containing 3	1.37235	0.456651	3.74e-13	1.83e-12	2068	2532	2311	3204	3085	2800	254065	BRODL, MRX93
BSCL2	Berardinelli-Seip congenital lipodystrophy 2 (seipin)	2.00033	1.00024	2.46e-06	7.58e-06	106	120	117	162	224	292	26580	GNG3LG, HMN5, PELD, SPG17
BSDC1	BSD domain containing 1	1.14667	0.197449	0.000194	0.0005	3832	4141	4328	4565	4524	4423	55108	-
BSG	basigin (Ok blood group)	1.15628	0.209491	6.07e-05	0.000164	41273	43987	43004	45219	48028	48815	682	5F7, CD147, EMMPRIN, M6, OK, TCSF
BST2	bone marrow stromal cell antigen 2	1.75096	0.808147	0.00141	0.00329	42	81	97	109	144	129	684	CD317, TETHERIN
BTAF1	BTAF1 RNA polymerase II_ B-TFIID transcription factor-associated_ 170kDa	1.61692	0.693251	1.12e-40	1.72e-39	3399	3993	3869	6100	5912	5442	9044	MOT1, TAF(II)170, TAF172, TAFII170
BTBD10	BTB (POZ) domain containing 10	-1.48766	-0.573044	4.77e-21	3.5e-20	2598	3056	2904	1908	1870	1720	84280	GMRP-1, GMRP1
BTBD11	BTB (POZ) domain containing 11	2.40737	1.26746	7.3e-57	1.76e-55	578	666	669	1520	1485	1429	121551	ABTB2B
BTBD2	BTB (POZ) domain containing 2	1.80288	0.850301	3.83e-38	5.42e-37	4254	4265	4472	7006	7651	7841	55643	-
BTBD3	BTB (POZ) domain containing 3	1.78614	0.836848	3.36e-30	3.65e-29	1574	1872	1608	3099	3028	2556	22903	DJ742J24.1
BTBD6	BTB (POZ) domain containing 6	-1.46576	-0.551645	9.92e-16	5.58e-15	2591	2678	2574	1644	1807	1671	90135	BDPL
BTBD7	BTB (POZ) domain containing 7	-1.49146	-0.576729	4.02e-24	3.38e-23	4535	5618	5139	3410	3282	3099	55727	FUP1
BTBD8	BTB (POZ) domain containing 8	1.53784	0.620904	0.021835	0.042779	45	55	51	79	94	59	284697	-
BTD	biotinidase	1.56998	0.650747	1.64e-22	1.29e-21	1311	1485	1379	2159	2172	1963	686	-
BTF3	basic transcription factor 3	1.08934	0.123449	0.005908	0.012734	19760	22453	21847	23720	21927	21186	689	BETA-NAC, BTF3A, BTF3B, NACB
BTG1	B-cell translocation gene 1_ anti-proliferative	1.59971	0.677807	5.75e-23	4.62e-22	3866	5227	4849	7721	7197	6438	694	-
BTG3	BTG family_ member 3	-1.44951	-0.535563	1.4e-15	7.78e-15	2530	3225	3041	2034	1917	1837	10950	ANA, TOB5, TOB55, TOFA
BTN2A1	butyrophilin_ subfamily 2_ member A1	-1.25213	-0.32438	2.39e-06	7.37e-06	2114	2430	2551	1736	1862	1813	11120	BK14H9.1, BT2.1, BTF1, BTN2.1, DJ3E1.1
BTN2A2	butyrophilin_ subfamily 2_ member A2	1.23017	0.298855	0.000479	0.001179	908	915	949	1047	1174	1055	10385	BT2.2, BTF2, BTN2.2
BTN2A3P	butyrophilin_ subfamily 2_ member A3_ pseudogene	1.26062	0.334132	0.045355	0.083384	163	218	222	230	224	275	54718	BTN2.3, BTN2A3
BTN3A1	butyrophilin_ subfamily 3_ member A1	2.3924	1.25846	4.05e-59	1.02e-57	744	863	949	1980	1997	1904	11119	BT3.1, BTF5, BTN3.1, CD277
[truncated: 9,937 more rows]

## Sheet: SHP2 E76A Vs Ctrl, p<0.05
Name	Description	Fold Change	Log Fold Change	p-Value	p-Adj	HMEC_DD_pBABE_1	HMEC_DD_pBABE_2	HMEC_DD_pBABE_3	HMEC_DD_ SHP2_E76A_1	HMEC_DD_ SHP2_E76A_2	HMEC_DD_ SHP2_E76A_3	Gene ID	Alias
[truncated: 7,281 more rows]

[truncated: 3 more sheets: HER2 up-regulons, PI3KCA-SHP2 up-regulons, PI3KCA-SHP2 down-regulons]
